# Supplementary material for: Crystal structure of 4′-allyl-4,5,6,7,2′,7′-hexa­chloro­fluorescein allyl ester unknown solvate
Source: Acta Crystallogr E Crystallogr Commun. 2018 Jan 1;74(Pt 1):83–7. doi: 10.1107/S2056989017018163 (PMC5778492; doi:10.1107/S2056989017018163)
Supplement: Supplementary file 1 [file e-74-00083-sup1.cif]

##############################################################################
#                                                                            #
# This CIF contains the data in a paper accepted for publication in          #
# Acta Crystallographica Section E. It conforms to the requirements of       #
# Notes for Authors for Acta Crystallographica Section E, and has been       #
# peer reviewed under the auspices of the IUCr Commission on Journals.       #
#                                                                            #
# Full details of the Crystallographic Information File format               #
# are given in the paper "The Crystallographic Information File (CIF):       #
# a New Standard Archive File for Crystallography" by S. R. Hall, F. H.      #
# Allen and I. D. Brown [Acta Cryst. (1991), A47, 655-685].                  #
#                                                                            #
# The current version of the core CIF dictionary is obtainable from          #
# ftp://ftp.iucr.org/pub/cif_core.dic.                                       #
#                                                                            #
# Software is freely available for graphical display of the structure(s)     #
# in this CIF. For information consult the CIF software page                 #
# http://www.iucr.org/resources/cif/software.                                #
#                                                                            #
# This file may be used for bona fide research purposes within the           #
# scientific community so long as proper attribution is given to the journal # 
# article from which it was obtained.                                        #
#                                                                            #
##############################################################################
data_I
_audit_creation_method
;
Olex2 1.2
(compiled 2017.08.10 svn.r3458 for OlexSys, GUI svn.r5381)
;
_journal_date_recd_electronic     2017-11-21
_journal_date_accepted     2017-12-19
_journal_name_full     'Acta Crystallographica, Section E'
_journal_year     2018
_journal_volume     74
_journal_issue      1
_journal_page_first     83
_journal_page_last     87
_journal_paper_category     GO
_journal_paper_doi     10.1107/S2056989017018163
_journal_coeditor_code     HB7719
_publ_contact_author_name     'Gregory S. Engel'
_publ_contact_author_address
;
Department of Chemistry,
James Franck Institute,
Institute for Biophysical Dynamics,
University of Chicago,
5735 South Ellis ave,
Chicago, Il, 60637
;
_publ_contact_author_email     'gsengel@uchicago.edu'
_publ_contact_author_fax     ?
_publ_contact_author_phone     '1-(773)-834-0818'
_publ_section_title
;
Crystal structure of 4'-allyl-4,5,6,7,2',7'-hexachlorofluorescein allyl ester
unknown solvate
;
loop_
    _publ_author_name
    _publ_author_footnote
    _publ_author_address
    'Wang, Lili' .
;
Department of Chemistry,
James Franck Institute,
Institute for Biophysical Dynamics,
University of Chicago,
5735 South Ellis ave,
Chicago, IL 60637
USA
;
    'Filatov, Alexander S.' .
;
Department of Chemistry,
James Franck Institute,
Institute for Biophysical Dynamics,
University of Chicago,
5735 South Ellis ave,
Chicago, IL 60637
USA
;
    'Engel, Gregory S.' .
;
Department of Chemistry,
James Franck Institute,
Institute for Biophysical Dynamics,
University of Chicago,
5735 South Ellis ave,
Chicago, IL 60637
USA
;
_publ_section_synopsis
;
In the crystal, tetrameric supramolecular aggregates linked by O---H...O
hydrogen bonds occur; these further interact with neighboring aggregates
through C---Cl...\p interactions arising from the benzene rings, forming
infinite two-dimensional sheets. Each C~6~Cl~4~ ring shifts in the direction
perpendicular to the two-dimensional sheet, exhibiting a helical chain in
which every C~6~Cl~4~ ring is utilized as both a donor and an acceptor of
Cl...\p contacts. Thus, these two-dimensional sheets pack in a helical
fashion, constructing a three-dimensional network.
;
_chemical_name_systematic
;\
Prop-2-en-1-yl 2,3,4,5-tetrachloro-6-[2,7-dichloro-6-hydroxy-\
3-oxo-4-(prop-2-en-1-yl)-3<i>H</i>-xanthen-9-yl]benzoate
;
_chemical_name_common     ?
_chemical_formula_moiety     'C26 H14 Cl6 O5'
_chemical_formula_sum     'C26 H14 Cl6 O5'
_chemical_formula_iupac     'C26 H14 Cl6 O5'
_chemical_formula_weight     619.07
_chemical_melting_point     ?
_shelx_space_group_comment
;
The symmetry employed for this shelxl refinement is uniquely defined
by the following loop, which should always be used as a source of
symmetry information in preference to the above space-group names.
They are only intended as comments.
;
_space_group_crystal_system     tetragonal
_space_group_name_H-M_alt     'I 41/a'
_space_group_name_Hall     '-I 4ad'
loop_
    _space_group_symop_operation_xyz
    'x, y, z'
    '-x+1/2, -y, z+1/2'
    '-y+3/4, x+1/4, z+1/4'
    'y+3/4, -x+3/4, z+3/4'
    'x+1/2, y+1/2, z+1/2'
    '-x+1, -y+1/2, z+1'
    '-y+5/4, x+3/4, z+3/4'
    'y+5/4, -x+5/4, z+5/4'
    '-x, -y, -z'
    'x-1/2, y, -z-1/2'
    'y-3/4, -x-1/4, -z-1/4'
    '-y-3/4, x-3/4, -z-3/4'
    '-x+1/2, -y+1/2, -z+1/2'
    'x, y+1/2, -z'
    'y-1/4, -x+1/4, -z+1/4'
    '-y-1/4, x-1/4, -z-1/4'
_cell_length_a     41.432(2)
_cell_length_b     41.432(2)
_cell_length_c     7.7844(6)
_cell_angle_alpha     90
_cell_angle_beta     90
_cell_angle_gamma     90
_cell_volume     13363.0(18)
_cell_formula_units_Z     16
_cell_measurement_reflns_used     9585
_cell_measurement_theta_min     2.199
_cell_measurement_theta_max     27.885
_cell_measurement_temperature     100.15
_exptl_crystal_description     prism
_exptl_crystal_colour     red
_exptl_crystal_size_max     0.418
_exptl_crystal_size_mid     0.316
_exptl_crystal_size_min     0.183
_exptl_crystal_density_diffrn     1.231
_exptl_crystal_density_meas     ?
_exptl_crystal_density_method     ?
_exptl_crystal_F_000     4992
_exptl_absorpt_coefficient_mu     0.543
_exptl_absorpt_correction_type     multi-scan
_exptl_absorpt_process_details
;
(SADABS; Bruker, 2015)
;
_shelx_estimated_absorpt_T_min     0.805
_shelx_estimated_absorpt_T_max     0.907
_exptl_absorpt_correction_T_min     0.8025
_exptl_absorpt_correction_T_max     0.9395
_diffrn_ambient_temperature     100(2)
_diffrn_radiation_type     MoK\a
_diffrn_radiation_wavelength     0.71073
_diffrn_measurement_device_type     'Bruker D8 Venture'
_diffrn_measurement_method     'omega and phi scans'
_diffrn_detector_area_resol_mean     10.4167
_diffrn_reflns_number     105222
_diffrn_reflns_av_R_equivalents     0.0433
_diffrn_reflns_theta_min     2.198
_diffrn_reflns_theta_max     27.916
_diffrn_reflns_theta_full     25.242
_diffrn_measured_fraction_theta_max     0.995
_diffrn_measured_fraction_theta_full     1.000
_diffrn_reflns_limit_h_min     -54
_diffrn_reflns_limit_h_max     54
_diffrn_reflns_limit_k_min     -54
_diffrn_reflns_limit_k_max     54
_diffrn_reflns_limit_l_min     -9
_diffrn_reflns_limit_l_max     10
_refine_special_details     ?
_reflns_number_total     7959
_reflns_number_gt     6656
_reflns_threshold_expression     'I > 2\s(I)'
_refine_ls_structure_factor_coef     Fsqd
_refine_ls_matrix_type     full
_refine_ls_R_factor_all     0.0668
_refine_ls_R_factor_gt     0.0549
_refine_ls_wR_factor_gt     0.1475
_refine_ls_wR_factor_ref     0.1563
_refine_ls_goodness_of_fit_ref     1.046
_refine_ls_restrained_S_all     1.051
_refine_ls_number_reflns     7959
_refine_ls_number_parameters     327
_refine_ls_number_restraints     13
_refine_ls_hydrogen_treatment     mixed
_refine_ls_weighting_scheme     calc
_refine_ls_weighting_details
             'w=1/[\s^2^(Fo^2^)+(0.0825P)^2^+46.1798P] where P=(Fo^2^+2Fc^2^)/3'
_atom_sites_solution_hydrogens     mixed
_atom_sites_solution_primary     dual
_atom_sites_solution_secondary     difmap
_refine_ls_shift/su_max     0.001
_refine_ls_shift/su_mean     0.000
_refine_diff_density_max     1.079
_refine_diff_density_min     -0.693
_refine_ls_extinction_method     none
_refine_ls_extinction_coef     .
loop_
    _atom_type_symbol
    _atom_type_description
    _atom_type_scat_dispersion_real
    _atom_type_scat_dispersion_imag
    _atom_type_scat_source
    'C' 'C' 0.0033 0.0016
                         'International Tables Vol C Tables 4.2.6.8 and 6.1.1.4'
    'H' 'H' 0.0000 0.0000
                         'International Tables Vol C Tables 4.2.6.8 and 6.1.1.4'
    'Cl' 'Cl' 0.1484 0.1585
                         'International Tables Vol C Tables 4.2.6.8 and 6.1.1.4'
    'O' 'O' 0.0106 0.0060
                         'International Tables Vol C Tables 4.2.6.8 and 6.1.1.4'
_computing_data_collection
;
APEX3 (Bruker, 2015)
;
_computing_cell_refinement
;
SAINT (Bruker, 2015)
;
_computing_data_reduction
;
SAINT (Bruker, 2015)
;
_computing_structure_solution
;
SHELXT (Sheldrick, 2015a)
;
_computing_structure_refinement
;
SHELXL2017 (Sheldrick, 2015b)
;
_computing_molecular_graphics
;
<i>OLEX2</i> (Dolomanov <i>et al.</i>,  2009)
;
_computing_publication_material
;
<i>OLEX2</i> (Dolomanov <i>et al.</i>,  2009)
;
loop_
    _atom_site_type_symbol
    _atom_site_label
    _atom_site_fract_x
    _atom_site_fract_y
    _atom_site_fract_z
    _atom_site_U_iso_or_equiv
    _atom_site_adp_type
    _atom_site_calc_flag
    _atom_site_occupancy
    _atom_site_disorder_assembly
    _atom_site_disorder_group
    Cl Cl1 0.39543(2) 0.48283(2) 0.58350(11) 0.03112(17) Uani d 1 . .
    Cl Cl2 0.27839(2) 0.26500(2) 0.42276(14) 0.0454(2) Uani d 1 . .
    Cl Cl3 0.31144(2) 0.41091(2) 0.23233(8) 0.02342(15) Uani d 1 . .
    Cl Cl4 0.24970(2) 0.45200(2) 0.29555(8) 0.02253(15) Uani d 1 . .
    Cl Cl5 0.21385(2) 0.44703(2) 0.64520(9) 0.02840(16) Uani d 1 . .
    Cl Cl6 0.23918(2) 0.40045(2) 0.92801(9) 0.03081(17) Uani d 1 . .
    O O2 0.45019(5) 0.44372(5) 0.4967(4) 0.0402(6) Uani d 1 . .
    H H2 0.4637(10) 0.4339(10) 0.463(5) 0.045(11) Uiso d 1 . .
    O O3 0.39550(4) 0.34387(4) 0.4569(3) 0.0305(5) Uani d 1 . .
    O O4 0.34551(5) 0.24470(5) 0.3600(4) 0.0467(7) Uani d 1 . .
    C C1 0.42382(6) 0.42571(6) 0.5078(4) 0.0286(6) Uani d 1 . .
    C C2 0.39447(6) 0.44152(6) 0.5503(4) 0.0247(5) Uani d 1 . .
    C C3 0.36604(6) 0.42505(6) 0.5618(3) 0.0212(5) Uani d 1 . .
    H H3 0.346796 0.436173 0.591771 0.025 Uiso calc 1 . .
    C C4 0.36511(6) 0.39153(6) 0.5293(3) 0.0189(5) Uani d 1 . .
    C C5 0.39438(6) 0.37617(6) 0.4901(4) 0.0242(5) Uani d 1 . .
    C C6 0.42330(6) 0.39261(7) 0.4794(4) 0.0313(6) Uani d 1 . .
    H H6 0.442660 0.381395 0.452782 0.038 Uiso calc 1 . .
    C C7 0.34334(7) 0.27382(6) 0.4012(5) 0.0320(7) Uani d 1 . .
    C C8 0.37143(7) 0.29388(6) 0.4114(5) 0.0348(7) Uani d 1 . .
    C C9 0.36809(6) 0.32553(6) 0.4539(4) 0.0244(5) Uani d 1 . .
    C C10 0.33741(5) 0.34042(5) 0.4904(3) 0.0179(5) Uani d 1 . .
    C C11 0.30949(6) 0.32027(6) 0.4812(3) 0.0211(5) Uani d 1 . .
    H H11 0.288808 0.329055 0.505540 0.025 Uiso calc 1 . .
    C C12 0.31228(6) 0.28889(6) 0.4383(4) 0.0262(6) Uani d 1 . .
    C C13 0.33624(5) 0.37283(6) 0.5269(3) 0.0169(4) Uani d 1 . .
    C C14 0.30471(5) 0.38966(5) 0.5564(3) 0.0158(4) Uani d 1 . .
    C C15 0.29226(5) 0.40932(5) 0.4272(3) 0.0162(4) Uani d 1 . .
    C C16 0.26413(5) 0.42701(5) 0.4541(3) 0.0167(4) Uani d 1 . .
    C C17 0.24778(5) 0.42433(6) 0.6088(3) 0.0187(5) Uani d 1 . .
    C C18 0.25919(6) 0.40341(6) 0.7354(3) 0.0198(5) Uani d 1 . .
    C C19 0.28768(6) 0.38606(6) 0.7089(3) 0.0192(5) Uani d 1 . .
    O O5A 0.32942(12) 0.37441(15) 0.9111(6) 0.0277(12) Uiso d 0.515(11) A 1
    O O6A 0.28648(16) 0.34190(13) 0.8881(7) 0.0337(14) Uiso d 0.515(11) A 1
    C C20A 0.30476(16) 0.36766(16) 0.8496(8) 0.0165(16) Uiso d 0.515(11) A 1
    C C21A 0.2973(2) 0.32063(19) 1.0245(10) 0.0398(17) Uiso d 0.515(11) A 1
    H H21A 0.309106 0.333258 1.112086 0.048 Uiso calc 0.515(11) A 1
    H H21B 0.278333 0.310548 1.080631 0.048 Uiso calc 0.515(11) A 1
    C C22A 0.3178(2) 0.29612(19) 0.9564(11) 0.058(2) Uiso d 0.515(11) A 1
    H H22A 0.337240 0.303079 0.903352 0.069 Uiso calc 0.515(11) A 1
    C C23A 0.3123(3) 0.2639(2) 0.9600(14) 0.077(3) Uiso d 0.515(11) A 1
    H H23A 0.293156 0.255742 1.011623 0.092 Uiso calc 0.515(11) A 1
    H H23B 0.327502 0.249450 0.910923 0.092 Uiso calc 0.515(11) A 1
    O O5B 0.32477(13) 0.36512(17) 0.9121(7) 0.0307(13) Uiso d 0.485(11) A 2
    O O6B 0.27778(16) 0.33861(12) 0.8719(7) 0.0290(13) Uiso d 0.485(11) A 2
    C C20B 0.29915(17) 0.36200(18) 0.8455(8) 0.0162(17) Uiso d 0.485(11) A 2
    C C21B 0.2864(2) 0.3138(2) 1.0020(11) 0.046(2) Uiso d 0.485(11) A 2
    H H21C 0.302368 0.323054 1.082861 0.055 Uiso calc 0.485(11) A 2
    H H21D 0.266885 0.308056 1.068539 0.055 Uiso calc 0.485(11) A 2
    C C22B 0.2994(4) 0.2857(4) 0.928(2) 0.111(5) Uiso d 0.485(11) A 2
    H H22B 0.285565 0.271263 0.867772 0.134 Uiso calc 0.485(11) A 2
    C C23B 0.3325(4) 0.2785(5) 0.942(3) 0.142(7) Uiso d 0.485(11) A 2
    H H23C 0.346502 0.292773 1.001980 0.170 Uiso calc 0.485(11) A 2
    H H23D 0.340941 0.259395 0.891333 0.170 Uiso calc 0.485(11) A 2
    C C24 0.40398(15) 0.28020(16) 0.3449(9) 0.0320(9) Uiso d 0.5 B 1
    H H24A 0.400391 0.264945 0.248897 0.038 Uiso calc 0.5 B 1
    H H24B 0.418248 0.297825 0.304871 0.038 Uiso calc 0.5 B 1
    C C25 0.4188(4) 0.2628(3) 0.4996(15) 0.104(3) Uiso d 0.5 B 1
    H H25 0.405761 0.246742 0.551741 0.124 Uiso calc 0.5 B 1
    C C26 0.4489(5) 0.2677(7) 0.573(4) 0.253(10) Uiso d 0.5 B 1
    H H26A 0.463067 0.283467 0.526681 0.303 Uiso calc 0.5 B 1
    H H26B 0.455306 0.255248 0.669565 0.303 Uiso calc 0.5 B 1
    C C24A 0.40402(15) 0.27709(16) 0.4069(9) 0.0320(9) Uiso d 0.5 B 2
    H H24C 0.419940 0.288767 0.478513 0.038 Uiso calc 0.5 B 2
    H H24D 0.402203 0.254619 0.448981 0.038 Uiso calc 0.5 B 2
    C C25A 0.4134(3) 0.2777(4) 0.2274(16) 0.104(3) Uiso d 0.5 B 2
    H H25A 0.414367 0.296477 0.157479 0.124 Uiso calc 0.5 B 2
    C C26A 0.4210(7) 0.2454(6) 0.171(4) 0.253(10) Uiso d 0.5 B 2
    H H26C 0.419396 0.227889 0.249686 0.303 Uiso calc 0.5 B 2
    H H26D 0.427605 0.241649 0.056278 0.303 Uiso calc 0.5 B 2
loop_
    _atom_site_aniso_label
    _atom_site_aniso_U_11
    _atom_site_aniso_U_22
    _atom_site_aniso_U_33
    _atom_site_aniso_U_12
    _atom_site_aniso_U_13
    _atom_site_aniso_U_23
    Cl1 0.0197(3) 0.0175(3) 0.0562(5) -0.0022(2) 0.0040(3) -0.0126(3)
    Cl2 0.0226(3) 0.0189(3) 0.0947(7) -0.0046(2) -0.0035(4) -0.0100(4)
    Cl3 0.0204(3) 0.0253(3) 0.0245(3) 0.0027(2) 0.0056(2) 0.0038(2)
    Cl4 0.0212(3) 0.0206(3) 0.0258(3) 0.0057(2) -0.0041(2) 0.0019(2)
    Cl5 0.0196(3) 0.0342(3) 0.0314(3) 0.0135(2) 0.0019(2) -0.0024(3)
    Cl6 0.0300(3) 0.0393(4) 0.0231(3) 0.0109(3) 0.0075(3) 0.0007(3)
    O2 0.0132(9) 0.0229(10) 0.0844(19) -0.0038(8) 0.0105(10) -0.0175(11)
    O3 0.0138(8) 0.0161(8) 0.0617(14) 0.0014(6) 0.0016(9) -0.0128(9)
    O4 0.0264(10) 0.0162(9) 0.098(2) 0.0031(8) -0.0117(12) -0.0170(11)
    C1 0.0125(11) 0.0202(12) 0.0529(18) -0.0005(9) 0.0033(11) -0.0103(12)
    C2 0.0184(12) 0.0158(11) 0.0400(15) -0.0010(9) 0.0018(11) -0.0095(11)
    C3 0.0127(10) 0.0182(11) 0.0328(14) 0.0008(8) 0.0015(10) -0.0071(10)
    C4 0.0142(10) 0.0156(11) 0.0268(12) 0.0018(8) 0.0008(9) -0.0052(9)
    C5 0.0168(11) 0.0151(11) 0.0407(15) 0.0024(9) -0.0002(11) -0.0082(10)
    C6 0.0139(11) 0.0220(13) 0.0579(19) 0.0017(9) 0.0042(12) -0.0120(13)
    C7 0.0226(13) 0.0154(12) 0.0580(19) 0.0035(10) -0.0084(13) -0.0062(12)
    C8 0.0206(13) 0.0177(12) 0.066(2) 0.0050(10) -0.0058(13) -0.0106(13)
    C9 0.0146(11) 0.0165(11) 0.0422(15) 0.0014(9) -0.0040(10) -0.0049(11)
    C10 0.0155(11) 0.0139(10) 0.0242(12) 0.0023(8) -0.0033(9) -0.0014(9)
    C11 0.0154(11) 0.0173(11) 0.0305(13) 0.0012(9) -0.0032(10) -0.0004(10)
    C12 0.0193(12) 0.0146(11) 0.0447(16) -0.0013(9) -0.0071(11) -0.0033(11)
    C13 0.0133(10) 0.0161(11) 0.0215(11) 0.0013(8) -0.0024(9) -0.0009(9)
    C14 0.0120(10) 0.0116(10) 0.0238(12) -0.0012(8) -0.0011(9) -0.0043(9)
    C15 0.0124(10) 0.0131(10) 0.0231(12) -0.0020(8) 0.0003(9) -0.0018(9)
    C16 0.0147(10) 0.0122(10) 0.0231(12) 0.0003(8) -0.0041(9) -0.0014(9)
    C17 0.0130(10) 0.0173(11) 0.0256(12) 0.0015(8) -0.0007(9) -0.0053(9)
    C18 0.0175(11) 0.0221(12) 0.0199(12) 0.0016(9) 0.0023(9) -0.0052(9)
    C19 0.0184(11) 0.0170(11) 0.0222(12) 0.0034(9) -0.0018(9) -0.0033(9)
_geom_special_details
;
 All esds (except the esd in the dihedral angle between two l.s. planes)
 are estimated using the full covariance matrix.  The cell esds are taken
 into account individually in the estimation of esds in distances, angles
 and torsion angles; correlations between esds in cell parameters are only
 used when they are defined by crystal symmetry.  An approximate (isotropic)
 treatment of cell esds is used for estimating esds involving l.s. planes.
;
loop_
    _geom_bond_atom_site_label_1
    _geom_bond_atom_site_label_2
    _geom_bond_site_symmetry_2
    _geom_bond_distance
    _geom_bond_publ_flag
    Cl1 C2 . 1.732(2) ?
    Cl2 C12 . 1.722(3) ?
    Cl3 C15 . 1.714(2) ?
    Cl4 C16 . 1.718(2) ?
    Cl5 C17 . 1.715(2) ?
    Cl6 C18 . 1.718(3) ?
    O2 H2 . 0.74(4) ?
    O2 C1 . 1.326(3) ?
    O3 C5 . 1.364(3) ?
    O3 C9 . 1.367(3) ?
    O4 C7 . 1.251(3) ?
    C1 C2 . 1.420(3) ?
    C1 C6 . 1.389(4) ?
    C2 C3 . 1.364(3) ?
    C3 H3 . 0.9500 ?
    C3 C4 . 1.412(3) ?
    C4 C5 . 1.403(3) ?
    C4 C13 . 1.425(3) ?
    C5 C6 . 1.381(4) ?
    C6 H6 . 0.9500 ?
    C7 C8 . 1.432(4) ?
    C7 C12 . 1.459(4) ?
    C8 C9 . 1.359(4) ?
    C8 C24 . 1.552(7) ?
    C8 C24A . 1.519(6) ?
    C9 C10 . 1.441(3) ?
    C10 C11 . 1.429(3) ?
    C10 C13 . 1.373(3) ?
    C11 H11 . 0.9500 ?
    C11 C12 . 1.347(3) ?
    C13 C14 . 1.499(3) ?
    C14 C15 . 1.393(3) ?
    C14 C19 . 1.389(3) ?
    C15 C16 . 1.392(3) ?
    C16 C17 . 1.387(3) ?
    C17 C18 . 1.395(4) ?
    C18 C19 . 1.397(3) ?
    C19 C20A . 1.511(6) ?
    C19 C20B . 1.533(7) ?
    O5A C20A . 1.162(8) ?
    O6A C20A . 1.343(8) ?
    O6A C21A . 1.450(9) ?
    C21A H21A . 0.9900 ?
    C21A H21B . 0.9900 ?
    C21A C22A . 1.427(10) ?
    C22A H22A . 0.9500 ?
    C22A C23A . 1.355(11) ?
    C23A H23A . 0.9500 ?
    C23A H23B . 0.9500 ?
    O5B C20B . 1.188(8) ?
    O6B C20B . 1.329(9) ?
    O6B C21B . 1.486(10) ?
    C21B H21C . 0.9900 ?
    C21B H21D . 0.9900 ?
    C21B C22B . 1.407(18) ?
    C22B H22B . 0.9500 ?
    C22B C23B . 1.411(15) ?
    C23B H23C . 0.9500 ?
    C23B H23D . 0.9500 ?
    C24 H24A . 0.9900 ?
    C24 H24B . 0.9900 ?
    C24 C25 . 1.531(8) ?
    C25 H25 . 0.9500 ?
    C25 C26 . 1.385(17) ?
    C26 H26A . 0.9500 ?
    C26 H26B . 0.9500 ?
    C24A H24C . 0.9900 ?
    C24A H24D . 0.9900 ?
    C24A C25A . 1.451(12) ?
    C25A H25A . 0.9500 ?
    C25A C26A . 1.442(17) ?
    C26A H26C . 0.9500 ?
    C26A H26D . 0.9500 ?
loop_
    _geom_angle_atom_site_label_1
    _geom_angle_atom_site_label_2
    _geom_angle_atom_site_label_3
    _geom_angle_site_symmetry_1
    _geom_angle_site_symmetry_3
    _geom_angle
    _geom_angle_publ_flag
    C1 O2 H2 . . 110(3) ?
    C5 O3 C9 . . 121.41(19) ?
    O2 C1 C2 . . 117.5(2) ?
    O2 C1 C6 . . 123.9(2) ?
    C6 C1 C2 . . 118.6(2) ?
    C1 C2 Cl1 . . 118.09(19) ?
    C3 C2 Cl1 . . 120.30(19) ?
    C3 C2 C1 . . 121.6(2) ?
    C2 C3 H3 . . 119.9 ?
    C2 C3 C4 . . 120.2(2) ?
    C4 C3 H3 . . 119.9 ?
    C3 C4 C13 . . 124.0(2) ?
    C5 C4 C3 . . 117.5(2) ?
    C5 C4 C13 . . 118.4(2) ?
    O3 C5 C4 . . 121.0(2) ?
    O3 C5 C6 . . 116.3(2) ?
    C6 C5 C4 . . 122.6(2) ?
    C1 C6 H6 . . 120.3 ?
    C5 C6 C1 . . 119.4(2) ?
    C5 C6 H6 . . 120.3 ?
    O4 C7 C8 . . 121.0(3) ?
    O4 C7 C12 . . 121.8(2) ?
    C8 C7 C12 . . 117.2(2) ?
    C7 C8 C24 . . 118.4(3) ?
    C7 C8 C24A . . 117.1(3) ?
    C9 C8 C7 . . 119.4(2) ?
    C9 C8 C24 . . 121.5(3) ?
    C9 C8 C24A . . 122.5(3) ?
    O3 C9 C10 . . 119.4(2) ?
    C8 C9 O3 . . 117.1(2) ?
    C8 C9 C10 . . 123.4(2) ?
    C11 C10 C9 . . 117.0(2) ?
    C13 C10 C9 . . 119.4(2) ?
    C13 C10 C11 . . 123.6(2) ?
    C10 C11 H11 . . 119.8 ?
    C12 C11 C10 . . 120.5(2) ?
    C12 C11 H11 . . 119.8 ?
    C7 C12 Cl2 . . 117.33(19) ?
    C11 C12 Cl2 . . 120.1(2) ?
    C11 C12 C7 . . 122.5(2) ?
    C4 C13 C14 . . 118.5(2) ?
    C10 C13 C4 . . 120.3(2) ?
    C10 C13 C14 . . 121.2(2) ?
    C15 C14 C13 . . 119.0(2) ?
    C19 C14 C13 . . 121.6(2) ?
    C19 C14 C15 . . 119.4(2) ?
    C14 C15 Cl3 . . 119.32(17) ?
    C16 C15 Cl3 . . 120.06(19) ?
    C16 C15 C14 . . 120.6(2) ?
    C15 C16 Cl4 . . 120.03(19) ?
    C17 C16 Cl4 . . 120.14(18) ?
    C17 C16 C15 . . 119.8(2) ?
    C16 C17 Cl5 . . 120.01(19) ?
    C16 C17 C18 . . 119.8(2) ?
    C18 C17 Cl5 . . 120.13(19) ?
    C17 C18 Cl6 . . 119.82(18) ?
    C17 C18 C19 . . 120.1(2) ?
    C19 C18 Cl6 . . 120.0(2) ?
    C14 C19 C18 . . 120.0(2) ?
    C14 C19 C20A . . 115.8(3) ?
    C14 C19 C20B . . 120.3(3) ?
    C18 C19 C20A . . 123.2(3) ?
    C18 C19 C20B . . 119.6(3) ?
    C20A O6A C21A . . 118.2(6) ?
    O5A C20A C19 . . 126.1(6) ?
    O5A C20A O6A . . 126.5(6) ?
    O6A C20A C19 . . 107.4(5) ?
    O6A C21A H21A . . 109.6 ?
    O6A C21A H21B . . 109.6 ?
    H21A C21A H21B . . 108.1 ?
    C22A C21A O6A . . 110.1(6) ?
    C22A C21A H21A . . 109.6 ?
    C22A C21A H21B . . 109.6 ?
    C21A C22A H22A . . 116.8 ?
    C23A C22A C21A . . 126.3(10) ?
    C23A C22A H22A . . 116.8 ?
    C22A C23A H23A . . 120.0 ?
    C22A C23A H23B . . 120.0 ?
    H23A C23A H23B . . 120.0 ?
    C20B O6B C21B . . 116.7(6) ?
    O5B C20B C19 . . 120.6(6) ?
    O5B C20B O6B . . 127.4(6) ?
    O6B C20B C19 . . 112.0(5) ?
    O6B C21B H21C . . 109.0 ?
    O6B C21B H21D . . 109.0 ?
    H21C C21B H21D . . 107.8 ?
    C22B C21B O6B . . 112.7(9) ?
    C22B C21B H21C . . 109.0 ?
    C22B C21B H21D . . 109.0 ?
    C21B C22B H22B . . 119.5 ?
    C21B C22B C23B . . 121.0(17) ?
    C23B C22B H22B . . 119.5 ?
    C22B C23B H23C . . 120.0 ?
    C22B C23B H23D . . 120.0 ?
    H23C C23B H23D . . 120.0 ?
    C8 C24 H24A . . 110.8 ?
    C8 C24 H24B . . 110.8 ?
    H24A C24 H24B . . 108.8 ?
    C25 C24 C8 . . 105.0(7) ?
    C25 C24 H24A . . 110.8 ?
    C25 C24 H24B . . 110.8 ?
    C24 C25 H25 . . 115.9 ?
    C26 C25 C24 . . 128.1(18) ?
    C26 C25 H25 . . 115.9 ?
    C25 C26 H26A . . 120.0 ?
    C25 C26 H26B . . 120.0 ?
    H26A C26 H26B . . 120.0 ?
    C8 C24A H24C . . 110.8 ?
    C8 C24A H24D . . 110.8 ?
    H24C C24A H24D . . 108.9 ?
    C25A C24A C8 . . 104.6(7) ?
    C25A C24A H24C . . 110.8 ?
    C25A C24A H24D . . 110.8 ?
    C24A C25A H25A . . 125.3 ?
    C26A C25A C24A . . 109.5(17) ?
    C26A C25A H25A . . 125.3 ?
    C25A C26A H26C . . 120.0 ?
    C25A C26A H26D . . 120.0 ?
    H26C C26A H26D . . 120.0 ?
loop_
    _geom_torsion_atom_site_label_1
    _geom_torsion_atom_site_label_2
    _geom_torsion_atom_site_label_3
    _geom_torsion_atom_site_label_4
    _geom_torsion_site_symmetry_1
    _geom_torsion_site_symmetry_2
    _geom_torsion_site_symmetry_3
    _geom_torsion_site_symmetry_4
    _geom_torsion
    _geom_torsion_publ_flag
    Cl1 C2 C3 C4 . . . . 178.0(2) ?
    Cl3 C15 C16 Cl4 . . . . -3.2(3) ?
    Cl3 C15 C16 C17 . . . . 176.60(17) ?
    Cl4 C16 C17 Cl5 . . . . -2.3(3) ?
    Cl4 C16 C17 C18 . . . . 178.46(18) ?
    Cl5 C17 C18 Cl6 . . . . 0.0(3) ?
    Cl5 C17 C18 C19 . . . . -176.96(19) ?
    Cl6 C18 C19 C14 . . . . -176.83(18) ?
    Cl6 C18 C19 C20A . . . . -8.2(5) ?
    Cl6 C18 C19 C20B . . . . 5.8(5) ?
    O2 C1 C2 Cl1 . . . . 0.1(4) ?
    O2 C1 C2 C3 . . . . 178.9(3) ?
    O2 C1 C6 C5 . . . . -178.4(3) ?
    O3 C5 C6 C1 . . . . 178.6(3) ?
    O3 C9 C10 C11 . . . . 178.5(2) ?
    O3 C9 C10 C13 . . . . 0.3(4) ?
    O4 C7 C8 C9 . . . . 179.0(3) ?
    O4 C7 C8 C24 . . . . 8.8(6) ?
    O4 C7 C8 C24A . . . . -12.3(6) ?
    O4 C7 C12 Cl2 . . . . -0.2(5) ?
    O4 C7 C12 C11 . . . . -179.4(3) ?
    C1 C2 C3 C4 . . . . -0.7(4) ?
    C2 C1 C6 C5 . . . . 1.1(5) ?
    C2 C3 C4 C5 . . . . 1.7(4) ?
    C2 C3 C4 C13 . . . . -175.6(3) ?
    C3 C4 C5 O3 . . . . -179.9(3) ?
    C3 C4 C5 C6 . . . . -1.2(4) ?
    C3 C4 C13 C10 . . . . 178.5(3) ?
    C3 C4 C13 C14 . . . . 1.5(4) ?
    C4 C5 C6 C1 . . . . -0.1(5) ?
    C4 C13 C14 C15 . . . . 72.7(3) ?
    C4 C13 C14 C19 . . . . -107.4(3) ?
    C5 O3 C9 C8 . . . . 176.9(3) ?
    C5 O3 C9 C10 . . . . -1.5(4) ?
    C5 C4 C13 C10 . . . . 1.3(4) ?
    C5 C4 C13 C14 . . . . -175.7(2) ?
    C6 C1 C2 Cl1 . . . . -179.4(3) ?
    C6 C1 C2 C3 . . . . -0.7(5) ?
    C7 C8 C9 O3 . . . . -178.1(3) ?
    C7 C8 C9 C10 . . . . 0.1(5) ?
    C7 C8 C24 C25 . . . . -88.3(7) ?
    C7 C8 C24A C25A . . . . 94.0(8) ?
    C8 C7 C12 Cl2 . . . . 179.0(3) ?
    C8 C7 C12 C11 . . . . -0.2(5) ?
    C8 C9 C10 C11 . . . . 0.3(4) ?
    C8 C9 C10 C13 . . . . -177.9(3) ?
    C8 C24 C25 C26 . . . . -125(2) ?
    C8 C24A C25A C26A . . . . -126.4(15) ?
    C9 O3 C5 C4 . . . . 2.6(4) ?
    C9 O3 C5 C6 . . . . -176.1(3) ?
    C9 C8 C24 C25 . . . . 101.7(7) ?
    C9 C8 C24A C25A . . . . -97.7(8) ?
    C9 C10 C11 C12 . . . . -0.6(4) ?
    C9 C10 C13 C4 . . . . -0.3(4) ?
    C9 C10 C13 C14 . . . . 176.7(2) ?
    C10 C11 C12 Cl2 . . . . -178.5(2) ?
    C10 C11 C12 C7 . . . . 0.6(4) ?
    C10 C13 C14 C15 . . . . -104.3(3) ?
    C10 C13 C14 C19 . . . . 75.6(3) ?
    C11 C10 C13 C4 . . . . -178.3(2) ?
    C11 C10 C13 C14 . . . . -1.4(4) ?
    C12 C7 C8 C9 . . . . -0.2(5) ?
    C12 C7 C8 C24 . . . . -170.4(4) ?
    C12 C7 C8 C24A . . . . 168.5(4) ?
    C13 C4 C5 O3 . . . . -2.5(4) ?
    C13 C4 C5 C6 . . . . 176.1(3) ?
    C13 C10 C11 C12 . . . . 177.5(3) ?
    C13 C14 C15 Cl3 . . . . 5.6(3) ?
    C13 C14 C15 C16 . . . . -175.8(2) ?
    C13 C14 C19 C18 . . . . 176.7(2) ?
    C13 C14 C19 C20A . . . . 7.3(4) ?
    C13 C14 C19 C20B . . . . -6.0(5) ?
    C14 C15 C16 Cl4 . . . . 178.20(17) ?
    C14 C15 C16 C17 . . . . -2.0(3) ?
    C14 C19 C20A O5A . . . . 58.7(7) ?
    C14 C19 C20A O6A . . . . -120.2(4) ?
    C14 C19 C20B O5B . . . . 61.9(7) ?
    C14 C19 C20B O6B . . . . -116.7(5) ?
    C15 C14 C19 C18 . . . . -3.4(3) ?
    C15 C14 C19 C20A . . . . -172.9(4) ?
    C15 C14 C19 C20B . . . . 173.9(4) ?
    C15 C16 C17 Cl5 . . . . 177.90(18) ?
    C15 C16 C17 C18 . . . . -1.4(3) ?
    C16 C17 C18 Cl6 . . . . 179.24(18) ?
    C16 C17 C18 C19 . . . . 2.3(4) ?
    C17 C18 C19 C14 . . . . 0.1(4) ?
    C17 C18 C19 C20A . . . . 168.8(4) ?
    C17 C18 C19 C20B . . . . -177.2(4) ?
    C18 C19 C20A O5A . . . . -110.4(6) ?
    C18 C19 C20A O6A . . . . 70.7(5) ?
    C18 C19 C20B O5B . . . . -120.8(6) ?
    C18 C19 C20B O6B . . . . 60.6(6) ?
    C19 C14 C15 Cl3 . . . . -174.23(18) ?
    C19 C14 C15 C16 . . . . 4.4(3) ?
    O6A C21A C22A C23A . . . . -118.3(10) ?
    C20A O6A C21A C22A . . . . -88.9(8) ?
    C21A O6A C20A C19 . . . . -178.2(5) ?
    C21A O6A C20A O5A . . . . 2.8(10) ?
    O6B C21B C22B C23B . . . . 107.2(16) ?
    C20B O6B C21B C22B . . . . -97.9(11) ?
    C21B O6B C20B C19 . . . . 179.9(5) ?
    C21B O6B C20B O5B . . . . 1.4(10) ?
    C24 C8 C9 O3 . . . . -8.2(5) ?
    C24 C8 C9 C10 . . . . 170.1(4) ?
    C24A C8 C9 O3 . . . . 13.8(6) ?
    C24A C8 C9 C10 . . . . -167.9(4) ?
loop_
    _geom_hbond_atom_site_label_D
    _geom_hbond_atom_site_label_H
    _geom_hbond_atom_site_label_A
    _geom_hbond_site_symmetry_A
    _geom_hbond_distance_DH
    _geom_hbond_distance_HA
    _geom_hbond_distance_DA
    _geom_hbond_angle_DHA
    _geom_hbond_publ_flag
    O2 H2 O4 11_666 0.74(4) 1.86(4) 2.595(3) 172(4) yes
_shelx_hkl_file
;
   1   0  -1 1201.08   28.80
   1   0  -1 1186.68   28.70
   1   0  -1 1216.78   28.70
   1   0  -1 1220.68   28.70
  -1   0   1 1224.98   28.90
  -1   0   1 1221.88   28.70
  -1   0   1 1216.68   28.70
   2   0  -2   16.60    0.90
   2   0  -2   17.80    1.30
   2   0  -2   15.60    0.90
   2   0  -2   17.10    1.00
  -2   0   2   16.60    1.30
  -2   0   2   19.50    1.00
  -2   0   2   15.60    0.90
  -2   0   2   14.80    0.90
   3   0  -3 3844.52   91.29
   3   0  -3 3854.31   90.69
   3   0  -3 3960.10   90.79
  -3   0   3 3755.72   90.69
  -3   0   3 3809.42   91.09
  -3   0   3 3771.22   90.69
   4   0  -4  628.14   16.40
   4   0  -4  641.14   15.60
  -4   0   4  606.64   16.10
  -4   0   4  630.84   15.60
  -4   0   4  620.74   15.60
   5   0  -5   13.50    2.10
   5   0  -5   13.70    1.50
  -5   0   5   13.20    1.60
  -5   0   5   16.50    2.10
  -5   0   5   14.30    1.60
   6   0  -6   95.79    4.20
   6   0  -6  107.19    5.40
  -6   0   6   98.09    4.20
  -6   0   6   98.79    4.30
  -6   0   6  105.69    5.10
   7   0  -7  284.57   10.40
  -7   0   7  301.47   10.00
  -7   0   7  287.67    8.70
   8   0  -8  112.39    7.40
  -8   0   8  111.89    7.00
   9   0  -9   31.60    5.80
  -9   0   9   26.80    4.90
 -10   1   9   27.90    5.30
  10  -1  -9   30.90    6.00
  -9   1   8   11.00    3.60
   9  -1  -8   13.30    4.10
  -8   1   7    2.70    2.00
  -8   1   7    5.00    2.70
   8  -1  -7   -0.60    2.70
  -7   1   6  251.67    7.80
  -7   1   6  250.17    8.60
  -7   1   6  255.17    7.80
   7  -1  -6  268.57    9.10
   7  -1  -6  249.78    7.70
  -6   1   5  175.28    6.20
  -6   1   5  187.48    5.60
  -6   1   5  185.78    5.70
   6  -1  -5  174.58    6.60
   6  -1  -5  187.78    5.60
  -5   1   4  211.58    6.50
  -5   1   4  211.88    6.00
  -5   1   4  219.48    6.10
   5  -1  -4  214.68    6.80
   5  -1  -4  216.08    6.00
  -4   1   3  159.78    4.50
  -4   1   3  155.78    4.40
  -4   1   3  154.18    4.80
   4  -1  -3  158.98    4.90
   4  -1  -3  157.38    4.50
  -3   1   2 1264.37   29.50
  -3   1   2 1149.69   29.40
  -3   1   2 1261.47   29.50
   3  -1  -2 1218.38   29.40
   3  -1  -2 1142.19   29.40
   3  -1  -2 1283.07   29.50
   3  -1  -2 1311.07   29.80
  -2   1   1  390.66    9.80
  -2   1   1  422.66    9.90
  -2   1   1  410.96    9.70
  -2   1   1  369.46   10.00
  -2   1   1  423.96    9.80
   2  -1  -1  421.46    9.80
   2  -1  -1  390.06    9.80
   2  -1  -1  391.26    9.90
   2  -1  -1  419.66    9.80
   0   1  -1 1238.88   28.50
   0   1  -1 1221.48   28.50
   0   1  -1 1170.28   28.50
   0   1  -1 1221.48   28.60
   0  -1   1 1192.58   28.50
   0  -1   1 1188.68   28.70
   0  -1   1 1200.28   28.50
   1   1  -2 1145.29   26.50
   1   1  -2 1033.10   26.40
   1   1  -2 1070.99   26.40
   1   1  -2 1126.49   26.80
  -1  -1   2 1141.59   26.70
  -1  -1   2 1163.48   26.40
  -1  -1   2 1117.19   26.40
  -1  -1   2 1065.59   26.40
   2   1  -3    9.10    1.10
   2   1  -3   10.40    1.30
  -2  -1   3   10.10    1.00
  -2  -1   3   11.60    1.40
  -2  -1   3    8.80    1.10
   3   1  -4  124.59    3.90
   3   1  -4  118.69    3.70
  -3  -1   4  125.29    4.90
  -3  -1   4  116.99    3.70
  -3  -1   4  112.49    3.70
   4   1  -5   14.50    2.10
   4   1  -5   15.00    1.90
  -4  -1   5   16.10    1.90
  -4  -1   5   16.20    2.00
  -4  -1   5   15.00    1.90
   5   1  -6    1.80    1.60
   5   1  -6    5.80    2.20
  -5  -1   6    6.80    2.20
  -5  -1   6    3.60    1.80
  -5  -1   6    3.00    1.70
   6   1  -7  118.99    6.50
  -6  -1   7  110.89    4.70
  -6  -1   7  113.29    5.90
   7   1  -8    6.50    3.70
  -7  -1   8    2.40    3.30
   8   1  -9    5.90    5.10
  -8  -1   9    3.90    4.30
 -11   2   9   42.30    5.50
  11  -2  -9   65.29    8.10
 -10   2   8   14.00    3.90
  10  -2  -8   19.90    4.40
  -9   2   7   78.99    4.40
  -9   2   7   78.59    5.40
   9  -2  -7   89.69    5.90
  -8   2   6    3.80    1.80
  -8   2   6    3.10    2.20
   8  -2  -6   -1.10    2.30
   8  -2  -6   -0.40    1.70
  -7   2   5  218.18    6.60
  -7   2   5  217.38    6.50
  -7   2   5  219.68    7.30
   7  -2  -5  220.28    7.50
   7  -2  -5  216.88    6.50
  -6   2   4   63.29    2.70
  -6   2   4   62.19    3.10
  -6   2   4   61.19    2.70
   6  -2  -4   58.79    2.60
   6  -2  -4   66.39    3.30
  -5   2   3   17.20    1.40
  -5   2   3   19.30    1.40
  -5   2   3   18.10    1.60
   5  -2  -3   16.40    1.70
   5  -2  -3   19.70    1.30
  -4   2   2    2.10    0.60
  -4   2   2    2.70    0.50
  -4   2   2    2.10    0.70
  -4   2   2    1.30    0.60
  -4   2   2    1.60    0.60
   4  -2  -2    1.40    0.80
   4  -2  -2    2.20    0.50
   4  -2  -2    1.30    0.60
   4  -2  -2    1.60    0.70
  -3   2   1  977.80   23.10
  -3   2   1  949.21   23.00
  -3   2   1  946.51   23.00
  -3   2   1  971.00   22.90
  -3   2   1  969.10   22.90
   3  -2  -1  934.71   23.00
   3  -2  -1  954.10   22.90
   3  -2  -1  975.80   22.90
   3  -2  -1  966.10   22.90
  -1   2  -1  480.15   11.90
  -1   2  -1  506.05   11.80
  -1   2  -1  489.55   11.90
   1  -2   1  505.25   11.80
   1  -2   1  490.35   11.80
   1  -2   1  472.65   11.90
   1  -2   1  484.05   11.90
   0   2  -2   16.30    0.90
   0   2  -2   18.30    1.30
   0   2  -2   15.80    1.00
   0   2  -2   18.80    0.90
   0  -2   2   18.80    1.20
   0  -2   2   13.50    0.90
   0  -2   2   18.40    0.90
   0  -2   2   14.10    0.90
   1   2  -3  223.88    6.30
   1   2  -3  211.28    5.70
  -1  -2   3  211.48    5.70
  -1  -2   3  217.48    5.70
  -1  -2   3  222.68    6.10
   2   2  -4    7.20    1.40
   2   2  -4    8.70    1.20
  -2  -2   4    9.20    1.40
  -2  -2   4    9.20    1.10
  -2  -2   4    7.90    1.00
   3   2  -5  170.18    5.10
   3   2  -5  168.08    4.90
   3   2  -5  161.48    5.90
  -3  -2   5  154.18    4.90
  -3  -2   5  153.48    4.90
  -3  -2   5  157.28    5.50
   4   2  -6  176.28    7.00
   4   2  -6  177.48    5.80
  -4  -2   6  174.48    5.70
  -4  -2   6  182.98    6.50
  -4  -2   6  179.78    5.80
   5   2  -7   15.10    3.20
  -5  -2   7   17.60    3.10
  -5  -2   7   11.80    2.10
   6   2  -8   23.30    4.40
  -6  -2   8   37.80    4.40
   7   2  -9   68.29    7.90
  -7  -2   9   78.89    7.00
 -12   3   9    6.20    4.60
  12  -3  -9    5.20    5.30
 -11   3   8    5.60    3.50
  11  -3  -8    1.30    4.00
 -10   3   7    3.90    2.20
 -10   3   7    1.90    2.90
  10  -3  -7    6.50    3.10
  -9   3   6  112.39    4.80
  -9   3   6  107.59    5.30
  -9   3   6  118.69    5.70
   9  -3  -6  113.99    4.80
   9  -3  -6  114.79    5.80
  -8   3   5  623.94   17.10
  -8   3   5  640.94   16.40
  -8   3   5  641.14   16.40
   8  -3  -5  633.54   16.40
   8  -3  -5  649.04   17.40
  -7   3   4  463.85   13.70
  -7   3   4  493.25   12.50
  -7   3   4  478.05   12.50
   7  -3  -4  492.05   12.50
   7  -3  -4  483.65   13.20
  -6   3   3   12.10    1.50
  -6   3   3   11.10    1.30
  -6   3   3   13.20    1.30
   6  -3  -3   11.90    1.60
   6  -3  -3   12.20    1.30
  -5   3   2   69.49    2.30
  -5   3   2   67.19    2.50
  -5   3   2   61.59    2.10
  -5   3   2   70.39    2.30
   5  -3  -2   70.89    2.50
   5  -3  -2   66.89    2.20
   5  -3  -2   61.69    2.10
  -4   3   1   14.90    0.90
  -4   3   1   15.20    0.80
  -4   3   1   15.90    1.00
  -4   3   1   16.00    0.90
   4  -3  -1   14.40    0.90
   4  -3  -1   16.20    0.90
   4  -3  -1   16.30    0.80
  -3   3   0   -2.70    0.40
   3  -3   0   -2.90    0.20
  -2   3  -1  225.48    5.80
  -2   3  -1  232.98    5.80
  -2   3  -1  228.18    5.80
  -2   3  -1  234.98    5.70
   2  -3   1  216.88    5.70
   2  -3   1  227.38    5.80
   2  -3   1  227.98    5.80
   2  -3   1  226.48    5.70
   2  -3   1  228.28    5.70
  -1   3  -2 4114.29   94.49
  -1   3  -2 4127.59   94.59
  -1   3  -2 3714.33   93.99
   1  -3   2 3698.63   93.99
   1  -3   2 4114.69   94.19
   1  -3   2 4052.39   93.99
   1  -3   2 4032.50   93.99
   0   3  -3 3864.01   90.99
   0   3  -3 3832.72   90.49
   0  -3   3 3780.32   90.79
   0  -3   3 3873.21   90.49
   0  -3   3 3775.22   90.49
   1   3  -4  412.16   11.20
   1   3  -4  412.76   10.40
  -1  -3   4  390.16   10.80
  -1  -3   4  415.36   10.40
  -1  -3   4  413.66   10.40
   2   3  -5  166.78    5.10
  -2  -3   5  164.58    4.90
  -2  -3   5  163.78    5.00
  -2  -3   5  159.78    5.60
   3   3  -6  305.17    8.70
   3   3  -6  312.37   10.00
  -3  -3   6  310.47    8.70
  -3  -3   6  308.97    8.70
  -3  -3   6  309.67    9.50
   4   3  -7   11.00    2.90
  -4  -3   7   14.00    2.80
  -4  -3   7    7.30    1.90
   5   3  -8    0.10    3.80
  -5  -3   8    5.70    3.40
   6   3  -9   10.20    4.80
  -6  -3   9    7.30    4.30
  -7  -3  10   24.70    7.50
 -13   4   9   26.90    5.20
  13  -4  -9   10.90    5.70
 -12   4   8   16.20    4.20
  12  -4  -8   20.20    4.60
 -11   4   7   -1.10    2.00
 -11   4   7    0.70    2.70
  11  -4  -7    2.80    3.30
 -10   4   6  116.09    5.70
 -10   4   6  117.09    5.00
 -10   4   6  108.99    4.80
  10  -4  -6  117.39    6.10
  10  -4  -6  119.89    5.00
  -9   4   5  108.59    4.20
  -9   4   5  107.19    4.20
  -9   4   5  107.19    4.90
   9  -4  -5  102.79    4.20
   9  -4  -5  103.09    4.90
  -8   4   4  154.88    4.80
  -8   4   4  141.49    4.70
   8  -4  -4  144.29    5.30
   8  -4  -4  144.39    4.70
  -7   4   3   26.60    1.70
  -7   4   3   29.20    1.70
  -7   4   3   26.80    2.10
   7  -4  -3   28.40    2.00
   7  -4  -3   25.50    1.70
  -6   4   2   23.00    1.60
  -6   4   2   26.50    1.40
  -6   4   2   26.80    1.40
   6  -4  -2   25.70    1.60
   6  -4  -2   22.60    1.40
  -5   4   1  465.55   11.10
  -5   4   1  423.16   10.90
  -5   4   1  457.85   10.90
  -5   4   1  436.26   10.80
   5  -4  -1  455.25   11.00
   5  -4  -1  455.75   10.90
   5  -4  -1  420.66   10.90
   5  -4  -1  435.76   11.00
   5  -4  -1  419.96   10.90
  -4   4   0  124.29    3.30
  -4   4   0  116.19    3.10
  -4   4   0  120.59    3.30
   4  -4   0  107.89    3.50
   4  -4   0  122.99    3.10
   4  -4   0  119.39    3.20
   4  -4   0  119.69    3.30
  -3   4  -1   20.10    1.40
  -3   4  -1   21.20    1.00
  -3   4  -1   21.60    1.10
  -3   4  -1   23.00    1.10
  -3   4  -1   21.80    1.10
   3  -4   1   23.90    1.10
   3  -4   1   22.60    0.90
   3  -4   1   23.20    1.10
  -2   4  -2 1632.24   38.70
  -2   4  -2 1670.73   38.40
  -2   4  -2 1527.05   38.50
   2  -4   2 1635.84   38.50
   2  -4   2 1667.43   38.60
   2  -4   2 1551.34   38.50
  -1   4  -3  561.24   14.00
  -1   4  -3  534.05   13.40
   1  -4   3  544.75   13.40
   1  -4   3  538.05   13.70
   1  -4   3  554.44   13.50
   0   4  -4  594.84   15.70
   0   4  -4  591.84   15.00
   0  -4   4  606.84   15.40
   0  -4   4  609.24   15.00
   0  -4   4  616.34   15.00
   1   4  -5   26.70    2.60
   1   4  -5   34.30    2.10
  -1  -4   5   30.00    2.00
  -1  -4   5   26.80    1.90
  -1  -4   5   29.70    2.50
   2   4  -6   45.10    3.00
   2   4  -6   47.30    4.00
  -2  -4   6   48.40    3.50
  -2  -4   6   48.60    2.90
  -2  -4   6   43.60    2.90
   3   4  -7   74.39    5.20
  -3  -4   7   77.69    4.70
  -3  -4   7   73.39    3.70
   4   4  -8   20.50    4.00
  -4  -4   8   18.80    3.60
   5   4  -9   58.49    7.30
  -5  -4   9   49.80    6.20
  -6  -4  10   10.10    5.30
 -14   5   9   12.20    5.10
  14  -5  -9    9.60    5.90
 -13   5   8   -2.00    3.60
  13  -5  -8    0.90    4.30
 -12   5   7   11.90    2.40
 -12   5   7    3.70    3.50
  12  -5  -7    7.80    3.50
 -11   5   6    1.30    1.80
 -11   5   6    2.80    2.10
 -11   5   6   -0.60    2.20
  11  -5  -6    0.80    1.90
  11  -5  -6    2.90    2.60
 -10   5   5    2.10    1.90
 -10   5   5    1.20    1.50
 -10   5   5    2.70    1.50
  10  -5  -5    2.30    1.50
  10  -5  -5    2.40    1.90
  -9   5   4  215.38    7.00
  -9   5   4  215.98    6.50
  -9   5   4  220.58    6.50
   9  -5  -4  219.48    6.50
   9  -5  -4  216.38    7.00
  -8   5   3  693.03   17.40
  -8   5   3  691.33   17.30
  -8   5   3  686.23   17.70
   8  -5  -3  692.33   17.30
   8  -5  -3  703.43   17.70
  -7   5   2  601.64   14.90
  -7   5   2  604.84   15.00
  -7   5   2  609.24   15.20
   7  -5  -2  593.04   14.90
   7  -5  -2  583.04   15.00
  -6   5   1 2150.98   53.29
  -6   5   1 2268.17   53.49
  -6   5   1 2267.97   53.29
  -6   5   1 2208.38   53.19
   6  -5  -1 2273.57   53.29
   6  -5  -1 2267.97   53.39
  -5   5   0    0.30    0.40
  -5   5   0   -0.60    0.40
  -5   5   0    0.30    0.40
  -5   5   0   -1.20    0.40
   5  -5   0   -0.30    0.50
   5  -5   0   -0.40    0.40
   5  -5   0    0.10    0.50
   5  -5   0   -0.40    0.40
  -4   5  -1  162.78    4.70
  -4   5  -1  177.18    4.70
  -4   5  -1  174.58    4.40
  -4   5  -1  168.58    4.70
  -4   5  -1  177.38    4.60
   4  -5   1  175.38    4.70
   4  -5   1  165.78    4.50
   4  -5   1  162.48    4.70
   4  -5   1  180.78    4.70
   4  -5   1  169.78    4.60
  -3   5  -2  348.87    8.90
  -3   5  -2  357.36    8.80
   3  -5   2  341.87    8.90
   3  -5   2  343.27    8.80
  -2   5  -3  211.48    5.50
  -2   5  -3  202.08    5.90
   2  -5   3  200.48    5.50
   2  -5   3  207.48    5.80
   2  -5   3  208.68    5.50
  -1   5  -4  110.79    3.50
  -1   5  -4  114.69    4.20
   1  -5   4  108.89    3.50
   1  -5   4  118.19    3.50
   1  -5   4  109.89    3.90
   0   5  -5   13.60    1.70
   0   5  -5   15.70    2.20
   0  -5   5   15.20    1.60
   0  -5   5   17.40    2.20
   0  -5   5   16.30    1.70
   1   5  -6  207.38    6.30
   1   5  -6  212.08    7.60
  -1  -5   6  210.78    6.20
  -1  -5   6  198.28    7.00
  -1  -5   6  201.78    6.20
   2   5  -7   22.90    3.50
  -2  -5   7   26.40    2.80
  -2  -5   7   27.40    3.20
   3   5  -8   80.69    6.40
  -3  -5   8   75.79    5.50
   4   5  -9   12.00    4.60
  -4  -5   9    3.90    4.00
  -5  -5  10    4.80    5.30
 -15   6   9   15.70    5.10
  15  -6  -9   12.30    6.10
 -14   6   8   70.99    7.20
  14  -6  -8   60.09    6.60
 -13   6   7   45.30    7.40
 -13   6   7   44.20    4.20
  13  -6  -7   51.39    5.50
 -12   6   6   16.50    2.50
 -12   6   6   18.30    2.30
 -12   6   6   19.00    3.20
  12  -6  -6   17.50    3.20
  12  -6  -6   22.00    2.60
 -11   6   5   42.30    3.10
 -11   6   5   40.40    3.10
 -11   6   5   40.30    3.50
  11  -6  -5   46.10    3.10
  11  -6  -5   48.90    3.80
 -10   6   4   39.50    3.00
 -10   6   4   47.90    2.70
 -10   6   4   50.99    2.90
  10  -6  -4   42.90    3.20
  10  -6  -4   50.89    2.70
  -9   6   3   38.50    2.50
  -9   6   3   40.00    2.20
  -9   6   3   39.60    2.20
   9  -6  -3   38.30    2.50
   9  -6  -3   41.60    2.20
  -8   6   2  462.35   12.10
  -8   6   2  461.65   11.80
   8  -6  -2  461.05   11.90
   8  -6  -2  465.85   11.80
  -7   6   1  644.94   15.90
  -7   6   1  651.23   16.10
  -7   6   1  653.33   16.30
   7  -6  -1  668.73   16.20
   7  -6  -1  655.13   16.10
  -6   6   0 1981.10   46.30
  -6   6   0 1974.80   46.40
  -6   6   0 1946.31   46.10
  -6   6   0 1914.61   46.10
   6  -6   0 1965.50   46.40
   6  -6   0 1853.61   46.40
   6  -6   0 1964.50   46.10
  -5   6  -1   93.89    3.10
  -5   6  -1  101.69    2.90
  -5   6  -1  103.49    2.80
  -5   6  -1  103.09    3.10
   5  -6   1   92.09    2.80
   5  -6   1   90.99    3.00
   5  -6   1  102.69    3.10
   5  -6   1   94.59    3.10
   5  -6   1   98.49    3.00
  -4   6  -2   12.00    1.00
  -4   6  -2   10.60    1.00
   4  -6   2   12.10    1.10
   4  -6   2   11.30    1.20
  -3   6  -3   56.69    2.40
  -3   6  -3   57.99    2.10
   3  -6   3   59.49    2.10
   3  -6   3   57.19    2.20
   3  -6   3   58.09    2.40
  -2   6  -4  243.98    6.60
  -2   6  -4  242.88    7.20
   2  -6   4  246.18    6.60
   2  -6   4  240.08    6.60
   2  -6   4  244.58    7.00
  -1   6  -5  116.69    4.90
  -1   6  -5  125.29    4.10
   1  -6   5  126.49    4.00
   1  -6   5  127.19    4.60
   1  -6   5  128.69    4.00
   0   6  -6  100.19    5.20
   0   6  -6  105.19    4.10
   0  -6   6  105.99    4.00
   0  -6   6  102.69    4.70
   0  -6   6  102.09    3.90
   1   6  -7    3.10    2.60
   1   6  -7    0.90    1.80
  -1  -6   7    2.20    2.30
  -1  -6   7    0.30    1.70
   2   6  -8   16.90    3.90
  -2  -6   8   18.80    3.50
   3   6  -9   14.80    5.00
  -3  -6   9   10.60    4.50
  -4  -6  10   -2.50    5.10
 -16   7   9   32.60    5.90
  16  -7  -9   25.40    6.50
 -15   7   8   10.90    4.40
  15  -7  -8    5.40    4.70
 -14   7   7   20.10    3.90
 -14   7   7   12.50    2.80
  14  -7  -7   17.70    4.10
 -13   7   6   17.60    2.40
 -13   7   6   15.00    2.90
 -13   7   6   18.00    2.60
  13  -7  -6   17.20    3.10
  13  -7  -6   17.20    3.30
 -12   7   5    0.20    1.90
 -12   7   5    3.30    1.60
  12  -7  -5    2.00    2.00
  12  -7  -5    2.60    1.70
 -11   7   4   71.29    3.90
 -11   7   4   74.39    3.40
 -11   7   4   77.29    3.40
  11  -7  -4   74.19    3.40
  11  -7  -4   70.59    4.50
 -10   7   3   29.80    2.00
 -10   7   3   29.60    2.40
  10  -7  -3   23.90    2.10
  10  -7  -3   25.60    2.00
  -9   7   2  141.69    4.40
  -9   7   2  143.49    4.70
   9  -7  -2  150.38    4.60
   9  -7  -2  140.89    4.50
  -8   7   1   15.10    1.40
  -8   7   1   15.90    1.30
  -8   7   1   11.70    1.10
   8  -7  -1   14.40    1.30
   8  -7  -1   15.20    1.30
  -7   7   0    1.40    0.70
  -7   7   0   -0.30    0.50
  -7   7   0    0.40    0.60
  -7   7   0    2.10    0.60
   7  -7   0    1.00    0.50
   7  -7   0    1.20    0.60
   7  -7   0    1.40    0.70
  -6   7  -1 2047.60   48.00
  -6   7  -1 2034.30   47.70
  -6   7  -1 2062.19   48.10
   6  -7   1 1888.01   48.10
   6  -7   1 1913.31   47.80
   6  -7   1 2039.80   48.10
   6  -7   1 2086.89   48.20
  -5   7  -2   48.00    1.90
  -5   7  -2   48.50    2.00
  -5   7  -2   45.60    1.90
   5  -7   2   51.19    2.00
   5  -7   2   49.50    2.00
  -4   7  -3  774.02   19.60
  -4   7  -3  788.12   19.30
   4  -7   3  807.82   19.50
   4  -7   3  780.22   19.40
  -3   7  -4  440.16   11.50
  -3   7  -4  454.15   12.10
   3  -7   4  451.65   11.50
   3  -7   4  459.25   11.90
   3  -7   4  449.86   11.50
  -2   7  -5   27.70    2.70
  -2   7  -5   30.70    2.10
   2  -7   5   29.00    2.00
   2  -7   5   30.60    2.00
   2  -7   5   27.90    2.40
  -1   7  -6  300.57    9.80
  -1   7  -6  304.17    8.50
   1  -7   6  314.37    8.50
   1  -7   6  309.27    9.30
   1  -7   6  305.57    8.60
   0   7  -7  296.67    8.70
   0   7  -7  305.27   10.30
   0  -7   7  290.27    8.50
   0  -7   7  301.67    9.50
   0  -7   7  285.27    9.50
   1   7  -8    6.60    3.50
  -1  -7   8    5.60    2.90
   2   7  -9    0.80    4.50
  -2  -7   9   -8.00    3.80
  -3  -7  10    5.40    5.20
 -17   8   9    5.60    5.00
  17  -8  -9   -1.90    6.20
 -16   8   8   36.70    5.60
  16  -8  -8   37.90    5.90
 -15   8   7  169.18    8.30
 -15   8   7  170.18    6.90
  15  -8  -7  173.08    8.80
 -14   8   6   82.79    4.40
 -14   8   6   89.39    5.60
  14  -8  -6   72.49    5.00
  14  -8  -6   83.59    5.80
 -13   8   5  144.29    5.30
 -13   8   5  134.89    5.90
  13  -8  -5  143.39    5.50
  13  -8  -5  137.19    6.00
 -12   8   4  386.66   11.40
 -12   8   4  394.96   10.80
  12  -8  -4  389.06   10.90
 -11   8   3  172.08    5.90
 -11   8   3  183.98    5.60
  11  -8  -3  177.68    5.60
  11  -8  -3  180.98    5.90
 -10   8   2  184.38    5.50
  10  -8  -2  183.98    5.50
  10  -8  -2  188.68    5.60
  -9   8   1 3149.08   75.39
  -9   8   1 3281.17   75.69
  -9   8   1 2995.80   75.09
   9  -8  -1 3143.59   75.59
   9  -8  -1 3275.27   75.29
  -8   8   0  157.28    4.40
  -8   8   0  165.38    4.80
  -8   8   0  160.08    4.70
  -8   8   0  164.38    4.40
   8  -8   0  167.88    4.40
   8  -8   0  161.38    4.80
  -7   8  -1 5137.89  120.79
  -7   8  -1 5184.88  119.89
  -7   8  -1 4788.72  119.49
  -7   8  -1 5227.98  119.79
   7  -8   1 4800.32  119.49
   7  -8   1 5149.79  119.89
   7  -8   1 5118.69  119.89
  -6   8  -2    0.80    0.70
  -6   8  -2   -0.20    0.60
  -6   8  -2    1.00    0.60
   6  -8   2    0.10    0.80
   6  -8   2    0.90    0.70
  -5   8  -3  327.37    8.60
  -5   8  -3  335.27    8.80
   5  -8   3  321.87    8.80
   5  -8   3  335.67    8.70
  -4   8  -4  230.18    6.30
  -4   8  -4  221.98    6.70
   4  -8   4  224.08    6.50
   4  -8   4  223.78    6.20
   4  -8   4  216.18    6.20
  -3   8  -5   42.10    3.00
  -3   8  -5   41.30    2.30
   3  -8   5   39.00    2.60
   3  -8   5   43.50    2.30
   3  -8   5   45.20    2.30
  -2   8  -6   15.30    1.80
  -2   8  -6   16.90    2.50
   2  -8   6   18.50    2.50
   2  -8   6   21.60    2.30
   2  -8   6   15.90    1.80
  -1   8  -7   17.90    3.20
  -1   8  -7   20.70    2.20
   1  -8   7   18.20    2.10
   1  -8   7   16.60    2.20
   1  -8   7   21.80    2.90
   0   8  -8  113.79    7.10
   0  -8   8  117.79    6.20
   1   8  -9    4.50    4.70
  -1  -8   9    0.80    4.00
  -2  -8  10  -11.60    4.50
 -18   9   9    2.10    5.30
  18  -9  -9    0.30    6.00
 -17   9   8   57.99    6.90
  17  -9  -8   54.19    6.70
 -16   9   7   41.00    5.50
 -16   9   7   34.80    4.20
  16  -9  -7   30.60    5.50
 -15   9   6    6.60    2.80
 -15   9   6    5.10    2.20
  15  -9  -6    9.70    2.40
  15  -9  -6    9.90    3.40
 -14   9   5    8.10    2.40
 -14   9   5   11.30    2.10
  14  -9  -5   15.40    2.30
  14  -9  -5    8.50    2.40
 -13   9   4    0.20    1.70
 -13   9   4    2.70    1.40
  13  -9  -4    1.20    1.50
 -12   9   3  147.29    5.30
 -12   9   3  145.69    4.90
  12  -9  -3  141.09    5.20
  12  -9  -3  149.69    5.00
 -11   9   2   82.69    3.40
 -11   9   2   79.29    3.10
  11  -9  -2   76.99    3.20
  11  -9  -2   81.59    3.20
 -10   9   1 2299.37   57.79
 -10   9   1 2442.66   58.39
 -10   9   1 2405.66   58.09
  10  -9  -1 2500.05   58.39
  10  -9  -1 2497.75   57.99
  -9   9   0   -0.10    0.70
  -9   9   0   -0.10    0.70
  -9   9   0   -0.40    0.90
  -9   9   0    0.80    0.80
   9  -9   0    0.50    0.70
   9  -9   0   -0.20    0.80
  -8   9  -1 1109.79   27.10
  -8   9  -1 1147.59   27.00
  -8   9  -1 1053.69   26.70
  -8   9  -1 1099.59   26.60
   8  -9   1 1142.89   27.20
   8  -9   1 1081.89   26.80
   8  -9   1 1126.79   27.10
  -7   9  -2   85.89    3.10
  -7   9  -2   84.69    2.80
  -7   9  -2   86.39    3.00
   7  -9   2   84.89    3.10
   7  -9   2   87.99    3.10
  -6   9  -3   62.69    2.60
  -6   9  -3   58.89    2.40
   6  -9   3   62.99    2.60
   6  -9   3   61.79    2.60
  -5   9  -4   89.89    3.20
  -5   9  -4   78.79    3.50
   5  -9   4   87.99    3.20
   5  -9   4   87.79    3.20
   5  -9   4   84.49    3.50
  -4   9  -5   32.80    2.20
  -4   9  -5   27.40    2.80
   4  -9   5   27.70    2.10
   4  -9   5   29.10    2.10
   4  -9   5   28.80    2.40
  -3   9  -6   16.90    1.80
  -3   9  -6   14.60    2.60
   3  -9   6   22.70    2.30
   3  -9   6   19.20    2.40
   3  -9   6   19.30    2.30
  -2   9  -7    0.90    2.80
  -2   9  -7    2.40    1.80
   2  -9   7    0.00    1.60
   2  -9   7    1.10    2.30
   2  -9   7    1.30    1.70
  -1   9  -8   -2.60    3.30
   1  -9   8    4.80    2.90
   0   9  -9   26.30    5.40
   0  -9   9   26.20    4.50
  -1  -9  10   -9.00    5.50
  19 -10  -9   12.30    6.50
 -18  10   8    6.70    4.60
  18 -10  -8   -5.50    4.80
 -17  10   7   44.30    5.50
 -17  10   7   40.70    4.50
 -16  10   6    4.80    2.90
 -16  10   6    6.50    2.30
  16 -10  -6    5.90    3.20
  16 -10  -6    5.60    2.60
 -15  10   5    4.60    1.80
 -15  10   5    0.80    2.10
  15 -10  -5    3.70    2.30
 -14  10   4  557.84   15.50
  14 -10  -4  522.25   16.20
  14 -10  -4  566.54   14.90
 -13  10   3   22.90    2.10
  13 -10  -3   20.70    2.40
  13 -10  -3   24.70    2.40
 -12  10   2  165.88    5.20
 -12  10   2  160.48    5.40
  12 -10  -2  165.88    5.30
  12 -10  -2  158.78    5.20
 -11  10   1   23.30    1.80
 -11  10   1   25.20    1.60
 -11  10   1   29.10    2.10
  11 -10  -1   26.20    1.90
  11 -10  -1   26.60    1.80
 -10  10   0  646.54   16.00
 -10  10   0  638.94   15.70
 -10  10   0  629.34   15.70
 -10  10   0  641.84   16.20
  10 -10   0  624.54   16.20
  10 -10   0  629.64   16.00
  -9  10  -1 1562.44   37.00
  -9  10  -1 1534.65   37.10
  -9  10  -1 1539.25   36.50
  -9  10  -1 1455.25   36.70
   9 -10   1 1505.45   36.70
   9 -10   1 1522.35   37.10
   9 -10   1 1562.34   37.20
  -8  10  -2  448.66   11.20
  -8  10  -2  441.66   11.60
  -8  10  -2  434.56   11.50
   8 -10   2  443.46   11.60
   8 -10   2  451.55   11.70
  -7  10  -3  844.92   20.50
  -7  10  -3  815.12   20.50
   7 -10   3  827.62   20.60
   7 -10   3  816.32   20.60
  -6  10  -4   31.60    2.00
  -6  10  -4   30.80    2.30
   6 -10   4   33.20    2.10
   6 -10   4   32.50    2.40
  -5  10  -5   52.89    3.30
  -5  10  -5   55.89    2.70
   5 -10   5   55.39    3.00
   5 -10   5   53.89    2.80
   5 -10   5   60.09    2.80
  -4  10  -6  117.39    5.60
  -4  10  -6  124.19    4.50
   4 -10   6  120.69    4.90
   4 -10   6  120.49    5.10
  -3  10  -7   46.90    3.30
  -3  10  -7   42.60    4.50
   3 -10   7   46.80    4.00
   3 -10   7   45.60    3.30
   3 -10   7   43.60    3.00
  -2  10  -8   12.40    3.80
   2 -10   8   21.40    3.40
  -1  10  -9    0.90    4.60
   1 -10   9   13.50    4.00
   0 -10  10   19.90    6.10
  20 -11  -9   23.70    7.50
 -19  11   8    8.10    4.70
  19 -11  -8   17.10    5.20
 -18  11   7    1.50    2.90
 -18  11   7    2.50    3.30
  18 -11  -7   -8.90    6.10
 -17  11   6   39.10    3.90
 -17  11   6   40.20    4.90
  17 -11  -6   42.50    4.40
  17 -11  -6   37.60    4.30
 -16  11   5    8.40    2.00
 -16  11   5    5.90    2.60
  16 -11  -5    5.10    2.20
  16 -11  -5    1.70    2.50
 -15  11   4  442.86   13.10
 -15  11   4  427.76   12.20
  15 -11  -4  443.96   12.40
  15 -11  -4  450.85   12.90
 -14  11   3   31.50    2.40
  14 -11  -3   30.30    2.60
  14 -11  -3   30.30    2.80
 -13  11   2   31.00    2.10
 -13  11   2   27.10    2.50
  13 -11  -2   29.60    2.30
  13 -11  -2   34.40    2.40
 -12  11   1   13.30    1.60
 -12  11   1   15.70    1.80
  12 -11  -1   18.70    1.80
  12 -11  -1   15.50    1.60
 -11  11   0    2.60    1.10
 -11  11   0    1.70    0.80
 -11  11   0    2.10    0.90
 -11  11   0    2.80    1.00
  11 -11   0    2.40    0.80
  11 -11   0    0.70    1.00
 -10  11  -1   12.30    1.40
 -10  11  -1   10.80    1.40
 -10  11  -1   11.50    1.00
 -10  11  -1   10.00    1.40
  10 -11   1   11.60    1.50
  10 -11   1   10.80    1.30
  10 -11   1   11.40    1.50
  -9  11  -2  273.77    7.70
  -9  11  -2  264.07    7.20
  -9  11  -2  270.77    7.50
   9 -11   2  279.27    7.80
   9 -11   2  274.47    7.70
  -8  11  -3    3.40    1.00
  -8  11  -3    4.30    1.00
   8 -11   3    2.60    1.10
   8 -11   3    0.70    1.10
  -7  11  -4  470.35   12.90
  -7  11  -4  483.75   12.40
   7 -11   4  473.05   12.50
   7 -11   4  483.25   12.70
  -6  11  -5    4.50    1.30
  -6  11  -5    3.10    1.50
   6 -11   5    3.20    1.20
   6 -11   5    2.70    1.40
   6 -11   5    0.90    1.30
  -5  11  -6    1.30    2.10
   5 -11   6    1.30    1.50
   5 -11   6    2.50    1.80
  -4  11  -7  175.98    6.20
  -4  11  -7  184.38    7.60
   4 -11   7  173.88    5.90
   4 -11   7  164.98    6.00
   4 -11   7  175.88    6.90
  -3  11  -8   67.39    6.50
   3 -11   8   67.79    5.10
  -2  11  -9    8.20    4.60
   2 -11   9    6.90    4.00
   1 -11  10   15.30    5.90
  21 -12  -9    5.60    7.50
 -20  12   8    9.90    5.00
  20 -12  -8   14.40    5.70
 -19  12   7   22.00    4.30
 -19  12   7   36.90    4.60
  19 -12  -7   27.00    5.30
 -18  12   6   10.40    2.60
 -18  12   6    5.20    3.20
  18 -12  -6    5.10    2.80
  18 -12  -6    9.60    3.30
 -17  12   5    9.40    2.20
 -17  12   5    5.10    2.60
  17 -12  -5    8.90    2.70
  17 -12  -5    8.50    2.30
 -16  12   4   27.50    3.40
 -16  12   4   30.10    2.70
  16 -12  -4   26.60    3.30
  16 -12  -4   22.80    3.00
 -15  12   3  252.37    8.30
  15 -12  -3  258.17    8.00
  15 -12  -3  258.27    8.00
 -14  12   2   69.39    3.20
 -14  12   2   73.79    3.60
  14 -12  -2   72.79    3.40
  14 -12  -2   71.79    3.40
 -13  12   1   10.90    1.60
 -13  12   1   11.50    1.40
  13 -12  -1    9.10    1.40
  13 -12  -1    9.50    1.50
 -12  12   0   16.00    1.50
 -12  12   0   15.70    1.50
 -12  12   0   18.40    2.10
 -12  12   0   17.70    1.70
  12 -12   0   16.90    1.40
  12 -12   0   16.90    1.70
 -11  12  -1    3.20    1.40
 -11  12  -1    2.90    0.70
 -11  12  -1    2.60    1.00
 -11  12  -1    1.10    1.10
  11 -12   1    0.70    1.10
  11 -12   1    2.10    1.20
 -10  12  -2  213.78    5.90
 -10  12  -2  213.98    6.40
 -10  12  -2  214.98    6.30
  10 -12   2  216.38    6.50
  10 -12   2  212.28    6.50
  -9  12  -3  209.08    6.10
  -9  12  -3  205.28    6.00
  -9  12  -3  193.38    6.10
   9 -12   3  204.78    6.20
   9 -12   3  202.98    6.20
  -8  12  -4  112.39    4.00
  -8  12  -4   98.09    4.60
   8 -12   4  120.19    4.20
   8 -12   4  109.69    4.20
  -7  12  -5    3.30    1.30
  -7  12  -5    3.10    1.60
   7 -12   5    2.40    1.30
   7 -12   5    3.20    1.50
   7 -12   5    3.40    1.70
  -6  12  -6   71.19    4.30
  -6  12  -6   68.19    3.40
   6 -12   6   77.09    3.50
   6 -12   6   71.79    3.30
   6 -12   6   76.39    3.90
  -5  12  -7    2.00    2.70
  -5  12  -7    1.70    2.60
   5 -12   7    7.40    2.50
   5 -12   7    3.20    1.70
   5 -12   7    1.00    1.90
  -4  12  -8    1.80    3.50
   4 -12   8    5.60    3.10
  -3  12  -9   10.10    4.80
   3 -12   9    2.20    3.90
  22 -13  -9   18.70    7.70
 -21  13   8    1.40    5.00
  21 -13  -8    3.90    5.90
 -20  13   7    8.70    3.30
 -20  13   7   10.50    4.10
  20 -13  -7    6.20    4.40
 -19  13   6    2.90    2.60
 -19  13   6    0.10    4.80
  19 -13  -6    6.40    2.80
  19 -13  -6    6.30    3.40
 -18  13   5    4.20    2.50
 -18  13   5    3.10    2.20
  18 -13  -5    5.20    2.60
  18 -13  -5    2.50    2.30
 -17  13   4   33.60    3.10
 -17  13   4   30.60    3.70
  17 -13  -4   36.70    3.40
  17 -13  -4   37.00    3.70
 -16  13   3    3.50    1.50
 -16  13   3    3.90    1.80
  16 -13  -3    5.90    1.80
  16 -13  -3    1.80    1.80
 -15  13   2  261.07    8.10
 -15  13   2  249.78    7.60
  15 -13  -2  249.28    7.60
  15 -13  -2  258.77    7.90
 -14  13   1  745.03   19.20
 -14  13   1  740.03   18.90
  14 -13  -1  735.93   19.10
  14 -13  -1  731.43   18.50
 -13  13   0    1.10    1.20
 -13  13   0    0.70    0.90
 -13  13   0    1.90    1.10
 -13  13   0   -0.30    1.00
  13 -13   0   -0.10    0.90
  13 -13   0    0.30    1.10
 -12  13  -1   99.89    3.90
 -12  13  -1  106.29    3.80
 -12  13  -1  103.59    3.20
  12 -13   1   98.29    3.90
  12 -13   1   96.29    4.00
 -11  13  -2    0.20    1.10
 -11  13  -2    0.70    1.20
 -11  13  -2    0.70    0.80
  11 -13   2    0.10    1.10
  11 -13   2    1.20    1.30
 -10  13  -3   55.69    2.90
 -10  13  -3   59.89    2.90
 -10  13  -3   60.09    2.70
  10 -13   3   60.99    3.00
  10 -13   3   51.79    2.90
  -9  13  -4  319.27    8.90
   9 -13   4  316.37    9.00
   9 -13   4  322.27    9.20
  -8  13  -5   15.30    2.10
  -8  13  -5   19.10    2.20
   8 -13   5   18.10    2.40
   8 -13   5   19.20    2.30
  -7  13  -6    5.40    2.20
  -7  13  -6   -1.30    1.60
   7 -13   6    2.70    1.50
   7 -13   6   -1.20    1.40
   7 -13   6    1.90    1.80
  -6  13  -7  311.47   10.60
   6 -13   7  297.37    9.60
   6 -13   7  296.47    9.90
   6 -13   7  302.57    8.90
  -5  13  -8   19.70    4.10
   5 -13   8   15.20    3.50
  -4  13  -9   10.80    4.80
   4 -13   9    5.10    4.00
 -22  14   8   16.00    5.80
  22 -14  -8    8.40    6.00
 -21  14   7    0.40    3.40
 -21  14   7    1.00    4.10
  21 -14  -7    3.20    4.80
 -20  14   6   10.50    3.50
 -20  14   6    6.70    2.80
  20 -14  -6   12.00    3.90
  20 -14  -6    9.30    3.10
 -19  14   5   98.69    5.20
 -19  14   5   97.39    6.00
  19 -14  -5  101.39    5.30
  19 -14  -5   90.69    5.80
 -18  14   4  263.97    8.50
 -18  14   4  271.97    9.30
  18 -14  -4  260.97    9.00
  18 -14  -4  265.27    8.70
 -17  14   3   16.00    2.00
 -17  14   3   12.90    2.40
  17 -14  -3   12.40    2.20
 -16  14   2  142.69    5.60
  16 -14  -2  141.29    5.10
  16 -14  -2  143.19    5.40
 -15  14   1  303.97    8.70
 -15  14   1  298.97    9.10
  15 -14  -1  311.37    8.40
  15 -14  -1  290.87    9.30
 -14  14   0  350.36   10.00
 -14  14   0  346.77    9.70
 -14  14   0  348.07    9.10
 -14  14   0  321.57    9.20
  14 -14   0  356.46   10.00
  14 -14   0  353.36    9.10
 -13  14  -1  180.28    5.70
 -13  14  -1  181.58    5.10
 -13  14  -1  187.58    6.00
  13 -14   1  179.48    6.00
 -12  14  -2  440.76   12.10
 -12  14  -2  447.66   11.50
 -12  14  -2  449.56   12.30
  12 -14   2  458.75   12.40
  12 -14   2  461.85   12.30
 -11  14  -3  186.48    5.90
 -11  14  -3  185.88    5.60
 -11  14  -3  187.78    6.00
  11 -14   3  183.18    6.00
  11 -14   3  182.98    6.10
 -10  14  -4   33.40    2.50
  10 -14   4   32.60    2.80
  -9  14  -5   16.90    2.20
   9 -14   5   22.70    2.60
   9 -14   5   20.90    2.70
  -8  14  -6   98.19    4.10
  -8  14  -6  101.29    5.20
   8 -14   6   96.69    4.10
   8 -14   6   94.69    4.60
   8 -14   6   99.39    4.30
  -7  14  -7    4.50    2.80
   7 -14   7    0.20    2.50
   7 -14   7    3.50    2.00
  -6  14  -8   23.40    4.40
   6 -14   8   24.20    3.70
  -5  14  -9    3.70    4.70
   5 -14   9    6.80    3.90
 -23  15   8   41.30    6.80
  23 -15  -8   32.00    6.60
 -22  15   7    2.20    3.50
 -22  15   7    4.30    4.40
  22 -15  -7    4.30    4.50
 -21  15   6   16.40    3.30
 -21  15   6   23.30    4.30
  21 -15  -6   19.40    4.20
  21 -15  -6   22.00    3.50
 -20  15   5   79.09    5.80
 -20  15   5   71.39    4.50
  20 -15  -5   64.49    4.90
  20 -15  -5   75.89    5.70
 -19  15   4    2.50    2.00
 -19  15   4    2.10    2.60
  19 -15  -4    4.20    2.50
  19 -15  -4   -0.80    2.00
 -18  15   3    5.10    1.60
 -18  15   3    0.60    1.90
  18 -15  -3    2.60    1.80
  18 -15  -3    3.20    2.10
 -17  15   2   30.10    2.60
 -17  15   2   28.60    3.50
  17 -15  -2   33.50    2.90
 -16  15   1  541.25   14.90
 -16  15   1  537.05   15.30
  16 -15  -1  550.54   14.10
  16 -15  -1  546.75   14.80
 -15  15   0    2.90    1.60
 -15  15   0    1.30    1.00
 -15  15   0   -1.60    1.30
 -15  15   0   -0.60    1.10
  15 -15   0   -1.60    1.10
  15 -15   0    1.10    1.00
 -14  15  -1    0.10    1.30
 -14  15  -1    2.40    0.90
 -14  15  -1    0.30    1.10
  14 -15   1   -0.10    1.30
 -13  15  -2  765.12   19.30
 -13  15  -2  727.03   18.50
 -13  15  -2  752.02   19.40
  13 -15   2  754.32   19.50
  13 -15   2  753.42   19.40
 -12  15  -3   47.20    2.50
 -12  15  -3   42.30    2.90
 -12  15  -3   52.99    3.00
  12 -15   3   54.99    3.20
 -11  15  -4    9.60    2.10
 -11  15  -4    4.80    1.50
  11 -15   4    4.70    1.60
  11 -15   4    7.20    1.70
 -10  15  -5   89.89    4.30
 -10  15  -5   93.99    3.90
  10 -15   5   92.29    4.10
  10 -15   5   90.59    4.10
  -9  15  -6   15.90    2.70
  -9  15  -6   14.30    2.10
   9 -15   6   14.30    2.40
   9 -15   6   15.90    2.10
   9 -15   6   14.50    2.00
  -8  15  -7   29.20    3.80
   8 -15   7   24.00    2.60
   8 -15   7   35.30    4.10
  -7  15  -8   18.50    4.20
   7 -15   8   16.40    3.50
  -6  15  -9   12.20    4.80
   6 -15   9    8.80    4.10
 -24  16   8   29.30    6.30
  24 -16  -8   23.10    6.70
 -23  16   7    2.90    4.50
  23 -16  -7    3.20    4.70
 -22  16   6   56.99    5.20
 -22  16   6   65.39    6.50
  22 -16  -6   51.49    5.40
  22 -16  -6   52.69    6.50
 -21  16   5  112.89    5.80
 -21  16   5  120.89    7.00
  21 -16  -5  113.69    5.70
  21 -16  -5  111.69    6.70
 -20  16   4    5.20    2.10
 -20  16   4    4.30    2.60
  20 -16  -4    0.30    2.50
  20 -16  -4    2.00    2.30
 -19  16   3    6.30    2.30
 -19  16   3   11.90    2.10
  19 -16  -3    7.30    2.20
  19 -16  -3    7.70    2.40
 -18  16   2  152.38    6.20
 -18  16   2  152.38    5.60
  18 -16  -2  159.38    5.90
  18 -16  -2  152.18    5.60
 -17  16   1   32.50    3.30
 -17  16   1   31.00    2.60
  17 -16  -1   31.10    2.60
  17 -16  -1   29.20    3.10
 -16  16   0  277.97    8.70
 -16  16   0  275.87    7.60
  16 -16   0  280.87    7.60
 -15  16  -1    9.60    1.80
 -15  16  -1   10.40    1.30
 -15  16  -1    7.90    1.40
 -14  16  -2   18.90    1.70
 -14  16  -2   15.50    1.90
 -14  16  -2   21.20    2.60
  14 -16   2   19.30    2.30
 -13  16  -3  134.79    5.00
 -13  16  -3  127.99    4.40
 -13  16  -3  127.39    5.50
  13 -16   3  137.69    5.20
  13 -16   3  129.79    5.10
 -12  16  -4    2.60    1.40
 -12  16  -4    0.40    1.50
  12 -16   4    6.10    1.90
  12 -16   4    0.30    1.50
 -11  16  -5   10.90    2.10
 -11  16  -5   12.30    2.00
  11 -16   5    5.70    2.00
  11 -16   5   11.30    2.00
 -10  16  -6    5.80    1.90
 -10  16  -6    9.30    2.40
  10 -16   6    7.30    1.80
  10 -16   6    6.30    2.00
  10 -16   6    9.30    2.20
  -9  16  -7    6.50    3.00
   9 -16   7    4.00    2.00
   9 -16   7    4.10    2.60
  -8  16  -8    3.30    3.80
   8 -16   8    3.80    3.30
  -7  16  -9    4.70    4.90
   7 -16   9    7.20    3.90
 -25  17   8   -1.70    8.70
  25 -17  -8    8.00    6.40
 -24  17   7   42.50    6.40
 -24  17   7   57.99    6.20
  24 -17  -7   50.49    6.50
 -23  17   6    7.50    3.10
 -23  17   6    8.10    4.30
  23 -17  -6    0.00    3.40
  23 -17  -6    5.70    4.20
 -22  17   5   70.39    6.20
 -22  17   5   83.59    5.20
  22 -17  -5   75.89    6.10
  22 -17  -5   72.79    5.50
 -21  17   4  310.07   11.00
 -21  17   4  318.57    9.90
  21 -17  -4  299.97   10.10
  21 -17  -4  297.77   10.30
 -20  17   3   -0.40    1.80
 -20  17   3    1.40    2.30
  20 -17  -3   -1.40    2.10
  20 -17  -3   -1.90    1.80
 -19  17   2 1042.90   27.60
 -19  17   2 1060.49   27.10
  19 -17  -2 1053.99   27.30
  19 -17  -2 1080.99   26.80
 -18  17   1    5.60    2.00
 -18  17   1    3.40    1.30
 -18  17   1    3.60    1.60
  18 -17  -1    0.50    1.50
  18 -17  -1    6.80    1.60
 -17  17   0    0.30    1.10
 -17  17   0    1.20    1.70
 -17  17   0    2.70    1.20
  17 -17   0    1.20    1.40
  17 -17   0    2.50    1.20
 -16  17  -1  168.88    4.90
 -16  17  -1  165.48    6.10
 -16  17  -1  175.88    5.90
  16 -17   1  174.58    6.10
 -15  17  -2   12.80    1.40
 -15  17  -2   16.30    2.20
 -15  17  -2   13.30    1.80
  15 -17   2   13.80    2.20
  15 -17   2   11.40    2.10
 -14  17  -3   30.80    2.20
 -14  17  -3   28.80    2.90
 -14  17  -3   25.80    2.70
  14 -17   3   31.20    3.00
  14 -17   3   33.70    3.00
 -13  17  -4  580.54   15.30
 -13  17  -4  577.24   15.50
  13 -17   4  593.84   15.80
 -12  17  -5   54.79    3.60
 -12  17  -5   54.49    3.40
  12 -17   5   51.99    3.40
  12 -17   5   52.89    3.60
 -11  17  -6    1.10    1.80
 -11  17  -6    2.70    2.30
  11 -17   6   -0.10    1.90
  11 -17   6    1.00    2.10
  11 -17   6    0.90    1.80
 -10  17  -7   -0.90    2.90
  10 -17   7    0.10    2.40
  10 -17   7    0.90    2.10
  -9  17  -8   11.60    3.90
   9 -17   8   10.80    3.40
  -8  17  -9   10.60    5.10
   8 -17   9    3.70    4.10
 -25  18   7   10.80    5.50
 -25  18   7    9.70    4.10
  25 -18  -7   14.90    5.80
 -24  18   6   22.40    3.90
 -24  18   6   21.50    4.80
  24 -18  -6   17.10    4.80
  24 -18  -6   18.90    4.00
 -23  18   5   23.10    4.60
 -23  18   5   20.90    3.30
  23 -18  -5   21.30    4.00
  23 -18  -5   23.50    3.60
 -22  18   4  134.89    7.20
 -22  18   4  143.89    6.10
  22 -18  -4  139.89    6.50
  22 -18  -4  129.09    6.60
 -21  18   3  100.89    4.90
 -21  18   3  100.69    5.80
  21 -18  -3   93.49    5.10
  21 -18  -3  101.99    5.40
 -20  18   2   20.40    2.90
 -20  18   2   24.50    2.90
  20 -18  -2   25.40    2.70
  20 -18  -2   28.30    3.20
 -19  18   1    0.30    1.40
 -19  18   1   -3.00    1.50
  19 -18  -1   -0.70    1.50
  19 -18  -1    1.50    1.70
 -18  18   0  198.48    7.00
 -18  18   0  194.68    5.80
 -18  18   0  199.38    6.60
  18 -18   0  196.68    5.80
  18 -18   0  197.48    7.00
 -17  18  -1    3.10    1.00
 -17  18  -1    4.50    1.80
 -17  18  -1    3.00    1.40
  17 -18   1    1.30    1.70
 -16  18  -2   36.40    2.10
 -16  18  -2   35.80    2.70
 -16  18  -2   37.00    3.20
  16 -18   2   32.10    3.30
  16 -18   2   27.20    3.10
 -15  18  -3    2.30    1.80
 -15  18  -3    1.50    1.30
 -15  18  -3   -0.10    1.50
  15 -18   3   -0.60    1.70
  15 -18   3    3.80    2.00
 -14  18  -4  233.38    7.20
 -14  18  -4  239.38    7.50
 -14  18  -4  231.08    7.70
  14 -18   4  228.98    7.60
  14 -18   4  236.48    7.80
 -13  18  -5   67.79    3.80
 -13  18  -5   63.89    3.60
  13 -18   5   64.99    3.90
  13 -18   5   63.79    4.00
 -12  18  -6   -0.20    2.00
 -12  18  -6    2.00    2.20
  12 -18   6   -1.00    2.10
  12 -18   6    3.60    2.20
 -11  18  -7    0.90    4.90
  11 -18   7    6.20    2.50
  11 -18   7    7.90    2.80
 -10  18  -8   29.50    4.90
  10 -18   8   26.80    3.90
  -9  18  -9   79.69    8.10
 -26  19   7   13.00    4.40
 -26  19   7    9.10    5.60
  26 -19  -7   13.60    8.40
 -25  19   6    1.80    4.40
 -25  19   6    1.20    3.90
  25 -19  -6    5.40    4.70
  25 -19  -6   -1.30    3.60
 -24  19   5    2.80    5.10
 -24  19   5    7.50    2.90
  24 -19  -5    3.60    3.10
  24 -19  -5    6.50    3.70
 -23  19   4   28.90    4.10
 -23  19   4   35.30    4.00
  23 -19  -4   38.40    4.80
  23 -19  -4   30.60    3.50
 -22  19   3   13.30    2.60
 -22  19   3   14.90    3.00
  22 -19  -3   11.40    2.60
  22 -19  -3   14.80    3.00
 -21  19   2    0.70    1.80
 -21  19   2    3.90    2.50
  21 -19  -2   -1.30    2.00
  21 -19  -2    3.50    2.10
 -20  19   1  184.38    6.50
 -20  19   1  186.98    7.10
 -20  19   1  185.28    6.10
  20 -19  -1  185.88    6.90
  20 -19  -1  176.98    6.00
 -19  19   0    4.10    1.30
 -19  19   0    0.70    2.00
 -19  19   0   -1.30    1.40
  19 -19   0    3.90    1.90
  19 -19   0    4.20    1.30
 -18  19  -1   -1.50    1.30
 -18  19  -1    0.50    1.00
 -18  19  -1    2.90    1.80
  18 -19   1   -1.10    1.60
 -17  19  -2   57.19    3.90
 -17  19  -2   52.99    3.30
 -17  19  -2   55.19    2.50
  17 -19   2   50.29    3.80
  17 -19   2   52.49    3.50
 -16  19  -3  361.56   10.00
 -16  19  -3  377.96   10.80
 -16  19  -3  367.96   10.90
  16 -19   3  379.66   11.20
  16 -19   3  368.66   11.00
 -15  19  -4    9.70    1.70
 -15  19  -4   11.50    2.10
 -15  19  -4   11.00    2.00
  15 -19   4    6.20    2.20
  15 -19   4   10.60    2.20
 -14  19  -5   29.80    3.20
 -14  19  -5   28.60    3.20
  14 -19   5   29.40    3.60
  14 -19   5   32.50    3.50
 -13  19  -6  163.68    6.70
 -13  19  -6  160.78    6.10
  13 -19   6  153.68    6.30
  13 -19   6  158.48    6.40
  12 -19   7    8.50    2.80
  12 -19   7    8.50    2.70
 -11  19  -8    1.70    3.90
  11 -19   8    3.80    3.40
 -10  19  -9   11.70    5.30
 -27  20   7   17.00    6.20
 -27  20   7   17.00    4.60
 -26  20   6   48.90    5.70
 -26  20   6   39.90    6.00
  26 -20  -6   49.40    7.90
  26 -20  -6   42.10    6.60
 -25  20   5    6.30    3.10
 -25  20   5    2.70    4.10
  25 -20  -5    0.70    3.30
  25 -20  -5    5.80    3.90
 -24  20   4   30.10    3.50
 -24  20   4   28.30    4.30
  24 -20  -4   32.20    3.80
  24 -20  -4   30.40    4.00
 -23  20   3   15.20    3.30
 -23  20   3    8.00    2.40
  23 -20  -3    7.70    2.90
  23 -20  -3   12.10    2.70
 -22  20   2   36.10    3.30
 -22  20   2   33.40    4.10
  22 -20  -2   33.80    3.70
  22 -20  -2   38.10    3.80
 -21  20   1  457.75   12.40
 -21  20   1  442.66   13.70
 -21  20   1  465.45   13.20
  21 -20  -1  472.25   13.60
  21 -20  -1  456.05   12.40
 -20  20   0  236.28    6.80
 -20  20   0  241.08    7.90
  20 -20   0  238.78    6.80
  20 -20   0  240.28    8.30
 -19  20  -1   95.99    4.90
 -19  20  -1   95.09    3.40
 -19  20  -1   99.89    4.50
  19 -20   1   96.19    5.00
 -18  20  -2  323.57   10.00
 -18  20  -2  317.57    9.60
 -18  20  -2  312.57    8.50
  18 -20   2  319.57   10.00
  18 -20   2  313.87   10.00
 -17  20  -3    9.80    2.00
 -17  20  -3    7.40    1.60
 -17  20  -3    9.70    2.70
  17 -20   3    8.70    2.40
 -16  20  -4  151.38    5.80
 -16  20  -4  151.98    5.90
 -16  20  -4  151.08    5.30
  16 -20   4  153.98    6.10
  16 -20   4  145.59    6.00
 -15  20  -5   30.50    3.40
 -15  20  -5   37.10    3.40
  15 -20   5   42.80    3.90
  15 -20   5   39.10    3.90
 -14  20  -6   24.60    2.90
 -14  20  -6   29.90    4.00
  14 -20   6   33.70    4.10
  14 -20   6   24.70    3.10
 -13  20  -7   66.89    6.50
  13 -20   7   71.19    4.70
  13 -20   7   62.59    5.00
 -12  20  -8   29.70    5.00
  12 -20   8   30.80    4.50
 -11  20  -9    9.10    5.40
 -28  21   7    5.30    4.50
 -28  21   7   -1.30    6.20
 -27  21   6   46.40    5.70
 -27  21   6   42.90    6.50
 -26  21   5    5.30    4.60
 -26  21   5    4.10    4.20
  26 -21  -5    2.20    3.50
 -25  21   4    0.30    2.60
 -25  21   4    0.10    3.40
  25 -21  -4    0.90    3.30
  25 -21  -4    5.20    3.10
 -24  21   3    1.70    3.00
 -24  21   3    3.00    2.30
  24 -21  -3    4.80    2.70
  24 -21  -3    7.60    2.90
 -23  21   2   79.29    4.50
 -23  21   2   71.59    5.50
  23 -21  -2   68.29    4.80
  23 -21  -2   81.89    4.60
 -22  21   1    5.30    1.90
 -22  21   1    8.30    2.10
 -22  21   1    8.30    2.70
  22 -21  -1    5.20    2.00
  22 -21  -1    9.30    2.40
 -21  21   0    2.10    1.40
 -21  21   0    1.70    1.70
 -21  21   0    1.40    2.30
  21 -21   0    2.10    2.30
  21 -21   0    0.50    1.30
 -20  21  -1   78.89    3.00
 -20  21  -1   75.39    4.10
  20 -21   1   76.89    4.70
 -19  21  -2   25.10    3.20
 -19  21  -2   25.60    2.90
 -19  21  -2   26.90    2.10
  19 -21   2   18.10    2.60
  19 -21   2   23.60    3.70
 -18  21  -3   52.59    3.00
 -18  21  -3   59.49    4.20
 -18  21  -3   56.99    3.70
  18 -21   3   50.29    4.10
  18 -21   3   56.09    4.10
 -17  21  -4   44.90    3.90
 -17  21  -4   46.40    3.60
 -17  21  -4   49.40    3.10
  17 -21   4   52.29    4.20
  17 -21   4   53.79    4.00
 -16  21  -5   31.90    3.60
 -16  21  -5   29.60    3.40
  16 -21   5   37.40    3.80
  16 -21   5   25.60    3.20
 -15  21  -6    6.30    2.60
 -15  21  -6    6.20    2.40
  15 -21   6    5.80    2.70
  15 -21   6    6.00    2.60
 -14  21  -7   11.80    3.50
  14 -21   7    7.90    3.10
  14 -21   7    8.70    2.80
 -13  21  -8    7.30    4.30
 -12  21  -9    7.10    5.50
 -29  22   7   12.60    6.70
 -29  22   7   14.20    5.20
 -28  22   6   33.90    4.80
 -28  22   6   39.70    6.40
 -27  22   5    1.70    4.60
 -27  22   5    4.20    3.40
  27 -22  -5   10.70    3.90
 -26  22   4   11.80    4.00
 -26  22   4    4.40    2.80
  26 -22  -4    7.20    3.10
 -25  22   3   12.10    3.40
 -25  22   3   11.00    2.80
  25 -22  -3    9.80    3.10
 -24  22   2  144.69    6.30
 -24  22   2  153.18    7.20
  24 -22  -2  150.88    6.70
  24 -22  -2  147.09    6.20
 -23  22   1  253.07    9.10
 -23  22   1  236.18    7.60
 -23  22   1  246.68    8.40
  23 -22  -1  246.78    8.90
  23 -22  -1  241.08    7.60
 -22  22   0    7.50    2.70
 -22  22   0    3.10    1.50
 -22  22   0    5.60    1.90
  22 -22   0    4.80    1.50
  22 -22   0    3.80    2.10
 -21  22  -1   43.00    2.40
 -21  22  -1   43.10    4.10
 -21  22  -1   42.90    3.50
  21 -22   1   46.20    4.00
 -20  22  -2   66.89    4.00
 -20  22  -2   66.39    4.60
 -20  22  -2   73.89    3.10
  20 -22   2   62.39    4.60
  20 -22   2   73.49    4.80
 -19  22  -3  135.09    5.80
 -19  22  -3  126.99    4.60
 -19  22  -3  138.09    5.60
  19 -22   3  115.99    5.80
  19 -22   3  123.69    5.90
 -18  22  -4   65.59    4.30
 -18  22  -4   67.09    4.50
 -18  22  -4   74.99    3.70
  18 -22   4   72.49    4.70
  18 -22   4   71.59    4.60
 -17  22  -5  146.79    5.80
 -17  22  -5  132.19    5.90
  17 -22   5  145.79    6.30
  17 -22   5  149.99    6.40
 -16  22  -6   40.40    4.20
 -16  22  -6   35.20    4.30
  16 -22   6   32.00    3.60
  16 -22   6   36.00    4.10
 -15  22  -7   13.00    3.60
  15 -22   7   13.50    3.40
  15 -22   7   14.50    3.10
 -14  22  -8    2.30    4.40
 -13  22  -9    1.50    5.50
 -30  23   7    9.60    5.10
 -29  23   6   67.29    8.90
 -29  23   6   54.39    7.00
 -28  23   5    2.00    3.50
 -28  23   5    6.40    4.60
  28 -23  -5    4.50    4.10
 -27  23   4   26.40    5.60
  27 -23  -4   26.90    4.20
 -26  23   3   57.69    5.90
 -26  23   3   40.20    4.30
  26 -23  -3   54.79    5.50
 -25  23   2  304.87   11.20
 -25  23   2  309.37   10.30
  25 -23  -2  319.17   10.70
 -24  23   1    0.30    2.00
 -24  23   1    5.10    3.00
  24 -23  -1    6.90    2.70
 -23  23   0   -1.80    1.90
 -23  23   0    3.30    2.60
 -23  23   0    2.00    1.90
  23 -23   0    1.10    2.00
  23 -23   0   -1.00    2.20
 -22  23  -1   29.60    4.00
 -22  23  -1   22.80    2.70
 -22  23  -1   26.30    2.20
  22 -23   1   24.90    3.30
 -21  23  -2  738.23   20.10
 -21  23  -2  732.53   18.40
 -21  23  -2  737.93   19.90
  21 -23   2  748.13   20.40
  21 -23   2  718.73   20.10
 -20  23  -3   33.50    4.10
 -20  23  -3   39.20    3.80
 -20  23  -3   37.30    2.90
  20 -23   3   29.80    4.00
  20 -23   3   34.20    4.10
 -19  23  -4   -2.00    2.20
 -19  23  -4    1.50    1.70
 -19  23  -4   -1.20    2.20
  19 -23   4   -4.70    2.20
  19 -23   4    3.80    2.60
 -18  23  -5   11.80    2.50
 -18  23  -5    7.20    2.30
  18 -23   5    7.30    2.60
  18 -23   5    5.30    2.80
 -17  23  -6   36.90    4.40
 -17  23  -6   30.00    3.50
  17 -23   6   26.80    3.60
  17 -23   6   29.10    3.70
 -16  23  -7    3.50    3.30
  16 -23   7    2.80    3.80
 -15  23  -8   35.80    5.60
 -31  24   7    7.40    5.30
 -30  24   6   -0.50    4.10
 -30  24   6   12.50    6.00
 -29  24   5   40.50    5.90
 -29  24   5   36.60    4.60
  29 -24  -5   39.00    5.20
 -28  24   4   28.90    3.80
 -28  24   4   33.80    5.30
  28 -24  -4   33.50    4.50
 -27  24   3    5.30    3.70
 -27  24   3    3.80    2.60
  27 -24  -3    6.00    3.30
 -26  24   2   61.69    5.80
 -26  24   2   56.19    4.60
  26 -24  -2   61.69    5.20
 -25  24   1   63.99    4.50
 -25  24   1   63.39    5.80
  25 -24  -1   68.39    5.20
 -24  24   0  165.18    6.90
 -24  24   0  173.18    7.70
  24 -24   0  181.78    7.20
 -23  24  -1   13.20    3.00
 -23  24  -1   11.50    2.40
  23 -24   1    8.70    2.80
  23 -24   1   17.50    3.20
 -22  24  -2  108.59    5.80
 -22  24  -2  110.59    4.20
 -22  24  -2   91.29    5.00
  22 -24   2  101.39    5.80
  22 -24   2   95.39    5.40
 -21  24  -3   61.49    4.40
 -21  24  -3   64.09    3.50
 -21  24  -3   65.09    4.80
  21 -24   3   62.19    4.90
  21 -24   3   63.09    4.80
 -20  24  -4   -1.90    2.40
 -20  24  -4    2.90    1.70
 -20  24  -4   -4.30    2.30
  20 -24   4    1.70    2.60
  20 -24   4   -5.00    2.30
 -19  24  -5   -2.10    2.30
 -19  24  -5    2.10    2.10
  19 -24   5   -0.50    2.60
  19 -24   5    0.80    2.70
 -18  24  -6   63.89    5.00
 -18  24  -6   72.89    5.40
  18 -24   6   56.29    5.10
  18 -24   6   67.99    5.50
 -17  24  -7    9.50    3.60
  17 -24   7    9.00    3.40
 -16  24  -8   16.60    4.90
 -31  25   6    0.60    4.60
 -31  25   6   10.60    6.10
 -30  25   5   30.50    4.60
 -30  25   5   30.90    6.30
  30 -25  -5   24.80    5.10
 -29  25   4   36.60    5.50
 -29  25   4   33.30    4.30
 -28  25   3  263.47   11.40
 -28  25   3  273.87   11.30
  28 -25  -3  298.07   10.70
 -27  25   2  190.78    9.10
 -27  25   2  186.38    7.80
  27 -25  -2  199.78    8.40
 -26  25   1  108.29    5.50
 -26  25   1  116.29    6.70
  26 -25  -1  117.09    6.40
 -25  25   0    1.20    2.30
 -25  25   0    4.20    2.90
  25 -25   0    4.70    2.70
 -24  25  -1   -0.10    1.90
 -24  25  -1   -1.10    2.70
  24 -25   1   -3.20    2.40
  24 -25   1    0.60    3.00
 -23  25  -2   39.30    3.80
 -23  25  -2   38.60    4.60
  23 -25   2   42.50    4.20
  23 -25   2   40.20    4.20
 -22  25  -3   11.30    2.60
 -22  25  -3   10.50    3.00
  22 -25   3    6.70    2.70
  22 -25   3   10.30    3.10
 -21  25  -4   44.60    4.20
 -21  25  -4   45.50    4.40
 -21  25  -4   32.40    3.50
  21 -25   4   45.70    4.80
  21 -25   4   35.20    3.90
 -20  25  -5  132.59    5.80
 -20  25  -5  125.99    6.30
  20 -25   5  130.49    6.50
  20 -25   5  132.09    6.40
 -19  25  -6   29.10    3.40
 -19  25  -6   26.90    3.60
  19 -25   6   30.00    4.50
 -18  25  -7    1.20    3.40
  18 -25   7    8.20    3.70
 -17  25  -8   -0.70    4.80
 -32  26   6    5.80    6.30
 -32  26   6    0.20    4.60
 -31  26   5   10.90    5.70
 -31  26   5   19.80    4.40
  31 -26  -5   26.70    5.10
 -30  26   4    4.60    3.30
 -30  26   4    5.80    4.80
  30 -26  -4    7.90    3.90
 -29  26   3   19.20    4.60
 -29  26   3   18.30    3.40
  29 -26  -3   18.30    6.30
 -28  26   2   27.50    6.10
 -28  26   2   28.80    4.60
  28 -26  -2   24.90    4.00
 -27  26   1    3.80    2.50
 -27  26   1    8.60    3.60
  27 -26  -1    2.90    2.90
 -26  26   0    9.70    2.40
 -26  26   0   15.10    3.80
  26 -26   0   15.00    2.90
 -25  26  -1   57.99    5.30
 -25  26  -1   49.30    3.90
  25 -26   1   39.90    4.70
  25 -26   1   51.59    5.50
 -24  26  -2    0.00    2.90
 -24  26  -2    1.00    2.20
  24 -26   2   -1.80    2.30
  24 -26   2   -2.30    2.90
 -23  26  -3    2.80    2.30
 -23  26  -3   -4.80    2.70
  23 -26   3   -2.30    2.50
  23 -26   3   -0.40    3.00
 -22  26  -4    3.10    2.70
 -22  26  -4    3.70    2.90
  22 -26   4   -0.60    3.10
  22 -26   4   -2.30    2.70
 -21  26  -5  164.18    7.00
  21 -26   5  160.38    7.40
 -20  26  -6    4.40    3.00
  20 -26   6    1.60    3.10
  19 -26   7    4.80    3.60
 -33  27   6   16.00    5.10
 -33  27   6    7.30    7.20
 -32  27   5   29.10    6.60
 -32  27   5   27.80    4.60
  32 -27  -5   25.30    5.50
 -31  27   4   18.50    4.20
 -31  27   4   17.60    5.60
  31 -27  -4   20.90    4.70
 -30  27   3   60.69    7.10
 -30  27   3   64.59    5.70
  30 -27  -3   65.79    6.50
 -29  27   2   20.90    4.80
 -29  27   2   16.70    3.40
 -28  27   1   43.30    5.00
 -28  27   1   40.80    4.90
  28 -27  -1   29.40    3.90
 -27  27   0    0.30    2.40
 -27  27   0   -0.10    3.30
  27 -27   0    1.10    2.80
 -26  27  -1   68.09    4.80
 -26  27  -1   73.89    5.90
  26 -27   1   70.89    6.20
  26 -27   1   65.99    5.50
 -25  27  -2  229.88    9.10
 -25  27  -2  225.88    8.40
  25 -27   2  213.38    9.00
  25 -27   2  213.08    8.90
 -24  27  -3   38.30    4.30
 -24  27  -3   30.10    3.90
  24 -27   3   30.50    4.00
  24 -27   3   33.90    4.30
 -23  27  -4   49.40    4.80
 -23  27  -4   49.50    4.80
  23 -27   4   40.20    5.30
 -22  27  -5    3.20    3.00
  22 -27   5   -4.30    2.90
 -21  27  -6   41.00    4.90
  21 -27   6   45.30    5.30
  20 -27   7   45.70    5.00
 -34  28   6   -6.70    4.80
 -33  28   5   12.60    4.70
 -33  28   5   27.40    6.90
  33 -28  -5   20.10    5.80
 -32  28   4   20.60    5.90
 -32  28   4   15.10    4.30
  32 -28  -4   23.60    5.10
 -31  28   3   12.10    3.70
 -31  28   3   12.10    4.80
  31 -28  -3    6.10    4.00
 -30  28   2   19.00    4.50
 -30  28   2   14.30    3.50
  30 -28  -2   10.30    3.40
 -29  28   1   29.20    4.90
 -29  28   1   36.50    4.10
  29 -28  -1   27.10    4.30
 -28  28   0  661.83   19.90
 -27  28  -1   -3.90    3.30
 -27  28  -1   -5.50    2.30
  27 -28   1   -5.80    3.90
  27 -28   1   -3.50    3.60
 -26  28  -2  128.49    7.10
 -26  28  -2  127.69    6.30
  26 -28   2  120.69    7.20
 -25  28  -3    0.60    3.20
 -25  28  -3    4.50    2.80
  25 -28   3   -0.80    3.30
  25 -28   3    0.70    3.20
 -24  28  -4   14.50    3.70
  24 -28   4    6.60    3.30
  24 -28   4    5.90    5.40
 -23  28  -5   46.70    5.00
  23 -28   5   48.30    5.40
 -22  28  -6    0.00    3.30
  22 -28   6    1.00    3.40
  21 -28   7   47.10    5.30
 -34  29   5   32.20    5.40
 -34  29   5   25.20    7.50
  34 -29  -5   27.50    6.10
 -33  29   4   11.30    6.10
 -33  29   4    8.90    4.10
  33 -29  -4    9.50    5.10
 -32  29   3   22.50    5.70
 -32  29   3   19.80    4.10
  32 -29  -3   20.40    4.60
 -31  29   2    3.60    4.70
 -31  29   2    2.40    3.20
  31 -29  -2    6.70    3.70
 -30  29   1    7.00    4.30
  30 -29  -1    7.60    3.60
 -29  29   0   11.60    4.20
 -29  29   0    7.30    3.10
  29 -29   0    5.10    3.40
 -28  29  -1   35.00    5.00
 -28  29  -1   30.60    3.90
  28 -29   1   33.60    4.20
  28 -29   1   35.30    5.20
 -27  29  -2    0.70    3.70
 -27  29  -2    6.50    2.90
  27 -29   2    3.70    3.80
 -26  29  -3  157.18    7.50
 -26  29  -3  162.18    7.70
  26 -29   3  154.88    8.10
  26 -29   3  149.19    7.60
 -25  29  -4   41.20    5.00
  25 -29   4   33.10    4.40
 -24  29  -5    9.70    3.50
  24 -29   5   16.00    3.80
 -23  29  -6   46.00    5.70
  23 -29   6   39.70    4.80
  22 -29   7    7.00    4.20
 -35  30   5    2.20    4.90
 -35  30   5    2.70    7.10
  35 -30  -5   -0.30    5.90
 -34  30   4   -0.10    4.20
 -34  30   4    5.20    6.20
  34 -30  -4    8.40    4.90
 -33  30   3   -1.70    3.40
 -33  30   3    1.40    5.30
  33 -30  -3    8.30    4.30
 -32  30   2   82.19    8.80
 -32  30   2   85.59    6.20
  32 -30  -2   72.19    6.80
 -31  30   1   10.70    3.30
 -31  30   1   10.90    4.80
  31 -30  -1   10.70    3.70
 -30  30   0  169.48    8.00
 -30  30   0  185.98    9.40
  30 -30   0  176.18    8.50
 -29  30  -1   27.30    5.00
 -29  30  -1   27.10    4.00
  29 -30   1   31.40    5.20
  29 -30   1   34.30    4.30
 -28  30  -2    2.80    3.00
 -28  30  -2   -5.80    3.80
  28 -30   2   -4.30    4.00
  28 -30   2   -7.70    2.80
 -27  30  -3   42.50    5.10
  27 -30   3   38.20    4.60
 -26  30  -4   21.50    4.10
  26 -30   4    7.90    3.70
 -25  30  -5   -7.10    3.40
  25 -30   5   -1.10    3.50
 -24  30  -6   -2.20    3.70
  24 -30   6   -2.40    4.10
  23 -30   7    8.40    4.50
 -36  31   5   43.70   13.80
  36 -31  -5   53.99    7.30
 -35  31   4    1.30    6.60
 -35  31   4   -7.30    4.10
  35 -31  -4    4.40    5.50
 -34  31   3  133.29    9.80
 -34  31   3  116.09    8.10
  34 -31  -3  116.19    8.80
 -33  31   2   94.69    9.40
 -33  31   2   85.19    6.60
  33 -31  -2   83.79    7.30
 -32  31   1   17.20    5.20
 -32  31   1    9.20    3.60
  32 -31  -1   12.00    3.90
 -31  31   0    0.70    3.30
 -31  31   0    6.30    4.50
  31 -31   0    2.80    3.60
 -30  31  -1   12.80    3.50
 -30  31  -1   -0.70    4.40
  30 -31   1    4.60    4.30
  30 -31   1    8.70    3.20
 -29  31  -2   44.00    7.30
 -29  31  -2   53.99    5.30
  29 -31   2   34.20    4.60
  29 -31   2   39.70    6.10
 -28  31  -3    5.00    3.30
  28 -31   3    3.90    3.30
 -27  31  -4   19.60    4.10
  27 -31   4   17.00    4.00
 -26  31  -5   11.60    3.90
  26 -31   5   16.20    4.20
 -25  31  -6    5.00    4.20
  25 -31   6   -0.60    4.00
  24 -31   7    6.00    4.90
 -36  32   4    4.30    6.90
 -36  32   4   11.10    5.00
  36 -32  -4   10.10    5.90
 -35  32   3   28.50    4.90
 -35  32   3   30.90    6.70
  35 -32  -3   31.30    5.80
 -34  32   2   11.50    6.10
 -34  32   2   16.90    4.40
  34 -32  -2    8.70    4.30
 -33  32   1   68.59    6.20
 -33  32   1   71.59    9.30
  33 -32  -1   70.29    7.00
 -32  32   0   62.89    5.80
 -32  32   0   64.89    7.90
  32 -32   0   68.09    6.40
 -31  32  -1   18.20    3.90
 -31  32  -1   11.20    4.80
  31 -32   1   21.00    5.30
  31 -32   1   16.90    4.10
 -30  32  -2    6.00    3.50
  30 -32   2    1.80    3.70
 -29  32  -3    7.20    3.70
  29 -32   3    1.80    3.70
 -28  32  -4  100.39    6.90
  28 -32   4   72.69    7.20
 -27  32  -5   -4.50    3.60
  27 -32   5   -3.10    3.80
 -26  32  -6   25.80    4.80
  26 -32   6   28.10    5.20
 -37  33   4   10.20    7.20
  37 -33  -4    9.40    6.10
 -36  33   3   13.80    4.60
 -36  33   3    5.30    7.30
  36 -33  -3    4.90    5.20
 -35  33   2  118.99   10.60
 -35  33   2  110.49    7.70
  35 -33  -2  100.59    8.00
 -34  33   1    4.00    3.80
 -34  33   1    2.60    5.90
  34 -33  -1   -0.90    4.40
 -33  33   0   -0.70    3.60
 -33  33   0    2.90    5.20
  33 -33   0   -2.80    3.90
 -32  33  -1    2.70    3.50
  32 -33   1    3.50    4.10
 -31  33  -2    9.90    3.80
  31 -33   2    7.10    4.10
 -30  33  -3   66.79    6.50
  30 -33   3   43.50    5.10
 -29  33  -4   40.90    5.30
  29 -33   4   25.30    4.80
 -28  33  -5   57.19    7.00
  28 -33   5   80.09    7.30
  27 -33   6   -2.70    4.50
 -37  34   3    1.10    5.60
 -37  34   3   11.00    7.70
  37 -34  -3   -0.10    5.20
 -36  34   2   93.79   10.70
 -36  34   2   71.19    7.20
  36 -34  -2   90.69    8.40
 -35  34   1    2.50    6.40
 -35  34   1    5.40    4.00
  35 -34  -1   13.00    4.70
 -34  34   0    1.80    3.80
  34 -34   0   -3.20    3.80
 -33  34  -1    7.80    3.80
  33 -34   1    5.70    4.40
 -32  34  -2   57.19    6.30
  32 -34   2   41.60    5.70
 -31  34  -3   10.10    4.00
  31 -34   3    2.00    4.00
 -30  34  -4    9.00    4.30
 -29  34  -5   11.90    4.80
  29 -34   5   10.20    4.80
  28 -34   6   -1.40    4.70
 -38  35   3   18.60    8.40
  38 -35  -3   17.20    8.30
 -37  35   2    7.90    6.90
 -37  35   2   -2.00    4.40
  37 -35  -2    5.60    5.40
 -36  35   1   32.70    5.20
  36 -35  -1   25.00    5.10
 -35  35   0   -8.70    3.80
  35 -35   0    5.60    4.30
 -34  35  -1   30.70    4.80
  34 -35   1   15.10    4.70
 -33  35  -2   49.10    5.60
  33 -35   2   36.00    5.40
 -32  35  -3   12.20    4.30
  32 -35   3   -5.20    4.30
 -31  35  -4  124.49    8.70
  31 -35   4  100.89    8.10
 -30  35  -5   30.70    5.40
  30 -35   5   21.70    5.20
 -37  36   1  101.09    8.30
  37 -36  -1  113.79    8.90
 -36  36   0   46.10    5.70
  36 -36   0   59.99    6.70
 -35  36  -1  229.58   10.20
  35 -36   1  212.68   11.00
 -34  36  -2   15.50    4.80
  34 -36   2    7.60    4.60
  33 -36   3   34.20    5.50
 -32  36  -4    0.00    4.80
  32 -36   4  -11.00    4.40
 -31  36  -5    7.60    5.10
 -37  37   0    4.50    6.80
  37 -37   0   14.40    7.80
 -36  37  -1   69.69    7.10
  36 -37   1   59.39    7.10
 -35  37  -2   -1.20    4.50
  35 -37   2   -1.80    4.50
 -34  37  -3   11.80    5.30
 -33  37  -4    9.40    5.40
 -32  38  -4   39.00    6.70
 -33  38  -3    4.60    4.90
  34 -38   2    9.70    5.10
 -34  38  -2   16.50    5.10
  35 -38   1  150.08   10.20
 -35  38  -1  164.58    9.20
  31 -37   4    2.30    4.60
 -31  37  -4    6.30    5.10
  32 -37   3    7.40    4.60
 -32  37  -3   22.50    5.10
  33 -37   2    2.20    4.70
 -33  37  -2    9.00    4.50
  34 -37   1    8.80    4.90
 -34  37  -1   13.70    4.90
  35 -37   0    5.20    4.60
 -35  37   0   11.10    4.60
  36 -37  -1   46.50    6.20
 -36  37   1   40.70    5.80
 -37  37   2   37.20    8.20
  29 -36   5    9.90    5.00
 -29  36  -5   -1.60    4.60
  30 -36   4   -0.10    4.20
 -30  36  -4    6.80    4.80
  31 -36   3   61.79    7.10
 -31  36  -3   76.49    7.70
  32 -36   2   23.00    5.20
 -32  36  -2   14.20    4.70
  33 -36   1  104.19    8.10
 -33  36  -1  101.39    7.30
  34 -36   0  123.69    8.10
 -34  36   0  134.59    8.20
  35 -36  -1  215.18   11.00
 -35  36   1  219.58   13.30
 -35  36   1  227.98   10.50
  36 -36  -2  167.18   10.20
 -36  36   2  167.28   12.50
 -36  36   2  148.19    8.90
 -37  36   3   35.00    8.50
  27 -35   6    3.50    5.00
 -27  35  -6    5.20    5.20
  28 -35   5    2.70    4.50
 -28  35  -5   10.00    4.60
  29 -35   4   55.99    7.00
 -29  35  -4   81.89    7.20
  30 -35   3   -7.10    4.00
 -30  35  -3    5.70    4.30
  31 -35   2   28.50    5.10
 -31  35  -2   31.60    4.80
  32 -35   1    5.60    4.10
 -32  35  -1    2.60    3.50
  33 -35   0    4.70    4.30
 -33  35   0   -0.40    5.60
 -33  35   0   -3.50    3.80
  34 -35  -1   19.10    5.30
 -34  35   1   19.80    6.70
 -34  35   1   21.10    4.50
  35 -35  -2    1.40    4.40
 -35  35   2    5.00    4.20
 -35  35   2    2.70    6.40
  36 -35  -3   20.50    5.90
 -36  35   3   18.10    6.20
 -36  35   3   27.00    7.60
  26 -34   6   40.90    5.70
 -26  34  -6   37.70    5.20
  27 -34   5   -2.10    4.20
 -27  34  -5    0.60    4.00
  28 -34   4   -3.30    4.00
 -28  34  -4   13.00    4.40
  29 -34   3   27.20    4.60
 -29  34  -3   36.90    4.80
  30 -34   2   11.60    4.20
 -30  34  -2    4.20    4.10
  31 -34   1   11.10    5.30
  31 -34   1   22.30    4.10
 -31  34  -1   20.40    5.80
 -31  34  -1   21.60    4.00
  32 -34   0   31.20    4.90
 -32  34   0   32.00    4.60
  33 -34  -1    8.20    4.30
 -33  34   1    8.50    3.80
 -33  34   1   10.40    5.90
  34 -34  -2    7.00    4.50
 -34  34   2   -1.70    4.00
 -34  34   2    9.50    6.30
  35 -34  -3   15.90    5.70
 -35  34   3   22.80    7.40
 -35  34   3    7.40    4.80
  36 -34  -4    4.10    6.00
 -36  34   4   17.60    7.70
  25 -33   6    3.50    4.50
 -25  33  -6   -6.10    4.00
  26 -33   5  113.89    7.80
 -26  33  -5  108.09    7.20
  27 -33   4   25.70    4.50
  28 -33   3   71.09    6.50
 -28  33  -3   80.89    6.40
  29 -33   2    9.00    4.10
  29 -33   2   21.90    6.40
 -29  33  -2   10.40    3.70
  30 -33   1    4.90    4.70
  30 -33   1    4.30    3.70
 -30  33  -1    3.70    4.80
 -30  33  -1    3.20    3.40
  31 -33   0    2.90    3.70
 -31  33   0    1.50    4.80
 -31  33   0   -3.00    3.20
  32 -33  -1    1.70    3.60
 -32  33   1    6.40    5.70
 -32  33   1    3.40    3.70
  33 -33  -2   71.09    7.30
 -33  33   2   76.09    9.70
 -33  33   2   86.59    6.80
  34 -33  -3   11.80    5.10
 -34  33   3   10.10    4.20
 -34  33   3    3.60    6.60
  35 -33  -4  118.49    9.70
 -35  33   4   99.69   11.80
 -35  33   4  116.49    8.80
  24 -32   6   -0.40    4.20
 -24  32  -6    0.80    4.10
  25 -32   5    0.40    3.90
 -25  32  -5   -1.80    3.70
  26 -32   4   42.90    5.20
 -26  32  -4   48.10    5.10
  27 -32   3   48.10    5.90
 -27  32  -3   58.39    6.00
  28 -32   2    3.80    4.60
  28 -32   2    4.10    3.50
 -28  32  -2   -3.90    4.00
 -28  32  -2    3.00    3.30
  29 -32   1    3.50    3.60
  29 -32   1   -3.50    4.30
 -29  32  -1   -0.90    4.30
 -29  32  -1    1.80    3.00
  30 -32   0   94.59    7.10
 -30  32   0   97.09    6.40
 -30  32   0   88.69    7.70
  31 -32  -1   16.10    4.10
 -31  32   1   15.40    3.60
 -31  32   1   25.20    6.50
  32 -32  -2   30.40    5.00
 -32  32   2   41.70    6.60
 -32  32   2   39.90    4.80
  33 -32  -3   11.80    4.80
 -33  32   3   12.60    6.00
 -33  32   3   10.50    4.30
  34 -32  -4   33.40    6.00
 -34  32   4   32.90    5.20
 -34  32   4   28.60    7.10
  35 -32  -5    5.70    6.40
  23 -31   6    0.10    3.90
 -23  31  -6    0.90    3.70
  24 -31   5    2.00    3.70
 -24  31  -5    1.40    3.50
 -25  31  -4   -6.80    3.30
  26 -31   3   11.20    4.20
  26 -31   3    4.70    3.50
 -26  31  -3   11.60    3.30
 -26  31  -3    6.20    4.00
  27 -31   2   58.69    6.80
  27 -31   2   52.99    6.10
 -27  31  -2   65.49    6.70
 -27  31  -2   75.69    5.70
  28 -31   1   90.99    7.60
  28 -31   1   86.69    6.00
 -28  31  -1   82.49    7.40
 -28  31  -1  102.19    6.20
  29 -31   0    2.10    3.10
 -29  31   0    5.50    3.00
 -29  31   0    7.20    4.10
  30 -31  -1    1.90    3.60
 -30  31   1    7.20    4.60
 -30  31   1    3.00    3.00
  31 -31  -2   93.19    7.30
 -31  31   2  111.89    9.30
 -31  31   2   91.59    6.50
  32 -31  -3    9.20    4.50
 -32  31   3    8.50    5.60
 -32  31   3    9.60    3.80
  33 -31  -4    6.30    5.20
 -33  31   4   -1.40    5.90
 -33  31   4   -1.10    4.20
  34 -31  -5   24.00    6.30
 -34  31   5   18.20    5.10
 -34  31   5    8.10    7.20
  22 -30   6    7.40    3.90
 -22  30  -6    9.80    3.70
  23 -30   5   67.19    6.10
 -23  30  -5   71.79    5.90
  24 -30   4   -0.10    3.30
 -24  30  -4    3.70    3.30
  25 -30   3   72.29    6.30
  25 -30   3   54.39    5.70
 -25  30  -3   63.79    6.30
 -25  30  -3   65.99    5.50
  26 -30   2   -4.20    3.80
 -26  30  -2   -1.50    3.60
 -26  30  -2    0.40    2.70
  27 -30   1   -0.50    3.00
  27 -30   1    3.30    4.10
 -27  30  -1   -3.50    4.10
 -27  30  -1    9.70    3.00
  28 -30   0  337.97   12.20
 -28  30   0  337.27   11.60
 -28  30   0  345.77   12.70
  29 -30  -1   35.10    4.70
 -29  30   1   37.20    4.30
 -29  30   1   37.50    5.50
  30 -30  -2  101.09    7.00
 -30  30   2   89.39    6.20
  31 -30  -3    3.80    4.40
 -31  30   3    4.60    3.60
 -31  30   3    5.40    4.90
  32 -30  -4    8.10    4.80
 -32  30   4    0.30    4.00
 -32  30   4    8.20    5.80
  33 -30  -5    3.80    5.80
 -33  30   5    1.00    6.80
 -33  30   5    8.00    4.70
  20 -29   7   72.59    8.60
  21 -29   6   51.59    5.80
 -21  29  -6   52.49    5.60
  22 -29   5   -2.10    3.50
 -22  29  -5   -1.90    3.10
  23 -29   4  227.48    9.30
  23 -29   4  234.28    9.30
 -23  29  -4  224.78    9.20
  24 -29   3   28.80    4.30
  24 -29   3   30.90    4.40
 -24  29  -3   33.40    3.90
 -24  29  -3   31.10    4.40
  25 -29   2  225.58    9.60
 -25  29  -2  244.78    8.90
 -25  29  -2  228.18    9.60
  26 -29   1    4.60    3.80
  26 -29   1    3.60    4.50
 -26  29  -1   10.20    3.00
 -26  29  -1    1.00    3.80
 -27  29   0    6.10    3.90
  28 -29  -1   42.50    5.00
 -28  29   1   37.60    4.60
 -28  29   1   49.10    6.60
  29 -29  -2   16.20    4.00
 -29  29   2   11.60    4.90
 -29  29   2   12.70    3.20
  30 -29  -3   11.10    4.30
 -30  29   3    6.80    3.30
 -30  29   3    9.20    5.10
  31 -29  -4   43.00    5.70
 -31  29   4   48.50    6.00
 -31  29   4   43.70    6.60
  32 -29  -5    2.50    5.30
 -32  29   5    3.60    6.30
 -32  29   5   -1.10    4.20
 -33  29   6    1.50    5.00
  19 -28   7  112.59    8.10
  20 -28   6    4.20    3.50
 -20  28  -6    9.20    3.20
  21 -28   5   53.69    5.90
  21 -28   5   46.60    5.50
 -21  28  -5   45.30    5.20
  22 -28   4    6.70    3.60
  22 -28   4    2.80    4.80
 -22  28  -4    6.90    3.10
 -22  28  -4    7.80    3.30
  23 -28   3   66.39    5.50
  23 -28   3   73.79    6.20
 -23  28  -3   69.59    5.10
 -23  28  -3   65.59    5.60
  24 -28   2   33.20    4.20
  24 -28   2   32.50    4.40
 -24  28  -2   38.20    4.40
 -24  28  -2   36.50    4.20
  25 -28   1    0.80    2.70
  25 -28   1   -1.60    3.50
 -25  28  -1    3.00    3.40
 -25  28  -1    3.50    2.50
  26 -28   0  161.58    7.60
 -26  28   0  157.68    7.00
 -26  28   0  174.18    8.60
  27 -28  -1    4.00    3.10
 -27  28   1    0.30    2.90
 -27  28   1    0.10    3.70
  28 -28  -2   65.19    7.60
 -28  28   2   72.19    5.50
 -28  28   2   90.19    7.50
  29 -28  -3   -1.70    3.50
 -29  28   3    1.20    4.70
 -29  28   3    2.10    3.10
  30 -28  -4   14.80    4.40
 -30  28   4    1.80    3.70
 -30  28   4   -4.30    4.90
  31 -28  -5    6.30    4.90
 -31  28   5   -2.80    3.90
 -31  28   5    9.30    5.80
 -32  28   6   -5.10    4.90
 -32  28   6   -1.00    7.70
  18 -27   7    0.60    3.90
  19 -27   6    7.60    3.40
 -19  27  -6    9.60    5.70
  20 -27   5   34.40    4.20
  20 -27   5   24.80    4.50
 -20  27  -5   30.10    3.60
  21 -27   4   12.90    3.50
  21 -27   4   19.50    3.60
 -21  27  -4   22.10    3.40
 -21  27  -4   17.00    3.20
  22 -27   3   19.10    3.60
  22 -27   3   16.20    3.40
 -22  27  -3   21.70    3.30
 -22  27  -3   19.00    3.50
  23 -27   2    0.60    3.40
  23 -27   2    6.20    2.50
 -23  27  -2    6.80    2.40
 -23  27  -2    3.00    3.20
  24 -27   1   24.80    4.10
  24 -27   1   27.00    3.50
 -24  27  -1   22.20    3.80
 -24  27  -1   23.10    3.20
  25 -27   0   -4.10    2.60
 -25  27   0    1.00    2.20
 -25  27   0   -0.50    3.30
  26 -27  -1   72.19    5.60
 -26  27   1   66.59    6.50
 -26  27   1   78.29    5.10
  27 -27  -2   10.10    3.30
 -27  27   2    8.10    3.70
 -27  27   2    4.10    3.10
  28 -27  -3   81.39   10.60
 -28  27   3   71.09    5.60
 -28  27   3   68.29    8.70
  29 -27  -4   14.30    4.20
 -29  27   4   16.00    3.90
 -29  27   4   15.70    5.20
  30 -27  -5   72.59    7.60
 -30  27   5   83.79    7.00
 -30  27   5   86.09    9.70
 -31  27   6    6.90    4.50
 -31  27   6    2.70    6.80
  17 -26   7    6.60    3.70
 -17  26  -7   13.90    4.80
  18 -26   6    0.10    3.20
 -18  26  -6   -2.30    3.20
 -18  26  -6   -4.60    2.80
  19 -26   5   -3.10    2.80
  19 -26   5   -2.50    3.00
 -19  26  -5   -1.50    2.50
 -19  26  -5   -0.60    3.70
  20 -26   4   44.20    4.70
  20 -26   4   63.49    5.20
 -20  26  -4   58.89    4.80
 -20  26  -4   53.29    4.50
  21 -26   3    9.60    3.20
  21 -26   3    6.50    2.70
 -21  26  -3   13.60    2.70
 -21  26  -3    7.10    2.90
  22 -26   2   68.89    5.00
  22 -26   2   62.99    5.40
 -22  26  -2   71.79    5.40
 -22  26  -2   70.69    4.60
  23 -26   1    8.70    3.20
  23 -26   1    4.70    2.40
 -23  26  -1    4.70    2.30
 -23  26  -1    8.50    3.00
  24 -26   0   76.89    5.00
 -24  26   0   80.39    5.80
 -24  26   0   83.19    4.90
  25 -26  -1   49.30    4.90
 -25  26   1   54.49    4.40
 -25  26   1   57.49    5.50
  26 -26  -2    1.50    3.00
 -26  26   2    6.90    3.50
 -26  26   2    3.00    2.50
  27 -26  -3  116.89    7.00
 -27  26   3  113.99    7.80
  28 -26  -4   54.99    6.10
 -28  26   4   58.79    7.80
 -28  26   4   51.79    5.40
  29 -26  -5   37.50    5.30
 -29  26   5   40.20    4.90
 -29  26   5   35.60    6.10
 -30  26   6   -1.10    4.20
 -30  26   6    1.90    6.10
 -15  25  -8   -1.60    4.90
  16 -25   7    7.40    3.60
 -16  25  -7    5.40    3.80
  17 -25   6    0.50    2.70
  17 -25   6    0.40    3.10
 -17  25  -6   -0.80    2.90
 -17  25  -6    4.50    2.90
  18 -25   5   -2.80    2.90
  18 -25   5   -1.40    2.60
 -18  25  -5   -1.10    2.50
 -18  25  -5    2.40    2.20
  19 -25   4  104.69    5.70
  19 -25   4  107.89    5.80
 -19  25  -4  105.49    4.60
 -19  25  -4  104.99    5.40
 -19  25  -4  106.09    5.60
  20 -25   3   28.40    3.60
  20 -25   3   23.10    3.30
 -20  25  -3   32.70    3.70
 -20  25  -3   28.50    3.50
 -20  25  -3   30.70    2.80
  21 -25   2   16.20    2.90
  21 -25   2   11.90    3.20
 -21  25  -2   13.80    3.20
 -21  25  -2   14.30    2.50
  22 -25   1   51.79    5.10
  22 -25   1   39.70    4.40
 -22  25  -1   37.30    3.70
 -22  25  -1   50.69    4.80
  23 -25   0    0.30    2.50
 -23  25   0    3.50    2.90
 -23  25   0   -0.30    1.80
  24 -25  -1    0.60    2.40
 -24  25   1   -0.10    2.00
 -24  25   1    5.10    3.10
  25 -25  -2    0.50    2.50
 -25  25   2    3.80    3.30
 -25  25   2   -1.20    2.00
  26 -25  -3  243.88    9.60
 -26  25   3  238.58    9.00
 -26  25   3  243.88   10.40
  27 -25  -4   13.30    3.90
 -27  25   4   14.60    3.40
 -27  25   4    8.20    4.40
  28 -25  -5   40.60    5.30
 -28  25   5   32.00    5.80
 -28  25   5   35.30    4.60
 -29  25   6   15.60    4.50
 -29  25   6   20.70    6.50
 -14  24  -8   36.40    5.90
  15 -24   7    3.40    3.10
  15 -24   7    2.00    3.30
 -15  24  -7    6.50    3.70
  16 -24   6    8.40    3.00
  16 -24   6    1.10    3.00
 -16  24  -6    6.00    2.80
 -16  24  -6    4.40    2.90
  17 -24   5   58.09    4.60
  17 -24   5   62.79    4.80
 -17  24  -5   56.59    4.20
 -17  24  -5   60.59    4.20
  18 -24   4   -3.60    2.10
  18 -24   4    2.70    2.70
 -18  24  -4   -3.20    1.60
 -18  24  -4    1.10    2.20
 -18  24  -4   -2.40    2.20
  19 -24   3   16.80    3.10
  19 -24   3   13.50    2.70
 -19  24  -3   23.30    2.90
 -19  24  -3   16.60    3.00
  20 -24   2    5.50    2.90
  20 -24   2   15.70    2.70
 -20  24  -2    7.70    2.20
 -20  24  -2   14.30    3.00
 -20  24  -2   13.20    1.60
  21 -24   1  108.79    5.70
  21 -24   1  115.09    6.00
 -21  24  -1  116.79    4.70
 -21  24  -1  111.89    5.90
 -21  24  -1   98.09    5.20
  22 -24   0  192.18    7.40
 -22  24   0  186.48    8.00
 -22  24   0  183.58    7.10
  23 -24  -1   15.70    3.00
 -23  24   1    9.50    3.40
 -23  24   1   14.40    2.60
  24 -24  -2  114.49    6.10
 -24  24   2  109.19    5.60
 -24  24   2  108.89    6.90
  25 -24  -3  207.18    8.60
 -25  24   3  213.98    8.20
 -25  24   3  208.38    9.30
  26 -24  -4   10.70    3.50
 -26  24   4    9.00    3.20
 -26  24   4    2.20    7.00
  27 -24  -5    2.20    4.60
 -27  24   5   -1.60    3.30
 -27  24   5    2.00    4.20
  28 -24  -6   57.89    8.10
 -28  24   6   51.79    7.50
 -28  24   6   44.70    5.30
 -29  24   7    8.70    5.40
 -12  23  -9    8.90    6.00
 -13  23  -8    4.00    4.70
  14 -23   7    7.40    3.00
  14 -23   7    0.80    3.20
 -14  23  -7    8.50    3.60
  15 -23   6   78.29    5.20
  15 -23   6   70.09    5.20
 -15  23  -6   81.99    4.90
 -15  23  -6   70.69    5.10
  16 -23   5    8.10    2.60
  16 -23   5    8.00    2.80
 -16  23  -5    8.10    2.20
 -16  23  -5    6.50    2.30
  17 -23   4   13.70    2.60
  17 -23   4   13.60    2.90
 -17  23  -4   12.00    2.10
 -17  23  -4   11.60    2.30
 -17  23  -4   17.40    2.70
  18 -23   3    2.60    2.40
  18 -23   3   -3.50    2.10
 -18  23  -3    3.60    2.10
 -18  23  -3    2.70    2.30
 -18  23  -3    4.50    1.60
  19 -23   2  324.67   10.60
  19 -23   2  330.97   10.50
 -19  23  -2  321.77    8.70
 -19  23  -2  323.87   10.50
 -19  23  -2  317.37   10.00
  20 -23   1  126.49    6.00
  20 -23   1  118.19    5.70
 -20  23  -1  113.69    3.70
 -20  23  -1  115.49    5.80
 -20  23  -1  101.59    5.00
  21 -23   0    4.00    2.20
 -21  23   0    4.90    2.50
 -21  23   0    2.90    1.30
 -21  23   0    3.40    1.90
  22 -23  -1   28.20    3.30
  22 -23  -1   28.50    3.20
 -22  23   1   27.20    3.30
 -22  23   1   28.80    3.80
 -22  23   1   25.00    3.10
  23 -23  -2  605.94   17.40
 -23  23   2  599.74   17.00
 -23  23   2  605.04   18.00
  24 -23  -3   16.40    3.20
 -24  23   3   15.70    2.90
 -24  23   3   11.50    3.50
  25 -23  -4   68.89    5.90
 -25  23   4   59.19    5.20
 -25  23   4   71.99    6.50
  26 -23  -5    1.70    3.80
 -26  23   5    0.00    4.30
 -26  23   5    1.00    3.20
  27 -23  -6   16.40    4.90
 -27  23   6   22.50    6.00
 -27  23   6   23.50    4.50
 -28  23   7    6.50    6.40
 -28  23   7   -0.10    4.70
 -11  22  -9   27.00    5.90
  12 -22   8   38.10    5.20
 -12  22  -8   29.10    5.40
  13 -22   7  176.38    7.40
  13 -22   7  176.98    7.20
 -13  22  -7  183.08    8.40
  14 -22   6   50.29    4.40
  14 -22   6   49.20    4.60
 -14  22  -6   57.19    4.40
 -14  22  -6   45.20    4.50
  15 -22   5    8.60    2.70
  15 -22   5    8.70    2.60
 -15  22  -5    8.10    2.40
 -15  22  -5   10.60    2.20
  16 -22   4  157.48    6.40
  16 -22   4  151.18    6.30
 -16  22  -4  144.49    6.10
 -16  22  -4  146.19    5.30
 -16  22  -4  146.79    6.00
  17 -22   3   55.19    4.30
  17 -22   3   53.99    4.40
 -17  22  -3   64.59    3.10
 -17  22  -3   57.89    3.90
 -17  22  -3   66.09    4.20
  18 -22   2    5.80    2.20
  18 -22   2    3.10    2.40
 -18  22  -2    3.00    1.70
 -18  22  -2   -1.10    2.20
 -18  22  -2    7.50    1.30
  19 -22   1   39.00    3.90
  19 -22   1   32.40    3.60
 -19  22  -1   27.80    3.10
 -19  22  -1   30.90    3.80
 -19  22  -1   35.20    2.00
  20 -22   0  488.75   14.30
 -20  22   0  501.35   14.50
 -20  22   0  472.85   12.40
 -20  22   0  499.05   14.00
  21 -22  -1   44.70    3.20
  21 -22  -1   51.19    4.10
 -21  22   1   41.00    3.40
 -21  22   1   40.90    3.10
 -21  22   1   54.39    4.70
  22 -22  -2   10.80    2.40
  22 -22  -2   10.50    2.70
 -22  22   2    9.40    3.00
 -22  22   2    8.50    2.20
  23 -22  -3    3.80    2.60
  23 -22  -3    3.00    2.70
 -23  22   3   -2.60    2.90
 -23  22   3    1.40    2.30
  24 -22  -4    4.70    4.10
  24 -22  -4    3.80    3.10
 -24  22   4    5.00    3.60
 -24  22   4    4.30    2.80
  25 -22  -5   -1.20    3.50
 -25  22   5    0.40    3.10
 -25  22   5    4.30    4.10
  26 -22  -6   12.50    4.40
 -26  22   6   10.20    4.10
 -26  22   6   19.40    5.50
 -27  22   7   42.70    7.50
 -27  22   7   42.90    5.60
 -10  21  -9   18.10    5.70
  11 -21   8    2.60    3.60
 -11  21  -8    0.70    4.20
  12 -21   7   18.50    3.40
  12 -21   7   16.50    2.80
 -12  21  -7   23.70    6.30
  13 -21   6   41.60    4.30
  13 -21   6   51.79    4.40
 -13  21  -6   51.09    4.50
 -13  21  -6   48.10    4.00
  14 -21   5    6.00    2.40
  14 -21   5    0.30    2.10
 -14  21  -5    3.30    2.00
 -14  21  -5    2.20    1.90
  15 -21   4   -0.10    2.00
  15 -21   4    0.70    2.10
 -15  21  -4    0.90    1.80
 -15  21  -4   -1.10    2.10
 -15  21  -4   -0.70    1.50
  16 -21   3  404.46   12.00
  16 -21   3  397.96   12.00
 -16  21  -3  400.56   11.80
 -16  21  -3  398.26   10.80
 -16  21  -3  409.86   11.80
  17 -21   2   27.20    3.20
  17 -21   2   26.80    3.80
 -17  21  -2   28.30    3.70
 -17  21  -2   25.60    2.80
 -17  21  -2   32.90    2.10
  18 -21   1  139.39    5.80
 -18  21  -1  130.59    4.00
 -18  21  -1  127.79    5.80
 -18  21  -1  129.29    5.30
  19 -21   0    4.30    1.80
  19 -21   0    3.70    1.20
 -19  21   0   -2.10    1.50
 -19  21   0    1.80    1.20
 -19  21   0    3.50    2.40
  20 -21  -1   69.79    3.50
  20 -21  -1   77.89    4.50
 -20  21   1   73.59    3.60
 -20  21   1   73.79    4.80
 -20  21   1   72.99    4.10
  21 -21  -2  209.38    7.00
  21 -21  -2  202.98    7.50
 -21  21   2  203.08    8.30
 -21  21   2  207.38    7.40
  22 -21  -3   27.30    3.40
  22 -21  -3   26.40    3.10
 -22  21   3   19.00    2.90
 -22  21   3   22.40    3.60
  23 -21  -4   27.80    3.60
  23 -21  -4   41.80    4.90
 -23  21   4   31.60    4.40
 -23  21   4   32.50    4.00
  24 -21  -5   81.49    6.30
  24 -21  -5   72.29    6.80
 -24  21   5   78.89    5.80
 -24  21   5   82.89    7.00
  25 -21  -6    6.70    3.80
 -25  21   6    1.00    3.50
 -25  21   6    1.30    5.10
 -26  21   7    0.30    4.30
 -26  21   7    3.60    5.70
  -9  20  -9   17.10    5.60
  10 -20   8    9.30    3.70
 -10  20  -8    9.00    4.40
  11 -20   7   -1.60    2.50
  11 -20   7    2.90    2.50
  12 -20   6   16.30    2.70
  12 -20   6   13.70    2.80
 -12  20  -6   13.70    2.90
 -12  20  -6   16.40    2.50
  13 -20   5  132.39    5.40
  13 -20   5  124.39    5.50
 -13  20  -5  127.39    5.20
 -13  20  -5  121.99    5.30
  14 -20   4  418.36   12.30
  14 -20   4  432.36   12.40
 -14  20  -4  422.36   11.70
 -14  20  -4  434.86   12.20
 -14  20  -4  429.86   12.30
  15 -20   3   17.80    2.70
 -15  20  -3   21.00    2.40
 -15  20  -3   27.90    2.30
  16 -20   2   53.59    3.50
  16 -20   2   56.89    4.10
 -16  20  -2   58.59    3.90
 -16  20  -2   55.49    3.30
 -16  20  -2   57.99    2.60
  17 -20   1   30.90    3.10
 -17  20  -1   26.60    2.70
 -17  20  -1   29.70    3.40
 -17  20  -1   31.50    1.80
  18 -20   0  189.28    5.40
  18 -20   0  198.18    7.00
 -18  20   0  187.18    7.90
 -18  20   0  193.78    6.50
 -18  20   0  182.38    5.40
  19 -20  -1   98.09    4.80
  19 -20  -1   91.49    3.90
 -19  20   1   97.29    5.20
 -19  20   1   93.59    3.90
 -19  20   1   99.39    4.50
  20 -20  -2  229.08    8.20
  20 -20  -2  234.88    7.60
 -20  20   2  235.68    7.90
 -20  20   2  240.28    8.80
  21 -20  -3    5.10    2.50
  21 -20  -3    2.20    2.40
 -21  20   3    3.70    2.10
 -21  20   3    6.30    2.70
  22 -20  -4  139.69    6.80
  22 -20  -4  138.39    6.60
 -22  20   4  145.19    6.50
 -22  20   4  143.89    7.50
  23 -20  -5  155.48    7.90
  23 -20  -5  150.78    7.30
 -23  20   5  154.18    7.00
 -23  20   5  144.99    9.80
  24 -20  -6   -0.30    3.60
  24 -20  -6    3.20    4.50
 -24  20   6   -0.10    4.70
 -24  20   6    8.30    4.00
 -25  20   7    2.40    5.70
 -25  20   7    5.40    4.10
   8 -19   9    3.70    4.20
  -8  19  -9   -0.20    5.30
   9 -19   8   64.39    5.80
  -9  19  -8   63.79    7.20
  10 -19   7   27.80    3.80
  10 -19   7   22.40    3.00
  10 -19   7   24.80    4.20
 -10  19  -7   25.50    4.60
 -10  19  -7   34.30    6.00
  11 -19   6   94.29    5.00
  11 -19   6   81.89    4.40
  11 -19   6   92.49    4.80
 -11  19  -6   90.89    4.60
 -11  19  -6   95.09    5.30
  12 -19   5   84.49    4.40
  12 -19   5   82.49    4.50
 -12  19  -5   86.49    4.20
 -12  19  -5   83.79    4.20
  13 -19   4  219.68    7.60
  13 -19   4  226.08    7.50
 -13  19  -4  226.38    7.50
 -13  19  -4  221.18    6.90
 -13  19  -4  223.28    7.20
  14 -19   3   31.70    3.10
  14 -19   3   37.10    3.50
 -14  19  -3   35.60    2.40
 -14  19  -3   35.00    3.20
 -14  19  -3   31.40    2.90
  15 -19   2   -0.40    2.00
  15 -19   2   -0.30    1.50
 -15  19  -2    1.90    1.40
 -15  19  -2   -0.60    1.90
 -15  19  -2    1.40    1.00
  16 -19   1  113.29    4.80
 -16  19  -1  115.19    3.50
 -16  19  -1  114.79    4.60
 -16  19  -1  114.29    5.10
  17 -19   0    4.40    1.70
  17 -19   0    2.00    1.00
 -17  19   0    2.80    1.40
 -17  19   0    2.10    1.40
 -17  19   0    3.20    2.00
  18 -19  -1    0.90    1.60
  18 -19  -1   -3.10    1.40
 -18  19   1   -0.30    1.30
 -18  19   1   -2.40    1.40
 -18  19   1    0.60    2.00
  19 -19  -2  406.76   12.00
  19 -19  -2  400.76   11.30
 -19  19   2  402.36   12.40
 -19  19   2  394.36   11.60
  20 -19  -3   53.59    4.30
  20 -19  -3   58.69    4.30
 -20  19   3   61.89    4.00
 -20  19   3   63.79    5.20
  21 -19  -4    6.00    2.90
  21 -19  -4    2.80    2.40
 -21  19   4    5.90    2.30
 -21  19   4    3.50    3.20
  22 -19  -5   12.50    3.70
  22 -19  -5    9.70    3.30
 -22  19   5   13.60    3.00
 -22  19   5   13.70    4.00
  23 -19  -6    5.40    4.40
  23 -19  -6    1.30    3.40
 -23  19   6    1.60    4.40
 -23  19   6    5.20    3.30
  24 -19  -7   12.10    5.50
 -24  19   7   18.80    6.00
 -24  19   7   15.80    4.20
   7 -18   9   26.10    4.90
  -7  18  -9   34.20    5.90
   8 -18   8    2.10    3.20
  -8  18  -8   -1.70    4.00
   9 -18   7    9.30    2.40
   9 -18   7    8.90    2.90
   9 -18   7    9.10    2.40
  -9  18  -7    8.00    3.40
  -9  18  -7    1.80    2.60
  10 -18   6    8.10    2.50
  10 -18   6    8.80    2.10
  10 -18   6    6.10    1.90
 -10  18  -6    6.80    2.40
 -10  18  -6    8.00    2.10
  11 -18   5    5.20    2.10
  11 -18   5    2.20    1.90
 -11  18  -5    5.80    1.80
 -11  18  -5    3.00    1.80
  12 -18   4  190.48    6.60
  12 -18   4  193.98    6.70
 -12  18  -4  195.28    6.40
 -12  18  -4  182.58    6.30
 -12  18  -4  193.78    6.60
  13 -18   3   32.90    3.10
  13 -18   3   27.10    2.90
 -13  18  -3   31.00    2.20
 -13  18  -3   32.60    2.90
 -13  18  -3   30.10    2.60
  14 -18   2  115.99    4.90
  14 -18   2  116.99    5.00
 -14  18  -2  119.69    4.60
 -14  18  -2  122.69    5.20
 -14  18  -2  124.09    3.90
  15 -18   1    1.30    1.40
 -15  18  -1   -1.10    1.60
 -15  18  -1    1.20    0.80
 -15  18  -1    0.30    1.10
  16 -18   0  797.12   21.00
  16 -18   0  805.42   19.60
 -16  18   0  830.92   21.20
 -16  18   0  804.52   20.70
 -16  18   0  803.62   19.60
 -16  18   0  760.22   19.70
  17 -18  -1    3.90    1.40
  17 -18  -1    2.70    1.60
 -17  18   1    1.70    1.50
 -17  18   1    3.70    1.40
 -17  18   1    2.60    2.10
  18 -18  -2  227.88    7.90
  18 -18  -2  234.28    7.40
 -18  18   2  233.28    7.60
 -18  18   2  231.58    8.30
  19 -18  -3  106.09    5.20
  19 -18  -3  102.39    5.20
 -19  18   3  109.79    4.90
 -19  18   3  106.09    5.80
  20 -18  -4   40.00    4.50
  20 -18  -4   44.00    4.20
 -20  18   4   34.60    4.70
 -20  18   4   41.90    3.80
  21 -18  -5  210.18    8.20
  21 -18  -5  209.18    8.90
 -21  18   5  223.58    9.60
 -21  18   5  213.18    8.00
  22 -18  -6   30.00    4.70
  22 -18  -6   31.40    4.20
 -22  18   6   30.60    5.50
 -22  18   6   28.80    3.80
  23 -18  -7   27.00    5.60
 -23  18   7   25.80    4.40
 -23  18   7   23.30    6.20
  24 -18  -8   40.30    7.30
 -24  18   8   26.90    8.00
   6 -17   9   16.30    4.60
  -6  17  -9   17.70    5.30
   7 -17   8    8.90    3.20
  -7  17  -8   -0.10    4.00
   8 -17   7   32.20    3.80
   8 -17   7   32.40    4.20
   8 -17   7   33.40    3.50
  -8  17  -7   35.60    4.70
  -8  17  -7   34.70    3.40
   9 -17   6   24.50    3.20
   9 -17   6   32.10    3.10
   9 -17   6   24.10    2.90
  -9  17  -6   23.80    3.00
  -9  17  -6   28.20    3.20
  10 -17   5   14.80    2.30
  10 -17   5   12.20    2.10
 -10  17  -5   14.40    2.20
 -10  17  -5   13.60    1.90
  11 -17   4    5.20    1.80
  11 -17   4    4.90    1.90
 -11  17  -4    6.80    1.60
  12 -17   3   54.59    3.50
  12 -17   3   59.69    3.40
 -12  17  -3   54.29    2.60
 -12  17  -3   51.49    3.20
  13 -17   2  677.43   18.10
 -13  17  -2  672.33   18.00
 -13  17  -2  686.93   16.90
 -13  17  -2  695.33   18.10
  14 -17   1   -1.20    1.60
  14 -17   1   -0.40    2.50
 -14  17  -1    2.70    0.80
 -14  17  -1   -0.40    1.10
 -14  17  -1    0.20    1.50
  15 -17   0    1.90    0.90
 -15  17   0    3.00    1.30
 -15  17   0    3.40    1.00
 -15  17   0    4.60    1.70
  16 -17  -1  164.88    6.00
  16 -17  -1  168.28    5.30
 -16  17   1  162.58    6.30
 -16  17   1  169.28    5.80
  17 -17  -2  242.48    7.40
  17 -17  -2  239.78    7.90
 -17  17   2  226.28    8.10
 -17  17   2  234.88    7.50
  18 -17  -3  133.89    5.60
  18 -17  -3  136.69    5.70
 -18  17   3  124.69    6.10
 -18  17   3  140.09    5.40
  19 -17  -4  326.27   10.50
  19 -17  -4  323.57   10.50
 -19  17   4  327.37   10.20
 -19  17   4  320.47   11.10
  20 -17  -5    1.20    2.60
  20 -17  -5   -0.20    2.90
 -20  17   5    1.20    3.20
 -20  17   5   -0.20    2.30
  21 -17  -6   15.90    4.10
  21 -17  -6   11.70    3.40
 -21  17   6   16.30    3.30
 -21  17   6   12.50    4.40
  22 -17  -7    4.50    4.90
 -22  17   7    6.90    3.70
 -22  17   7    2.20    4.90
  23 -17  -8   13.40    6.20
 -23  17   8    4.90    6.00
   5 -16   9    0.60    4.00
  -5  16  -9   10.90    5.20
   6 -16   8   11.00    3.30
  -6  16  -8    6.00    4.00
   7 -16   7    8.80    2.10
   7 -16   7   10.10    3.20
   7 -16   7   10.70    2.70
  -7  16  -7   10.60    2.20
  -7  16  -7   12.80    3.50
   8 -16   6   12.60    1.80
   8 -16   6    7.50    2.20
   8 -16   6    6.40    1.80
  -8  16  -6    8.00    2.00
  -8  16  -6    9.70    2.50
   9 -16   5   75.89    3.60
   9 -16   5   69.39    3.80
  -9  16  -5   71.09    4.00
  -9  16  -5   75.39    3.60
  10 -16   4   -0.60    1.40
 -10  16  -4    1.90    1.60
  11 -16   3    1.10    1.40
  11 -16   3   -0.50    1.50
 -11  16  -3    1.90    1.50
 -11  16  -3    0.90    1.00
 -11  16  -3    0.70    1.40
  12 -16   2  383.76   11.00
  12 -16   2  388.36   10.90
 -12  16  -2  387.96   10.00
 -12  16  -2  384.86   10.90
 -12  16  -2  384.66   10.70
  13 -16   1    0.00    1.50
  13 -16   1    2.50    1.40
 -13  16  -1    4.00    0.70
 -13  16  -1    0.40    1.30
 -13  16  -1    2.10    1.20
  14 -16   0  488.55   12.10
  14 -16   0  495.25   13.30
 -14  16   0  492.65   12.10
 -14  16   0  492.45   13.10
 -14  16   0  452.15   12.20
 -14  16   0  477.05   13.40
  15 -16  -1    8.30    1.60
  15 -16  -1   10.30    1.40
 -15  16   1    9.50    2.00
 -15  16   1   10.70    1.90
  16 -16  -2  231.98    7.00
  16 -16  -2  208.48    8.00
 -16  16   2  229.98    7.80
 -16  16   2  230.98    7.20
  17 -16  -3   23.40    2.90
  17 -16  -3   28.30    3.20
 -17  16   3   26.60    2.70
 -17  16   3   21.00    2.90
  18 -16  -4  116.89    5.50
  18 -16  -4  113.39    5.50
 -18  16   4  110.69    5.10
 -18  16   4  107.79    5.70
  19 -16  -5  167.08    7.50
  19 -16  -5  171.18    7.10
 -19  16   5  172.68    6.80
 -19  16   5  163.88    7.90
  20 -16  -6  163.28    7.60
  20 -16  -6  166.78    8.50
 -20  16   6  180.68    8.70
 -20  16   6  156.78    7.00
  21 -16  -7   14.60    5.10
 -21  16   7   18.60    4.90
 -21  16   7   20.70    3.70
  22 -16  -8   52.79    7.20
 -22  16   8   80.29    9.00
   4 -15   9    5.50    3.80
  -4  15  -9    3.00    4.90
   5 -15   8   40.70    5.30
  -5  15  -8   36.50    4.80
   6 -15   7   51.69    3.40
   6 -15   7   57.89    4.50
  -6  15  -7   45.70    3.60
  -6  15  -7   55.99    5.10
   7 -15   6   26.40    2.70
   7 -15   6   26.70    2.70
   7 -15   6   27.40    3.30
  -7  15  -6   26.90    2.70
  -7  15  -6   24.50    3.10
   8 -15   5  200.38    6.70
   8 -15   5  208.18    6.60
  -8  15  -5  205.28    7.00
  -8  15  -5  208.08    6.50
   9 -15   4   84.29    3.90
   9 -15   4   78.19    3.90
  -9  15  -4   75.49    3.40
  10 -15   3   31.20    2.60
  10 -15   3   31.40    2.60
 -10  15  -3   29.40    2.00
 -10  15  -3   27.70    2.50
 -10  15  -3   30.80    2.40
  11 -15   2  487.35   13.20
  11 -15   2  480.05   13.10
 -11  15  -2  478.75   12.30
 -11  15  -2  486.05   13.00
 -11  15  -2  498.85   13.20
  12 -15   1   61.89    3.20
  12 -15   1   68.09    3.30
  12 -15   1   57.89    3.40
 -12  15  -1   59.39    3.10
 -12  15  -1   66.99    2.90
 -12  15  -1   63.09    3.00
 -12  15  -1   63.89    2.20
  13 -15   0   -1.70    1.10
  13 -15   0    0.20    0.80
 -13  15   0    1.80    0.80
 -13  15   0    2.00    1.40
 -13  15   0   -2.20    1.10
 -13  15   0    1.30    1.10
  14 -15  -1    2.70    1.40
  14 -15  -1    3.00    1.10
 -14  15   1    3.70    1.60
 -14  15   1    3.10    1.30
  15 -15  -2   20.80    2.40
  15 -15  -2   15.10    1.90
 -15  15   2   22.00    3.10
  16 -15  -3  102.59    4.70
  16 -15  -3  112.59    4.80
 -16  15   3  109.29    4.50
 -16  15   3  114.89    5.30
  17 -15  -4   28.10    3.60
  17 -15  -4   24.40    3.00
 -17  15   4   22.90    3.20
 -17  15   4   23.90    2.70
  18 -15  -5    5.90    2.50
  18 -15  -5    4.60    2.70
 -18  15   5    2.60    2.10
 -18  15   5    6.30    2.80
  19 -15  -6   31.80    4.30
  19 -15  -6   26.70    3.70
 -19  15   6   22.30    3.30
 -19  15   6   16.90    3.90
  20 -15  -7    4.00    4.60
 -20  15   7   -1.50    4.10
 -20  15   7    0.70    3.30
  21 -15  -8   -5.70    5.80
 -21  15   8    6.90    5.20
   3 -14   9   13.70    4.10
  -3  14  -9   -4.00    4.80
   4 -14   8    8.00    3.20
  -4  14  -8   11.90    3.70
   5 -14   7    5.00    1.90
   5 -14   7    7.00    2.60
  -5  14  -7    7.20    1.90
  -5  14  -7    7.30    3.00
   6 -14   6   25.40    2.60
   6 -14   6   26.10    3.20
   6 -14   6   26.70    2.60
  -6  14  -6   25.40    2.30
  -6  14  -6   29.90    3.60
   7 -14   5    1.40    1.70
   7 -14   5    2.70    1.60
  -7  14  -5    4.70    1.70
   8 -14   4   21.20    2.50
   8 -14   4   29.50    2.50
  -8  14  -4   26.30    2.80
  -8  14  -4   21.40    2.20
   9 -14   3  156.38    5.30
   9 -14   3  152.68    5.30
  -9  14  -3  154.28    5.10
  -9  14  -3  155.98    4.90
  -9  14  -3  160.28    5.30
  10 -14   2   14.40    1.90
  10 -14   2   11.50    1.70
 -10  14  -2    9.50    1.40
 -10  14  -2   12.40    1.70
 -10  14  -2   13.60    1.30
  11 -14   1   11.60    1.30
  11 -14   1   13.90    1.80
  11 -14   1    9.20    1.40
 -11  14  -1    9.80    1.60
 -11  14  -1   14.10    1.70
 -11  14  -1   13.40    1.00
 -11  14  -1   12.60    1.50
  12 -14   0  476.95   13.00
  12 -14   0  483.45   12.20
 -12  14   0  490.55   13.20
 -12  14   0  485.45   12.20
 -12  14   0  492.95   12.10
 -12  14   0  484.95   12.80
  13 -14  -1  189.48    5.40
  13 -14  -1  188.58    6.10
 -13  14   1  172.08    5.10
 -13  14   1  177.78    6.20
 -13  14   1  184.18    5.80
  14 -14  -2  206.58    6.70
  14 -14  -2  202.78    6.30
 -14  14   2  206.18    7.00
 -14  14   2  204.78    6.50
  15 -14  -3  324.67    9.60
  15 -14  -3  327.77   10.00
 -15  14   3  329.97   10.30
 -15  14   3  329.97    9.50
  16 -14  -4   27.90    3.50
  16 -14  -4   22.40    2.60
 -16  14   4   21.70    2.50
 -16  14   4   30.40    3.60
  17 -14  -5   14.10    2.80
  17 -14  -5   10.70    2.60
 -17  14   5   11.70    2.50
 -17  14   5    8.30    2.90
  18 -14  -6   19.10    3.70
  18 -14  -6   12.10    3.00
 -18  14   6    9.50    4.10
 -18  14   6   11.90    2.90
  19 -14  -7   55.69    7.90
 -19  14   7   66.39    5.50
 -19  14   7   60.89    6.80
  20 -14  -8   17.50    5.80
 -20  14   8    7.20    4.90
  21 -14  -9    3.80    7.50
   2 -13   9   16.30    4.10
  -2  13  -9   15.40    5.20
   3 -13   8    2.80    3.00
  -3  13  -8    2.00    3.60
   4 -13   7  168.38    6.80
   4 -13   7  166.48    5.80
  -4  13  -7  163.48    5.80
  -4  13  -7  173.98    7.70
   5 -13   6    1.10    1.40
   5 -13   6    3.10    1.90
   5 -13   6    1.40    1.50
  -5  13  -6    2.10    1.50
  -5  13  -6    1.70    2.00
   6 -13   5    4.30    1.70
   6 -13   5    2.20    1.50
   6 -13   5    3.70    1.40
  -6  13  -5    3.80    1.40
  -6  13  -5    6.50    1.70
   7 -13   4   14.40    1.80
   7 -13   4   17.60    2.30
  -7  13  -4   14.60    1.60
  -7  13  -4   13.10    1.90
   8 -13   3   22.90    2.00
   8 -13   3   15.30    2.00
  -8  13  -3   20.30    2.10
  -8  13  -3   20.40    1.80
  -8  13  -3   18.60    1.80
   9 -13   2    8.00    1.40
   9 -13   2    6.70    1.40
  -9  13  -2    5.30    1.20
  -9  13  -2    8.30    1.00
  -9  13  -2    8.50    1.40
  10 -13   1  400.66   11.00
  10 -13   1  417.86   11.00
  10 -13   1  378.86   10.20
 -10  13  -1  413.66   10.80
 -10  13  -1  411.66   10.00
 -10  13  -1  404.56   11.00
 -10  13  -1  377.16   10.30
  11 -13   0    0.00    0.90
 -11  13   0    2.20    0.90
 -11  13   0   -0.50    1.10
 -11  13   0    0.60    0.90
  12 -13  -1  115.59    3.60
  12 -13  -1  108.29    4.00
 -12  13   1  104.49    3.80
 -12  13   1   94.99    3.20
 -12  13   1  102.89    4.20
  13 -13  -2  256.47    7.90
  13 -13  -2  266.37    7.60
 -13  13   2  264.57    7.70
 -13  13   2  262.87    8.20
  14 -13  -3   58.39    3.30
  14 -13  -3   56.39    3.30
 -14  13   3   54.49    3.20
 -14  13   3   55.29    3.70
  15 -13  -4   96.09    5.40
 -15  13   4   99.09    5.20
 -15  13   4  100.49    4.50
  16 -13  -5   39.80    4.40
  16 -13  -5   47.40    4.00
 -16  13   5   43.40    4.60
 -16  13   5   46.60    3.80
  17 -13  -6   -0.20    3.20
  17 -13  -6    0.00    2.60
 -17  13   6    2.90    2.30
 -17  13   6    0.80    3.00
 -18  13   7   11.90    4.20
 -18  13   7   11.90    3.20
  19 -13  -8   -0.20    5.00
 -19  13   8    8.80    4.80
  20 -13  -9   51.79    8.20
   1 -12   9   17.70    4.20
  -1  12  -9   18.80    5.20
   2 -12   8    0.20    2.90
  -2  12  -8    5.50    3.60
   3 -12   7    6.20    1.80
   3 -12   7   12.40    2.60
  -3  12  -7    9.70    2.00
  -3  12  -7   12.50    3.20
   4 -12   6  383.66   11.10
   4 -12   6  382.66   10.50
  -4  12  -6  381.56   10.50
  -4  12  -6  388.66   11.70
   5 -12   5   49.30    2.70
   5 -12   5   59.19    3.20
   5 -12   5   56.49    2.80
  -5  12  -5   54.39    2.80
  -5  12  -5   59.69    3.50
   6 -12   4   93.29    3.80
   6 -12   4   96.79    3.70
  -6  12  -4   85.99    3.80
  -6  12  -4   95.69    3.50
   7 -12   3   97.09    3.60
   7 -12   3   99.89    3.70
  -7  12  -3   96.49    3.70
  -7  12  -3   98.39    3.50
  -7  12  -3   99.79    3.60
   8 -12   2  454.35   11.90
   8 -12   2  453.15   11.90
  -8  12  -2  433.76   11.20
  -8  12  -2  444.26   11.90
  -8  12  -2  449.66   11.70
   9 -12   1    9.50    1.10
   9 -12   1    6.20    1.40
   9 -12   1    6.70    1.20
  -9  12  -1    7.10    1.30
  -9  12  -1    9.20    0.90
  -9  12  -1    8.70    1.10
  -9  12  -1    9.90    1.20
  10 -12   0  143.89    4.80
  10 -12   0  149.39    4.00
 -10  12   0  145.99    4.10
 -10  12   0  146.09    4.00
 -10  12   0  149.88    4.70
 -10  12   0  137.39    4.90
  11 -12  -1    2.40    1.10
  11 -12  -1    3.10    1.00
 -11  12   1    1.70    0.80
 -11  12   1    3.40    1.10
 -11  12   1    1.60    1.20
  12 -12  -2  461.35   12.30
  12 -12  -2  473.65   12.70
 -12  12   2  468.95   12.90
 -12  12   2  477.75   12.50
  13 -12  -3   13.10    1.80
  13 -12  -3   12.00    1.80
 -13  12   3   11.90    2.00
 -13  12   3   11.20    1.70
  14 -12  -4   12.90    2.20
 -14  12   4    9.70    1.90
 -14  12   4   10.00    2.40
  15 -12  -5    4.90    2.50
  15 -12  -5    6.60    2.20
 -15  12   5    6.30    2.40
 -15  12   5    8.30    1.90
  16 -12  -6   28.40    4.00
  16 -12  -6   32.00    4.10
 -16  12   6   18.70    3.40
 -16  12   6   23.90    2.90
  17 -12  -7    9.40    5.30
 -17  12   7    2.90    3.90
 -17  12   7   11.00    2.90
  18 -12  -8   32.60    6.10
 -18  12   8   29.10    5.80
  19 -12  -9   23.00    6.70
  -1 -11  10   -3.30    5.20
   0 -11   9   16.20    4.00
   0  11  -9   15.50    5.30
   1 -11   8   10.70    3.20
  -1  11  -8   17.90    4.10
   2 -11   7    3.20    2.40
   2 -11   7   -0.90    1.60
  -2  11  -7    1.00    2.70
  -2  11  -7    2.00    1.80
   3 -11   6   38.10    2.70
   3 -11   6   44.30    3.30
   3 -11   6   35.50    2.80
  -3  11  -6   43.80    4.00
  -3  11  -6   41.60    2.80
   4 -11   5   25.10    2.20
   4 -11   5   26.40    2.20
   4 -11   5   28.80    2.40
  -4  11  -5   26.90    2.20
  -4  11  -5   23.70    2.70
   5 -11   4   81.89    3.40
   5 -11   4   78.39    3.20
  -5  11  -4   77.79    3.50
  -5  11  -4   77.29    3.00
   6 -11   3    3.20    1.10
   6 -11   3    1.50    1.00
  -6  11  -3    0.90    0.90
  -6  11  -3    1.60    0.90
   7 -11   2   45.50    2.30
   7 -11   2   38.10    2.30
  -7  11  -2   38.90    2.30
  -7  11  -2   43.70    2.10
  -7  11  -2   39.10    1.80
   8 -11   1  144.69    4.60
   8 -11   1  136.89    4.60
   8 -11   1  136.19    4.00
  -8  11  -1  141.79    4.60
  -8  11  -1  145.69    3.80
  -8  11  -1  134.19    4.00
  -8  11  -1  137.99    4.40
   9 -11   0    0.10    0.90
   9 -11   0    1.10    0.60
  -9  11   0    1.20    0.60
  -9  11   0    2.20    0.70
  -9  11   0   -0.40    0.70
  -9  11   0    0.90    1.10
  10 -11  -1   12.40    1.60
  10 -11  -1   13.00    1.40
 -10  11   1   10.70    1.10
 -10  11   1    9.50    1.30
 -10  11   1   14.20    1.50
  11 -11  -2  447.86   11.90
  11 -11  -2  427.96   11.50
 -11  11   2  450.55   12.10
 -11  11   2  438.36   11.60
  12 -11  -3    9.50    1.70
  12 -11  -3   10.10    1.70
 -12  11   3   10.40    1.50
  13 -11  -4  165.18    6.00
 -13  11   4  165.68    5.80
 -13  11   4  171.88    6.60
  14 -11  -5    9.40    2.50
  14 -11  -5    6.30    2.00
 -14  11   5    7.10    2.60
 -14  11   5    8.00    1.90
  15 -11  -6    4.60    2.30
  15 -11  -6   -1.60    2.80
 -15  11   6   -0.20    2.60
 -15  11   6    1.20    2.20
  16 -11  -7   -0.30    3.90
 -16  11   7   -1.40    3.40
 -16  11   7    3.40    2.70
  17 -11  -8   -3.10    4.90
 -17  11   8    1.40    4.50
  18 -11  -9   13.00    6.40
 -18  11   9    1.80    8.80
  -2 -10  10    6.40    5.20
  -1 -10   9   30.40    4.60
   1  10  -9   23.10    5.40
   0 -10   8   52.99    4.90
   0  10  -8   53.99    6.40
   1 -10   7   11.80    1.90
   1 -10   7   15.70    2.80
  -1  10  -7   13.10    2.10
  -1  10  -7    9.70    3.00
   2 -10   6  107.59    4.70
   2 -10   6  117.19    4.10
   2 -10   6  116.09    5.00
  -2  10  -6  116.59    5.50
   3 -10   5    3.00    1.50
   3 -10   5    3.20    1.10
   3 -10   5    3.30    1.20
  -3  10  -5   -0.20    1.50
  -3  10  -5    4.50    1.20
   4 -10   4  384.16   10.00
   4 -10   4  372.26   10.30
   4 -10   4  385.46   10.00
  -4  10  -4  371.96   10.40
  -4  10  -4  377.46   10.00
   5 -10   3  594.44   15.10
   5 -10   3  581.94   15.20
  -5  10  -3  603.84   15.00
  -5  10  -3  605.04   15.10
   6 -10   2  193.38    5.50
   6 -10   2  175.98    5.50
  -6  10  -2  188.48    5.30
  -6  10  -2  184.08    5.50
  -6  10  -2  186.88    5.10
   7 -10   1 2725.63   63.79
   7 -10   1 2711.43   63.89
   7 -10   1 2596.14   63.19
  -7  10  -1 2513.35   63.19
  -7  10  -1 2709.93   63.09
  -7  10  -1 2692.83   63.59
  -7  10  -1 2712.93   63.89
   8 -10   0  454.05   12.10
   8 -10   0  475.55   11.40
  -8  10   0  472.35   11.50
  -8  10   0  460.55   12.20
  -8  10   0  478.05   12.00
  -8  10   0  464.35   11.40
   9 -10  -1 1539.45   37.10
   9 -10  -1 1563.64   36.70
  -9  10   1 1483.95   36.40
  -9  10   1 1529.25   37.00
  -9  10   1 1517.75   37.30
  10 -10  -2  272.07    7.60
  10 -10  -2  272.77    7.80
 -10  10   2  279.57    7.60
 -10  10   2  270.27    8.00
  11 -10  -3   79.29    3.50
  11 -10  -3   81.69    3.60
 -11  10   3   79.69    3.90
 -11  10   3   82.59    3.40
  12 -10  -4  571.14   16.70
  12 -10  -4  596.84   15.70
 -12  10   4  594.54   16.30
 -12  10   4  593.04   15.50
  13 -10  -5    3.60    2.30
  13 -10  -5    3.10    2.10
 -13  10   5    2.70    1.80
 -13  10   5    5.00    2.20
  14 -10  -6    7.50    2.40
  14 -10  -6   11.50    3.10
 -14  10   6    4.90    2.80
 -14  10   6    8.20    2.20
  15 -10  -7   46.90    5.90
 -15  10   7   58.79    5.90
 -15  10   7   50.69    4.40
  16 -10  -8   14.40    5.00
 -16  10   8   17.30    4.70
  17 -10  -9   10.40    6.30
 -17  10   9   13.10    5.60
  -3  -9  10  -10.40    5.20
  -2  -9   9   15.00    4.40
   2   9  -9   16.90    5.00
  -1  -9   8   13.30    3.20
   1   9  -8    8.50    3.90
   0  -9   7  351.76   11.00
   0  -9   7  356.76   10.00
   0   9  -7  382.76   12.10
   0   9  -7  354.86   10.20
   1  -9   6  319.77    9.50
   1  -9   6  320.67    8.70
  -1   9  -6  305.87   10.10
   2  -9   5  111.19    3.80
   2  -9   5  112.99    4.40
   2  -9   5  105.59    3.80
  -2   9  -5  108.69    4.70
  -2   9  -5  115.09    3.90
   3  -9   4   62.59    3.00
   3  -9   4   60.49    2.50
   3  -9   4   61.69    2.50
  -3   9  -4   61.19    2.60
  -3   9  -4   54.69    3.00
   4  -9   3    3.00    1.00
   4  -9   3    3.50    1.00
  -4   9  -3    4.90    0.90
  -4   9  -3    2.60    0.90
   5  -9   2  244.98    6.70
   5  -9   2  239.88    6.70
  -5   9  -2  243.28    6.40
  -5   9  -2  245.38    6.80
  -5   9  -2  235.78    6.50
   6  -9   1    4.10    0.90
   6  -9   1    1.40    0.60
   6  -9   1    2.60    0.80
  -6   9  -1    1.70    0.70
  -6   9  -1    4.00    0.90
  -6   9  -1    2.00    0.50
   7  -9   0   -0.90    0.50
   7  -9   0   -1.30    0.70
  -7   9   0   -1.70    0.70
  -7   9   0   -1.90    0.50
  -7   9   0   -0.30    0.90
  -7   9   0   -1.30    0.50
   8  -9  -1 1125.69   26.50
   8  -9  -1 1115.89   26.90
  -8   9   1 1087.69   26.30
  -8   9   1 1091.79   26.80
  -8   9   1 1072.29   27.10
   9  -9  -2   31.90    2.00
   9  -9  -2   36.20    1.90
  -9   9   2   34.20    2.20
  -9   9   2   36.40    1.90
  10  -9  -3  773.62   19.60
  10  -9  -3  777.12   19.60
 -10   9   3  752.52   19.30
 -10   9   3  775.52   20.00
  11  -9  -4   29.90    3.10
  11  -9  -4   28.80    2.60
 -11   9   4   31.20    2.70
 -11   9   4   29.00    3.00
 -11   9   4   30.00    2.50
  12  -9  -5    6.40    1.90
  12  -9  -5    6.20    2.20
 -12   9   5    4.40    2.30
 -12   9   5    6.70    2.00
  13  -9  -6    2.50    2.70
  13  -9  -6   -1.50    1.90
 -13   9   6    0.30    2.10
 -13   9   6   -2.60    1.90
 -13   9   6    0.00    2.60
  14  -9  -7   31.90    4.70
 -14   9   7   34.40    4.50
 -14   9   7   31.40    3.80
  15  -9  -8    1.70    4.60
 -15   9   8   10.00    4.30
  16  -9  -9    3.70    5.90
 -16   9   9    4.30    5.40
  -4  -8  10    6.60    5.10
  -3  -8   9    2.90    3.70
   3   8  -9   11.90    4.80
  -2  -8   8   62.99    5.20
   2   8  -8   64.49    6.20
  -1  -8   7    4.90    2.30
  -1  -8   7    3.60    1.60
   1   8  -7    4.10    1.90
   1   8  -7    1.60    2.60
   0  -8   6    3.40    1.40
   0  -8   6    5.10    1.90
   0  -8   6    2.30    1.80
   0   8  -6    2.40    2.10
   0   8  -6    0.70    1.40
   1  -8   5   12.80    1.40
   1  -8   5   10.40    1.30
   1  -8   5    9.10    1.60
  -1   8  -5   10.30    1.40
  -1   8  -5    8.40    1.90
   2  -8   4   95.29    3.30
   2  -8   4   95.19    3.60
   2  -8   4   96.09    3.20
  -2   8  -4  101.19    3.30
  -2   8  -4   96.19    3.90
   3  -8   3   88.09    3.10
   3  -8   3   87.89    3.00
  -3   8  -3   89.09    3.20
  -3   8  -3   84.39    2.90
   4  -8   2   20.60    1.40
   4  -8   2   19.20    1.40
  -4   8  -2   18.60    1.30
  -4   8  -2   18.80    1.20
  -4   8  -2   20.60    1.40
   5  -8   1    5.60    0.90
   5  -8   1    4.60    0.60
   5  -8   1    8.60    1.20
  -5   8  -1    4.10    0.80
  -5   8  -1    5.80    1.00
  -5   8  -1    4.40    0.60
   6  -8   0  205.58    5.90
   6  -8   0  221.28    5.30
  -6   8   0  213.08    6.00
  -6   8   0  213.08    5.30
  -6   8   0  207.58    5.70
  -6   8   0  210.38    5.40
   7  -8  -1 5143.29  120.19
   7  -8  -1 5039.10  120.59
  -7   8   1 5067.19  120.59
  -7   8   1 5034.40  120.39
  -7   8   1 5149.98  120.69
   8  -8  -2   60.69    2.60
   8  -8  -2   58.89    2.40
  -8   8   2   57.99    2.70
  -8   8   2   57.39    2.40
   9  -8  -3   71.29    3.00
   9  -8  -3   69.59    3.20
  -9   8   3   68.29    3.30
  -9   8   3   71.59    3.00
  -9   8   3   70.99    3.00
  10  -8  -4  438.06   11.80
  10  -8  -4  431.46   12.20
 -10   8   4  431.46   11.60
 -10   8   4  439.56   11.80
 -10   8   4  426.26   12.30
  11  -8  -5   58.99    3.50
  11  -8  -5   55.39    4.00
 -11   8   5   52.09    3.60
 -11   8   5   51.79    4.00
 -11   8   5   51.79    3.40
  12  -8  -6    7.70    2.30
  12  -8  -6   11.60    3.10
 -12   8   6    9.10    2.80
 -12   8   6   10.80    2.30
 -12   8   6    9.50    2.30
  13  -8  -7   74.69    6.10
 -13   8   7   78.39    6.00
 -13   8   7   68.79    4.60
  14  -8  -8   32.10    5.60
 -14   8   8   29.70    5.10
  15  -8  -9    3.20    6.00
 -15   8   9    2.00    4.70
  -5  -7  10    2.40    5.30
  -4  -7   9    1.90    4.10
   4   7  -9   12.80    4.80
  -3  -7   8   46.50    4.70
   3   7  -8   39.90    5.10
  -2  -7   7   27.70    3.60
  -2  -7   7   21.80    2.20
   2   7  -7   21.30    3.50
   2   7  -7   24.20    2.60
  -1  -7   6  259.07    7.30
  -1  -7   6  256.97    7.40
  -1  -7   6  255.37    8.10
   1   7  -6  255.17    7.50
   1   7  -6  246.68    8.70
   0  -7   5   81.19    3.60
   0  -7   5   81.19    3.10
   0  -7   5   79.19    2.90
   0   7  -5   76.09    3.10
   1  -7   4  210.88    5.80
   1  -7   4  213.48    6.30
   1  -7   4  216.48    5.90
  -1   7  -4  212.08    5.90
  -1   7  -4  203.78    6.60
   2  -7   3  469.95   12.30
   2  -7   3  484.95   12.10
   2  -7   3  485.95   12.10
  -2   7  -3  482.95   12.10
  -2   7  -3  482.85   12.40
   3  -7   2    7.20    0.90
   3  -7   2    6.30    0.80
  -3   7  -2    6.50    0.80
  -3   7  -2    7.20    0.80
  -3   7  -2    5.00    0.80
   4  -7   1    0.50    0.70
   4  -7   1    0.30    0.40
   4  -7   1    0.90    0.60
   4  -7   1    0.90    0.60
  -4   7  -1    0.90    0.60
  -4   7  -1    0.70    0.70
  -4   7  -1    0.80    0.40
  -4   7  -1    0.30    0.50
   5  -7   0    1.00    0.60
   5  -7   0    0.60    0.70
   5  -7   0    1.30    0.30
  -5   7   0    0.40    0.60
  -5   7   0    0.40    0.50
  -5   7   0    0.90    0.40
  -5   7   0    0.80    0.30
   6  -7  -1 1958.00   47.40
  -6   7   1 2008.30   47.50
  -6   7   1 2001.90   47.20
  -6   7   1 1987.70   47.80
   7  -7  -2  414.66   10.60
   7  -7  -2  406.86   10.60
  -7   7   2  401.26   10.80
  -7   7   2  415.16   10.60
  -7   7   2  407.26   10.50
   8  -7  -3  261.17    7.60
   8  -7  -3  263.27    7.40
  -8   7   3  269.17    7.30
  -8   7   3  267.17    7.40
  -8   7   3  256.17    7.70
   9  -7  -4  340.47    9.60
   9  -7  -4  346.27   10.00
  -9   7   4  345.97    9.60
  -9   7   4  348.37   10.20
  -9   7   4  343.57    9.50
  10  -7  -5  141.29    5.90
  10  -7  -5  146.69    5.30
 -10   7   5  150.88    6.10
 -10   7   5  147.99    5.50
 -10   7   5  150.68    5.30
  11  -7  -6    5.60    2.60
 -11   7   6    5.20    2.50
 -11   7   6    2.10    1.90
  12  -7  -7   12.00    3.70
 -12   7   7   12.30    2.60
  13  -7  -8   12.90    4.50
 -13   7   8   11.00    4.20
  14  -7  -9   -0.90    5.60
 -14   7   9    4.90    4.80
  -6  -6  10   10.50    6.20
  -5  -6   9   -2.90    3.90
   5   6  -9    4.10    4.60
  -4  -6   8   19.50    3.40
   4   6  -8   10.50    3.80
  -3  -6   7   21.90    2.80
  -3  -6   7   22.90    2.90
   3   6  -7   22.70    3.50
   3   6  -7   18.40    2.50
  -2  -6   6   18.80    2.30
  -2  -6   6   28.60    3.20
  -2  -6   6   20.50    2.40
   2   6  -6   24.20    3.20
   2   6  -6   26.70    2.70
  -1  -6   5  189.68    5.40
  -1  -6   5  188.78    5.50
  -1  -6   5  186.48    6.10
   1   6  -5  177.78    5.50
   0  -6   4   29.70    1.60
   0  -6   4   24.10    2.00
   0  -6   4   30.40    1.70
   0   6  -4   23.80    2.30
   0   6  -4   26.80    1.70
   1  -6   3  117.69    3.40
   1  -6   3  117.69    3.50
   1  -6   3  119.19    3.80
  -1   6  -3  118.79    3.50
  -1   6  -3  122.99    3.90
   2  -6   2    4.60    0.70
   2  -6   2    3.50    0.70
  -2   6  -2    2.40    0.60
  -2   6  -2    4.00    0.60
  -2   6  -2    3.90    1.00
   3  -6   1  702.53   17.10
   3  -6   1  688.93   17.40
   3  -6   1  740.63   17.50
   3  -6   1  685.23   17.30
   3  -6   1  733.03   17.30
  -3   6  -1  774.92   17.30
  -3   6  -1  690.23   17.40
  -3   6  -1  675.73   17.20
  -3   6  -1  743.93   17.50
  -3   6  -1  663.73   17.30
   4  -6   0  591.34   15.10
   4  -6   0  637.14   15.10
   4  -6   0  589.04   15.00
   4  -6   0  647.84   14.70
  -4   6   0  618.84   15.20
  -4   6   0  634.64   15.00
  -4   6   0  622.44   14.70
  -4   6   0  583.04   15.10
   5  -6  -1  100.19    3.10
   5  -6  -1   98.19    3.20
  -5   6   1  100.99    3.00
  -5   6   1   98.09    2.80
   6  -6  -2 1847.22   43.40
   6  -6  -2 1777.62   43.40
  -6   6   2 1812.42   43.30
  -6   6   2 1796.82   43.70
  -6   6   2 1813.52   43.40
   7  -6  -3   37.20    2.30
   7  -6  -3   41.80    2.20
  -7   6   3   39.70    2.10
  -7   6   3   43.50    2.20
  -7   6   3   42.10    2.50
   8  -6  -4   17.50    2.10
   8  -6  -4   16.50    1.70
  -8   6   4   15.70    2.00
  -8   6   4   15.20    2.00
  -8   6   4   17.70    2.00
   9  -6  -5   15.80    2.40
   9  -6  -5   15.40    2.00
  -9   6   5    9.30    1.80
  -9   6   5   11.30    2.20
  -9   6   5   11.70    1.90
  10  -6  -6  131.29    6.20
  10  -6  -6  138.99    5.50
 -10   6   6  132.89    5.50
 -10   6   6  121.79    5.10
 -10   6   6  127.99    6.20
  11  -6  -7   14.90    3.50
 -11   6   7    7.40    3.20
 -11   6   7    9.20    2.40
  12  -6  -8    5.70    4.00
 -12   6   8    2.10    3.80
  13  -6  -9   23.50    6.10
 -13   6   9   18.70    5.20
  -6  -5   9   -7.40    4.00
   6   5  -9   -3.70    4.80
  -5  -5   8   16.10    3.60
   5   5  -8    5.90    4.00
  -4  -5   7   14.90    2.10
  -4  -5   7   25.20    3.20
   4   5  -7   21.10    3.50
  -3  -5   6  273.37    8.70
  -3  -5   6  282.37    8.00
  -3  -5   6  289.07    8.00
   3   5  -6  272.47    7.90
   3   5  -6  277.57    9.40
   3   5  -6  288.27    8.20
  -2  -5   5  358.96   10.20
  -2  -5   5  356.06    9.50
  -2  -5   5  364.16    9.50
   2   5  -5  360.46   10.60
   2   5  -5  364.46    9.70
  -1  -5   4  212.48    6.30
  -1  -5   4  211.98    5.80
  -1  -5   4  222.98    5.90
   1   5  -4  212.08    5.90
   1   5  -4  212.68    6.70
   0  -5   3  356.96    9.20
   0  -5   3  365.96    9.30
   0  -5   3  365.86    9.60
   0   5  -3  375.46    9.30
   0   5  -3  366.06    9.80
   1  -5   2   50.49    1.80
   1  -5   2   48.30    1.90
  -1   5  -2   48.60    1.70
  -1   5  -2   48.20    2.00
  -1   5  -2   45.50    1.80
   2  -5   1  573.34   14.20
   2  -5   1  602.84   14.40
   2  -5   1  567.74   14.40
   2  -5   1  575.04   14.10
   2  -5   1  601.44   14.30
  -2   5  -1  604.14   14.20
  -2   5  -1  608.54   14.40
  -2   5  -1  573.94   14.30
  -2   5  -1  564.34   14.40
   3  -5   0   -0.40    0.40
   3  -5   0   -0.60    0.40
   3  -5   0   -0.60    0.50
  -3   5   0   -0.90    0.30
  -3   5   0   -0.90    0.40
  -3   5   0   -0.40    0.60
   4  -5  -1  166.18    4.70
   4  -5  -1  164.08    4.40
   4  -5  -1  160.18    4.50
   4  -5  -1  145.99    4.80
  -4   5   1  175.08    4.60
  -4   5   1  173.28    4.30
  -4   5   1  178.28    4.50
  -4   5   1  162.28    4.50
   5  -5  -2 2430.36   56.59
   5  -5  -2 2343.07   56.59
  -5   5   2 2358.76   56.59
  -5   5   2 2364.16   56.49
  -5   5   2 2368.86   56.79
   6  -5  -3   95.49    3.30
   6  -5  -3   92.09    3.50
  -6   5   3   92.79    3.30
  -6   5   3  100.49    3.20
  -6   5   3   92.99    3.60
   7  -5  -4  345.27   10.00
   7  -5  -4  344.27    9.50
  -7   5   4  355.86    9.50
  -7   5   4  358.86    9.60
   8  -5  -5   35.10    2.70
   8  -5  -5   39.80    3.30
  -8   5   5   34.70    2.80
  -8   5   5   36.50    2.70
  -8   5   5   39.20    3.40
   9  -5  -6    1.50    2.40
   9  -5  -6    2.80    1.90
  -9   5   6    7.20    2.60
  -9   5   6    2.30    2.00
  10  -5  -7    2.70    3.00
 -10   5   7   -5.00    2.50
 -10   5   7    2.70    2.20
  11  -5  -8   -1.90    3.90
 -11   5   8    4.90    3.50
  12  -5  -9   10.40    5.40
 -12   5   9   10.20    4.90
  -7  -4   9  139.69    8.00
   7   4  -9  135.99    9.70
  -6  -4   8   49.10    5.30
   6   4  -8   40.90    5.10
  -5  -4   7   44.90    4.10
  -5  -4   7   28.50    3.00
   5   4  -7   34.30    4.10
  -4  -4   6  316.67    9.50
  -4  -4   6  309.47    8.70
  -4  -4   6  302.97    8.70
   4   4  -6  300.77    8.60
   4   4  -6  324.37    9.00
   4   4  -6  306.77   10.10
  -3  -4   5  245.78    7.70
  -3  -4   5  248.88    7.10
  -3  -4   5  252.97    7.00
   3   4  -5  270.07    7.30
   3   4  -5  255.87    8.20
  -2  -4   4   32.80    1.80
  -2  -4   4   35.90    1.70
  -2  -4   4   33.60    2.10
   2   4  -4   28.30    2.40
   2   4  -4   27.50    1.80
  -1  -4   3  160.28    4.40
  -1  -4   3  157.68    4.20
  -1  -4   3  158.58    4.70
   1   4  -3  159.98    5.00
   1   4  -3  156.48    4.40
   0  -4   2  288.87    7.90
   0  -4   2  325.47    7.80
   0  -4   2  314.07    7.80
   0  -4   2  316.37    8.10
   0   4  -2  319.67    7.80
   0   4  -2  322.57    8.10
   0   4  -2  298.47    7.80
   1  -4   1    1.50    0.50
   1  -4   1    0.80    0.40
   1  -4   1    1.10    0.40
   1  -4   1    2.60    0.40
   1  -4   1    1.50    0.40
  -1   4  -1    1.10    0.40
  -1   4  -1    1.30    0.60
  -1   4  -1    1.70    0.50
  -1   4  -1    0.70    0.40
   3  -4  -1   22.50    1.00
   3  -4  -1   21.60    1.10
   3  -4  -1   25.10    1.10
   3  -4  -1   23.10    1.00
  -3   4   1   21.80    1.10
  -3   4   1   22.10    1.00
  -3   4   1   23.50    1.10
  -3   4   1   22.80    0.90
   4  -4  -2 5391.76  127.59
   4  -4  -2 5419.46  127.99
   4  -4  -2 5445.16  128.59
  -4   4   2 5308.77  127.69
  -4   4   2 5391.16  127.99
  -4   4   2 5398.16  127.49
   5  -4  -3    6.40    0.90
   5  -4  -3    6.10    1.10
  -5   4   3    6.60    1.00
  -5   4   3    6.00    1.20
  -5   4   3    6.60    0.90
   6  -4  -4   52.39    3.10
   6  -4  -4   55.49    2.60
  -6   4   4   53.89    2.50
  -6   4   4   47.80    3.00
  -6   4   4   53.59    2.70
   7  -4  -5  255.67    8.50
   7  -4  -5  271.07    7.80
  -7   4   5  260.17    7.80
  -7   4   5  266.37    8.50
  -7   4   5  274.37    7.70
   8  -4  -6    2.50    2.30
   8  -4  -6    2.10    1.70
  -8   4   6    2.00    1.90
  -8   4   6    3.70    2.30
  -8   4   6    3.30    1.90
   9  -4  -7   13.70    3.40
  -9   4   7   19.10    2.50
  -9   4   7   17.80    3.30
  10  -4  -8    1.60    3.70
 -10   4   8   -6.00    3.20
 -11   4   9   29.30    5.40
  -8  -3   9   10.20    4.40
   8   3  -9   10.10    5.30
  -7  -3   8   16.10    3.80
   7   3  -8   26.70    4.60
  -6  -3   7   38.80    3.40
   6   3  -7   41.20    4.80
  -5  -3   6   15.10    1.90
  -5  -3   6   24.30    3.10
  -5  -3   6   17.40    2.10
   5   3  -6   19.10    3.00
   5   3  -6   15.70    2.00
  -4  -3   5    4.70    1.60
  -4  -3   5    4.00    1.30
  -4  -3   5    2.80    1.10
   4   3  -5    2.30    1.60
   4   3  -5    5.10    1.10
   4   3  -5    3.80    1.40
  -3  -3   4   48.90    2.60
  -3  -3   4   49.70    2.20
  -3  -3   4   50.39    2.00
   3   3  -4   51.79    2.20
   3   3  -4   39.40    2.80
  -2  -3   3  154.18    4.20
  -2  -3   3  152.88    4.60
  -2  -3   3  156.78    4.30
   2   3  -3  159.58    4.40
   2   3  -3  156.38    4.90
  -1  -3   2 1115.59   28.20
  -1  -3   2 1244.58   28.40
  -1  -3   2 1204.18   28.10
  -1  -3   2 1116.99   28.20
   1   3  -2 1082.69   28.10
   1   3  -2 1221.48   28.50
   1   3  -2 1249.57   28.20
   1   3  -2 1193.88   28.10
   0  -3   1  100.79    2.80
   0  -3   1  102.29    2.90
   0  -3   1  107.49    2.70
   0  -3   1  103.19    2.70
   0   3  -1  106.29    2.70
   0   3  -1  103.79    2.70
   0   3  -1   86.89    3.20
   2  -3  -1  217.48    5.80
   2  -3  -1  213.18    5.90
   2  -3  -1  233.08    5.60
   2  -3  -1  220.08    5.80
   2  -3  -1  227.78    5.70
  -2   3   1  232.98    5.70
  -2   3   1  237.78    5.60
  -2   3   1  223.38    5.90
  -2   3   1  225.38    5.70
   3  -3  -2 1560.64   38.10
   3  -3  -2 1632.64   38.50
   3  -3  -2 1625.44   38.30
   3  -3  -2 1526.95   38.20
  -3   3   2 1685.83   38.30
  -3   3   2 1648.73   38.50
  -3   3   2 1518.85   38.20
  -3   3   2 1627.04   38.20
   4  -3  -3   21.50    1.70
   4  -3  -3   21.10    1.40
  -4   3   3   22.60    1.80
  -4   3   3   20.90    1.40
  -4   3   3   24.20    1.50
   5  -3  -4  125.69    4.10
   5  -3  -4  122.39    4.60
  -5   3   4  123.39    4.60
  -5   3   4  121.79    4.00
  -5   3   4  126.89    4.10
   6  -3  -5    4.90    1.90
   6  -3  -5    7.40    1.50
  -6   3   5    3.00    1.80
  -6   3   5    8.00    1.60
  -6   3   5    5.30    1.50
   7  -3  -6  125.29    4.90
   7  -3  -6  120.59    5.70
  -7   3   6  124.69    4.80
  -7   3   6  118.99    5.00
  -7   3   6  119.39    5.70
   8  -3  -7    1.80    2.80
  -8   3   7    0.70    2.70
  -8   3   7   -0.70    1.90
   9  -3  -8   17.30    4.20
  -9   3   8   14.00    3.80
  10  -3  -9    8.30    5.10
 -10   3   9    3.80    4.60
  -9  -2   9  117.59    8.00
   9   2  -9  136.29    9.80
  -8  -2   8   22.00    4.20
   8   2  -8   34.10    5.00
  -7  -2   7   44.90    4.30
  -7  -2   7   45.40    3.50
   7   2  -7   44.90    5.20
  -6  -2   6  463.65   12.20
  -6  -2   6  462.35   13.00
  -6  -2   6  443.66   13.00
   6   2  -6  474.85   13.70
   6   2  -6  434.96   12.10
  -5  -2   5   37.00    2.20
  -5  -2   5   38.10    2.80
  -5  -2   5   36.80    2.40
   5   2  -5   39.40    3.20
   5   2  -5   45.30    2.30
  -4  -2   4   61.49    2.30
  -4  -2   4   61.79    2.90
  -4  -2   4   62.29    2.50
   4   2  -4   60.39    3.20
   4   2  -4   63.49    2.60
   4   2  -4   65.79    2.40
  -3  -2   3 3909.81   91.09
  -3  -2   3 3853.21   91.19
  -3  -2   3 3867.71   91.49
   3   2  -3 3927.81   91.79
   3   2  -3 3945.21   91.29
   3   2  -3 3603.34   91.09
  -2  -2   2 8602.34  220.28
  -2  -2   2 9739.73  221.58
  -2  -2   2 8933.51  219.58
  -2  -2   2 9852.01  220.48
   2   2  -2 9726.63  220.58
   2   2  -2 8474.55  219.68
   2   2  -2 9567.14  221.08
   2   2  -2 9372.96  219.58
  -1  -2   1  403.16    9.40
  -1  -2   1  391.16    9.60
  -1  -2   1  390.56    9.50
  -1  -2   1  384.56    9.50
   1   2  -1  395.46    9.70
   1   2  -1  381.06    9.50
   1   2  -1  408.86    9.50
   1   2  -1  397.16    9.40
   1  -2  -1  498.45   11.70
   1  -2  -1  500.95   11.80
   1  -2  -1  489.95   11.80
   1  -2  -1  453.95   11.90
  -1   2   1  477.55   11.80
  -1   2   1  502.85   11.80
  -1   2   1  502.85   11.80
  -1   2   1  455.85   11.70
   2  -2  -2 9195.98  226.58
   2  -2  -2 9237.48  226.78
   2  -2  -2 9881.31  227.68
   2  -2  -2 9414.26  227.78
  -2   2   2 9878.31  227.68
  -2   2   2 9920.61  227.18
  -2   2   2 9529.15  226.68
   3  -2  -3  147.89    4.80
   3  -2  -3  164.68    4.50
  -3   2   3  158.98    4.50
  -3   2   3  163.18    4.40
  -3   2   3  147.39    4.80
   4  -2  -4   27.60    2.30
   4  -2  -4   28.10    1.90
  -4   2   4   29.10    2.30
  -4   2   4   27.70    1.80
  -4   2   4   26.70    1.90
   5  -2  -5  354.66   10.60
   5  -2  -5  363.46    9.80
  -5   2   5  368.36    9.80
  -5   2   5  363.86    9.70
  -5   2   5  354.36   10.50
   6  -2  -6   21.10    3.10
   6  -2  -6   26.40    2.70
  -6   2   6   23.40    2.50
  -6   2   6   24.00    2.30
  -6   2   6   22.60    3.00
   7  -2  -7   27.00    3.80
  -7   2   7   27.20    3.60
  -7   2   7   21.90    2.50
   8  -2  -8   65.69    6.20
  -8   2   8   58.49    6.00
   9  -2  -9    3.40    5.10
  -9   2   9    6.90    4.30
 -10  -1   9   -1.20    4.30
  10   1  -9   10.00    5.00
  -9  -1   8    5.90    3.40
   9   1  -8    1.70    3.70
  -8  -1   7   17.30    3.10
  -8  -1   7   20.00    2.50
   8   1  -7   18.10    3.50
  -7  -1   6  294.77    8.60
  -7  -1   6  302.27    9.40
   7   1  -6  295.57    8.50
  -6  -1   5  131.49    4.40
  -6  -1   5  122.49    4.90
  -6  -1   5  126.39    4.20
   6   1  -5  125.39    5.20
   6   1  -5  126.79    4.20
  -5  -1   4  110.89    3.60
  -5  -1   4  101.89    3.90
  -5  -1   4  107.49    3.50
   5   1  -4  110.79    3.50
   5   1  -4  111.99    4.40
  -4  -1   3  543.15   13.60
  -4  -1   3  559.74   13.50
  -4  -1   3  556.34   13.90
   4   1  -3  499.65   13.40
   4   1  -3  553.94   13.50
   4   1  -3  559.44   14.20
   4   1  -3  561.04   13.70
  -3  -1   2 3935.01   94.39
  -3  -1   2 4154.78   94.89
  -3  -1   2 4124.99   94.89
  -3  -1   2 3705.63   94.19
   3   1  -2 4127.89   94.59
   3   1  -2 3864.11   94.29
   3   1  -2 4201.68   95.09
   3   1  -2 3795.92   94.19
  -2  -1   1  494.15   11.90
  -2  -1   1  472.65   11.80
  -2  -1   1  488.65   11.90
  -2  -1   1  473.45   11.80
  -2  -1   1  506.65   11.70
   2   1  -1  487.75   11.80
   2   1  -1  481.25   11.90
   2   1  -1  479.55   11.60
   2   1  -1  503.25   12.00
   2   1  -1  486.95   11.80
   0  -1  -1 1209.08   28.20
   0  -1  -1 1193.28   28.30
   0  -1  -1 1195.68   28.40
   0   1   1 1207.58   28.30
   0   1   1 1166.98   28.20
   1  -1  -2 1040.30   26.50
   1  -1  -2 1102.39   26.40
   1  -1  -2 1131.09   26.50
   1  -1  -2 1131.09   26.80
  -1   1   2 1082.69   26.40
  -1   1   2 1129.79   26.80
  -1   1   2 1116.59   26.50
  -1   1   2 1149.08   26.60
   2  -1  -3  225.38    5.90
   2  -1  -3  213.88    6.30
  -2   1   3  213.78    6.20
  -2   1   3  221.58    5.90
  -2   1   3  224.08    5.80
   3  -1  -4  411.56   10.60
   3  -1  -4  405.26   11.20
  -3   1   4  410.56   11.40
  -3   1   4  416.06   10.50
  -3   1   4  416.26   10.70
   4  -1  -5   26.40    2.30
   4  -1  -5   30.20    2.90
  -4   1   5   28.60    2.20
  -4   1   5   21.60    2.60
  -4   1   5   27.10    2.20
   5  -1  -6  204.68    6.50
   5  -1  -6  200.38    7.70
  -5   1   6  199.48    7.30
  -5   1   6  209.98    6.60
  -5   1   6  204.28    6.40
   6  -1  -7   -1.50    2.20
   6  -1  -7    1.30    2.70
  -6   1   7    3.50    2.60
  -6   1   7    3.90    1.90
   7  -1  -8   -3.60    3.50
  -7   1   8    2.60    3.50
   8  -1  -9    3.80    4.60
  -8   1   9   -1.10    4.10
 -11   0   9   13.90    4.50
  11   0  -9   15.00    5.80
 -10   0   8   41.50    5.50
  10   0  -8   45.80    5.50
  -9   0   7  350.26   10.30
  -9   0   7  355.06   11.50
   9   0  -7  354.56   12.10
  -8   0   6   -0.70    1.70
  -8   0   6    0.10    2.00
  -8   0   6    6.30    2.20
   8   0  -6   -0.30    1.60
   8   0  -6    3.20    2.50
  -7   0   5   79.89    3.90
  -7   0   5   82.39    3.40
  -7   0   5   82.19    3.50
   7   0  -5   85.59    4.30
   7   0  -5   81.89    3.30
  -6   0   4   28.80    1.90
  -6   0   4   29.80    1.90
  -6   0   4   24.10    2.20
   6   0  -4   26.40    2.60
   6   0  -4   25.80    1.70
  -5   0   3  368.26    9.40
  -5   0   3  370.16    9.30
  -5   0   3  355.76    9.70
   5   0  -3  371.46   10.00
   5   0  -3  370.56    9.30
  -4   0   2  319.07    8.00
  -4   0   2  310.27    8.20
   4   0  -2  321.67    7.80
   4   0  -2  323.07    8.40
  -3   0   1  103.09    2.80
  -3   0   1  104.79    2.70
  -3   0   1  105.69    2.90
  -3   0   1  108.29    2.70
  -3   0   1  105.09    2.80
   3   0  -1  106.59    2.70
   3   0  -1  100.79    2.90
   3   0  -1  107.19    3.00
   3   0  -1  101.89    2.80
   3   0  -1  106.59    2.70
  -1   0  -1 1163.48   28.40
  -1   0  -1 1201.18   28.40
  -1   0  -1 1252.77   28.30
   1   0   1 1174.28   28.30
   1   0   1 1226.48   28.40
   1   0   1 1160.08   28.50
   0   0  -2    1.60    0.70
   0   0  -2    0.80    0.50
   0   0  -2    1.10    0.40
   0   0   2    0.70    0.60
   0   0   2    0.40    0.40
   0   0   2    1.70    0.50
   1   0  -3  306.07    7.70
   1   0  -3  308.27    8.20
  -1   0   3  302.17    8.10
  -1   0   3  293.27    7.60
  -1   0   3  302.37    7.70
   2   0  -4    2.90    1.20
  -2   0   4    2.00    1.00
  -2   0   4    1.30    0.80
  -2   0   4    2.00    0.90
   3   0  -5    1.40    1.40
   3   0  -5   -0.90    1.00
  -3   0   5    0.30    1.10
  -3   0   5   -0.50    1.50
  -3   0   5    0.90    1.10
   4   0  -6    9.90    1.80
   4   0  -6    9.30    2.50
  -4   0   6   11.10    1.80
  -4   0   6   12.30    2.50
  -4   0   6    8.90    1.90
   5   0  -7    6.20    2.90
   5   0  -7    5.40    2.30
  -5   0   7    7.30    1.90
  -5   0   7    4.80    2.70
   6   0  -8   16.20    4.30
  -6   0   8   11.20    3.60
   7   0  -9   15.50    5.00
  -7   0   9   32.20    4.90
 -12   1   9   20.00    4.90
  12  -1  -9   26.80    6.20
 -11   1   8   43.20    5.40
  11  -1  -8   37.00    5.20
 -10   1   7    2.20    2.80
 -10   1   7    3.60    2.10
  10  -1  -7    3.00    3.20
  -9   1   6  358.56   10.80
  -9   1   6  349.57    9.80
  -9   1   6  332.37    9.70
   9  -1  -6  342.47   11.30
   9  -1  -6  331.87    9.70
  -8   1   5  240.48    6.90
  -8   1   5  242.18    7.70
  -8   1   5  238.08    7.10
   8  -1  -5  238.88    6.90
   8  -1  -5  229.68    8.00
  -7   1   4  577.94   14.40
  -7   1   4  536.15   15.00
  -7   1   4  590.64   14.60
   7  -1  -4  574.84   14.40
   7  -1  -4  574.54   15.30
  -6   1   3   38.40    2.10
  -6   1   3   40.20    1.80
  -6   1   3   41.10    1.90
   6  -1  -3   41.10    1.70
   6  -1  -3   33.20    2.20
  -5   1   2   50.09    1.90
  -5   1   2   49.50    2.00
  -5   1   2   51.39    1.70
  -5   1   2   46.70    1.60
   5  -1  -2   49.30    2.10
   5  -1  -2   46.90    1.60
   5  -1  -2   49.50    1.70
  -4   1   1   43.80    1.50
  -4   1   1   42.80    1.40
  -4   1   1   44.00    1.40
  -4   1   1   43.60    1.30
   4  -1  -1   41.50    1.60
   4  -1  -1   44.20    1.40
   4  -1  -1   41.70    1.40
   4  -1  -1   42.40    1.30
  -2   1  -1  419.06    9.70
  -2   1  -1  400.26    9.80
  -2   1  -1  413.06    9.80
   2  -1   1  388.26    9.80
   2  -1   1  411.66    9.70
   2  -1   1  398.56    9.90
   2  -1   1  394.46    9.70
  -1   1  -2 1049.30   26.20
  -1   1  -2 1123.79   26.50
   1  -1   2 1129.79   26.20
   1  -1   2 1092.69   26.10
   1  -1   2 1056.59   26.20
   1  -1   2 1125.19   26.40
   0   1  -3  297.97    7.60
   0   1  -3  305.17    8.20
   0  -1   3  297.07    8.00
   0  -1   3  296.37    7.70
   0  -1   3  304.87    7.60
   1   1  -4  111.19    3.40
   1   1  -4  100.69    4.00
  -1  -1   4  106.59    3.40
  -1  -1   4  104.99    3.30
  -1  -1   4  105.49    3.80
   2   1  -5  184.98    6.40
   2   1  -5  184.78    5.50
  -2  -1   5  192.08    5.60
  -2  -1   5  178.28    6.10
  -2  -1   5  179.88    5.40
   3   1  -6   35.60    2.80
   3   1  -6   39.90    3.60
  -3  -1   6   39.50    2.80
  -3  -1   6   33.80    2.70
  -3  -1   6   41.80    3.50
   4   1  -7   25.80    3.50
   4   1  -7   32.70    3.20
  -4  -1   7   34.20    4.10
   5   1  -8   -3.10    3.60
  -5  -1   8    3.80    3.20
   6   1  -9    1.90    4.50
  -6  -1   9    4.90    4.10
  -7  -1  10   -8.50    5.40
 -13   2   9   65.89    7.40
  13  -2  -9   73.69    8.80
 -12   2   8    3.10    3.50
  12  -2  -8    9.70    4.20
 -11   2   7   23.60    3.70
 -11   2   7   22.30    2.70
  11  -2  -7   29.20    4.20
 -10   2   6  244.18    8.30
 -10   2   6  233.28    7.40
 -10   2   6  229.18    7.40
  10  -2  -6  226.48    7.40
  10  -2  -6  245.88    8.80
  -9   2   5   33.90    2.90
  -9   2   5   38.00    2.70
  -9   2   5   34.40    2.60
   9  -2  -5   36.10    2.50
   9  -2  -5   34.20    3.40
  -8   2   4  171.78    5.10
  -8   2   4  167.18    5.20
   8  -2  -4  164.28    6.00
   8  -2  -4  168.88    5.00
  -7   2   3  204.68    6.30
  -7   2   3  216.48    5.90
  -7   2   3  220.28    6.00
   7  -2  -3  222.18    6.50
   7  -2  -3  211.28    5.80
  -6   2   2    3.00    0.70
  -6   2   2    2.40    0.60
  -6   2   2    1.40    0.70
  -6   2   2    2.50    0.50
   6  -2  -2    3.10    0.90
   6  -2  -2    2.70    0.60
   6  -2  -2    2.30    0.50
  -5   2   1   72.09    2.20
  -5   2   1   68.59    2.30
  -5   2   1   71.39    2.10
  -5   2   1   72.59    2.30
   5  -2  -1   73.69    2.20
   5  -2  -1   72.99    2.20
   5  -2  -1   72.29    2.30
   5  -2  -1   69.69    2.20
  -4   2   0  192.58    4.70
   4  -2   0  178.08    4.70
  -3   2  -1  966.30   22.30
  -3   2  -1  898.81   22.40
  -3   2  -1  963.50   22.50
  -3   2  -1  926.71   22.30
   3  -2   1  972.60   22.40
   3  -2   1  923.01   22.40
   3  -2   1  965.30   22.30
   3  -2   1  870.71   22.50
   3  -2   1  937.71   22.30
  -2   2  -2 9999.00  226.08
  -2   2  -2 9783.72  227.88
  -2   2  -2 8603.44  224.78
   2  -2   2 9780.72  226.48
   2  -2   2 9335.87  225.88
   2  -2   2 9749.82  225.78
   2  -2   2 9502.95  226.38
  -1   2  -3    8.80    1.20
  -1   2  -3    7.30    1.00
   1  -2   3    8.00    0.90
   1  -2   3   10.00    1.20
   1  -2   3    8.80    1.00
   0   2  -4    0.20    1.00
   0   2  -4    1.30    0.80
   0  -2   4    1.40    0.70
   0  -2   4   -0.20    1.10
   0  -2   4    1.80    0.80
   1   2  -5   66.99    2.80
   1   2  -5   64.99    3.50
  -1  -2   5   66.49    2.70
  -1  -2   5   63.69    2.80
  -1  -2   5   70.79    3.30
   2   2  -6    9.80    1.60
   2   2  -6   14.40    2.60
  -2  -2   6   11.50    2.10
  -2  -2   6   11.40    1.80
  -2  -2   6   13.00    1.80
   3   2  -7    7.10    2.00
   3   2  -7    5.70    2.70
  -3  -2   7    4.90    2.60
  -3  -2   7    7.30    2.70
   4   2  -8    3.80    3.50
  -4  -2   8    3.30    3.20
   5   2  -9   65.49    7.50
  -5  -2   9   56.89    6.70
  -6  -2  10    5.90    5.00
 -14   3   9   22.70    5.10
  14  -3  -9   16.10    6.00
 -13   3   8   50.89    5.80
  13  -3  -8   47.00    6.00
 -12   3   7   52.69    4.00
 -12   3   7   53.29    5.00
  12  -3  -7   60.29    5.60
 -11   3   6   66.19    3.80
 -11   3   6   67.49    4.70
 -11   3   6   70.49    4.00
  11  -3  -6   78.69    5.10
  11  -3  -6   71.29    4.00
 -10   3   5  658.73   16.80
 -10   3   5  653.43   17.60
 -10   3   5  639.94   16.90
  10  -3  -5  652.53   16.80
  10  -3  -5  663.73   18.00
  -9   3   4  314.77    8.60
  -9   3   4  320.57    8.70
  -9   3   4  303.17    9.20
   9  -3  -4  320.87    8.60
   9  -3  -4  313.57    9.90
  -8   3   3  357.76    9.50
  -8   3   3  358.06    9.40
  -8   3   3  364.96    9.90
   8  -3  -3  363.76    9.40
   8  -3  -3  362.86    9.90
  -7   3   2  440.86   11.10
  -7   3   2  443.26   10.80
  -7   3   2  436.26   10.90
  -7   3   2  408.86   10.70
   7  -3  -2  413.26   10.70
   7  -3  -2  431.76   10.80
   7  -3  -2  428.26   11.10
  -6   3   1    0.70    0.50
  -6   3   1    2.10    0.50
  -6   3   1    1.90    0.50
  -6   3   1    1.00    0.50
   6  -3  -1    1.00    0.50
   6  -3  -1    1.50    0.60
   6  -3  -1    1.40    0.50
   6  -3  -1    1.70    0.50
  -5   3   0   -2.80    0.40
  -5   3   0   -2.90    0.40
  -5   3   0   -2.90    0.40
  -5   3   0   -2.50    0.40
  -5   3   0   -2.60    0.30
   5  -3   0   -3.00    0.30
   5  -3   0   -2.40    0.40
   5  -3   0   -2.40    0.50
   5  -3   0   -2.60    0.40
  -4   3  -1   15.30    0.80
  -4   3  -1   14.40    0.80
  -4   3  -1   14.10    1.00
  -4   3  -1   15.10    0.90
  -4   3  -1   15.20    0.80
   4  -3   1   15.90    0.90
   4  -3   1   14.00    0.80
   4  -3   1   14.90    0.80
   4  -3   1   14.50    0.90
   4  -3   1   14.70    0.80
  -3   3  -2 1591.24   37.50
  -3   3  -2 1553.34   37.80
   3  -3   2 1574.34   37.60
   3  -3   2 1622.64   37.70
   3  -3   2 1546.35   37.60
  -2   3  -3 3856.91   91.39
  -2   3  -3 3893.81   91.89
   2  -3   3 3871.41   91.79
   2  -3   3 3851.41   91.49
   2  -3   3 3857.21   91.39
  -1   3  -4  120.69    3.60
  -1   3  -4  117.79    4.40
   1  -3   4  122.09    3.70
   1  -3   4  123.79    3.60
   1  -3   4  123.29    4.10
   0   3  -5    1.10    1.40
   0   3  -5    1.70    1.00
   0  -3   5    0.80    1.00
   0  -3   5    0.10    1.20
   0  -3   5    1.10    1.00
   1   3  -6  113.59    4.30
   1   3  -6  111.19    5.40
  -1  -3   6  117.69    5.00
  -1  -3   6  119.49    4.30
  -1  -3   6  106.39    4.10
   2   3  -7    5.90    1.80
   2   3  -7    6.10    2.60
  -2  -3   7   10.00    2.70
  -2  -3   7    2.20    1.90
   3   3  -8   46.80    5.40
  -3  -3   8   39.80    5.00
   4   3  -9   -2.70    4.50
  -4  -3   9    8.50    4.30
  -5  -3  10   30.50    6.10
 -15   4   9   10.20    4.90
  15  -4  -9    1.80    5.50
 -14   4   8   45.90    5.40
  14  -4  -8   45.10    5.80
 -13   4   7    0.70    2.40
  13  -4  -7    3.80    3.30
 -12   4   6   22.30    2.90
 -12   4   6   23.00    3.20
 -12   4   6   17.50    2.40
  12  -4  -6   25.90    3.50
  12  -4  -6   21.20    2.50
 -11   4   5   28.20    2.70
 -11   4   5   29.40    3.20
 -11   4   5   26.70    2.70
  11  -4  -5   28.80    2.70
  11  -4  -5   29.30    3.40
 -10   4   4    4.30    1.20
 -10   4   4    1.30    1.30
 -10   4   4    3.00    1.20
  10  -4  -4    3.30    1.20
  -9   4   3   24.00    2.00
  -9   4   3   25.20    1.70
  -9   4   3   25.30    1.70
   9  -4  -3   23.50    2.10
   9  -4  -3   26.50    1.80
  -8   4   2  545.25   13.60
  -8   4   2  523.35   13.70
   8  -4  -2  545.25   13.80
   8  -4  -2  549.05   13.50
  -7   4   1 3018.20   69.59
  -7   4   1 2780.32   69.39
  -7   4   1 2843.42   69.49
  -7   4   1 2981.00   69.49
   7  -4  -1 2972.80   69.59
   7  -4  -1 2972.70   69.49
  -6   4   0 1592.34   38.00
  -6   4   0 1588.04   38.10
  -6   4   0 1643.44   38.10
  -6   4   0 1504.65   38.10
  -6   4   0 1594.94   38.00
   6  -4   0 1642.14   38.10
   6  -4   0 1569.14   38.10
   6  -4   0 1634.24   38.20
   6  -4   0 1598.64   38.00
  -5   4  -1  449.86   11.00
  -5   4  -1  475.45   11.00
  -5   4  -1  416.46   11.10
  -5   4  -1  478.45   11.10
  -5   4  -1  446.76   11.10
   5  -4   1  418.56   11.00
   5  -4   1  460.45   11.00
   5  -4   1  450.15   11.10
   5  -4   1  424.66   11.00
   5  -4   1  459.45   11.20
  -4   4  -2 5412.46  125.59
  -4   4  -2 5487.35  125.29
   4  -4   2 5289.77  124.69
   4  -4   2 4916.41  124.19
   4  -4   2 5209.98  124.29
  -3   4  -3  499.25   12.40
  -3   4  -3  492.85   12.90
   3  -4   3  508.95   12.40
   3  -4   3  510.05   12.70
   3  -4   3  509.25   12.60
  -2   4  -4   63.39    2.40
  -2   4  -4   65.29    3.00
   2  -4   4   66.89    2.40
   2  -4   4   65.29    2.50
   2  -4   4   68.39    2.80
  -1   4  -5   15.20    1.70
  -1   4  -5   14.80    2.00
   1  -4   5   19.50    1.70
   1  -4   5   18.70    2.20
   1  -4   5   18.90    1.80
   0   4  -6   11.10    1.70
   0   4  -6    9.00    2.30
   0  -4   6   10.00    1.70
   0  -4   6   11.40    2.10
   0  -4   6   11.00    1.60
   1   4  -7   17.90    3.20
   1   4  -7   13.30    2.00
  -1  -4   7   15.50    2.10
  -1  -4   7   14.70    2.70
   2   4  -8    3.80    3.30
  -2  -4   8    2.10    3.20
   3   4  -9   -4.80    4.40
  -3  -4   9    2.50    4.00
  -4  -4  10    5.50    5.40
 -16   5   9   64.99    8.40
  16  -5  -9   41.70    7.30
 -15   5   8    4.50    3.90
  15  -5  -8    0.10    4.80
 -14   5   7   12.40    2.70
 -14   5   7    9.40    3.50
  14  -5  -7   10.10    3.80
 -13   5   6    9.30    2.30
 -13   5   6   10.90    2.10
 -13   5   6    7.10    2.60
  13  -5  -6   11.80    3.00
  13  -5  -6    9.00    2.10
 -12   5   5    7.00    1.80
 -12   5   5    7.00    1.90
  12  -5  -5    5.70    2.20
  12  -5  -5    8.10    1.70
 -11   5   4   31.60    2.40
 -11   5   4   30.10    2.70
 -11   5   4   32.70    2.40
  11  -5  -4   30.80    2.30
 -10   5   3   18.00    1.80
 -10   5   3   21.30    1.70
  10  -5  -3   18.90    1.70
  10  -5  -3   16.30    1.80
  -9   5   2  741.93   18.20
  -9   5   2  730.93   18.40
   9  -5  -2  739.03   18.40
   9  -5  -2  720.33   18.10
  -8   5   1   15.80    1.30
  -8   5   1   14.40    1.20
  -8   5   1   15.70    1.20
   8  -5  -1   15.30    1.30
   8  -5  -1   16.60    1.20
  -7   5   0   -0.70    0.70
  -7   5   0   -0.90    0.50
  -7   5   0   -0.30    0.50
  -7   5   0    0.40    0.50
  -7   5   0   -0.20    0.50
   7  -5   0    0.10    0.50
   7  -5   0   -0.50    0.50
   7  -5   0   -0.20    0.50
  -6   5  -1 2235.78   52.59
  -6   5  -1 2258.77   52.59
  -6   5  -1 2275.47   52.49
  -6   5  -1 2091.39   52.59
  -6   5  -1 2164.88   52.89
   6  -5   1 2128.19   52.49
   6  -5   1 2157.28   52.59
   6  -5   1 2218.38   52.59
   6  -5   1 2291.37   52.79
   6  -5   1 2290.67   52.69
  -5   5  -2 2301.67   55.39
  -5   5  -2 2378.96   55.29
   5  -5   2 2322.27   55.49
   5  -5   2 2301.97   55.29
  -4   5  -3  235.98    6.60
  -4   5  -3  240.28    6.20
   4  -5   3  241.38    6.50
   4  -5   3  229.78    6.30
  -3   5  -4   89.69    2.90
  -3   5  -4   92.49    3.60
   3  -5   4   93.79    3.40
   3  -5   4   84.99    3.00
   3  -5   4   85.59    2.90
  -2   5  -5   41.60    2.10
  -2   5  -5   41.70    2.90
   2  -5   5   38.00    2.20
   2  -5   5   42.20    2.80
   2  -5   5   42.70    2.20
  -1   5  -6    2.90    2.00
  -1   5  -6    5.00    1.50
   1  -5   6    4.20    1.40
   1  -5   6    3.80    1.90
   1  -5   6    6.70    1.60
   0   5  -7    6.00    2.80
   0  -5   7    7.20    2.50
   0  -5   7    1.00    1.80
   1   5  -8   20.20    3.90
  -1  -5   8   22.40    3.80
   2   5  -9   -1.30    4.40
  -2  -5   9   -1.00    4.10
  -3  -5  10    0.50    5.40
 -17   6   9    8.60    5.40
  17  -6  -9    1.10    6.10
 -16   6   8   42.60    5.40
  16  -6  -8   42.50    6.00
 -15   6   7   25.70    3.20
 -15   6   7   27.60    4.20
  15  -6  -7   32.10    5.10
 -14   6   6    8.50    2.20
 -14   6   6    4.20    2.50
  14  -6  -6    7.90    2.30
  14  -6  -6    9.40    3.00
 -13   6   5  114.49    5.40
 -13   6   5  124.29    4.90
  13  -6  -5  132.29    5.70
  13  -6  -5  131.99    4.90
 -12   6   4   48.50    3.10
 -12   6   4   47.10    2.90
  12  -6  -4   57.19    3.00
 -11   6   3    2.90    1.10
 -11   6   3    2.60    1.20
  11  -6  -3    2.50    1.00
  11  -6  -3    2.40    1.30
 -10   6   2 1351.86   33.00
 -10   6   2 1361.06   32.80
  10  -6  -2 1348.77   33.00
  10  -6  -2 1339.77   32.80
  -9   6   1  534.25   13.60
  -9   6   1  515.05   13.50
  -9   6   1  539.15   13.70
   9  -6  -1  562.04   13.70
   9  -6  -1  559.44   13.70
  -8   6   0 1505.45   35.90
  -8   6   0 1480.45   35.80
  -8   6   0 1568.84   36.00
   8  -6   0 1500.15   36.00
   8  -6   0 1426.36   35.90
  -7   6  -1  611.64   16.00
  -7   6  -1  660.33   16.00
  -7   6  -1  673.73   16.00
  -7   6  -1  671.63   15.90
   7  -6   1  625.64   16.00
   7  -6   1  678.23   16.10
   7  -6   1  661.93   16.20
   7  -6   1  629.44   16.00
  -6   6  -2 1771.92   42.40
  -6   6  -2 1809.32   42.30
   6  -6   2 1774.92   42.50
   6  -6   2 1725.53   42.30
  -5   6  -3   43.40    2.10
  -5   6  -3   46.00    1.80
   5  -6   3   45.60    2.10
   5  -6   3   42.10    1.90
  -4   6  -4  106.59    4.00
  -4   6  -4  113.39    3.50
   4  -6   4  107.39    3.90
   4  -6   4  111.79    3.60
   4  -6   4  112.99    3.50
  -3   6  -5  100.69    3.50
  -3   6  -5   99.99    4.30
   3  -6   5  100.89    4.00
   3  -6   5  102.89    3.40
   3  -6   5   98.39    3.60
  -2   6  -6  470.25   13.50
  -2   6  -6  466.05   12.20
   2  -6   6  467.45   12.30
   2  -6   6  461.55   13.00
   2  -6   6  474.05   12.20
  -1   6  -7  115.09    6.10
   1  -6   7  115.79    5.40
   1  -6   7  118.59    4.60
   0   6  -8   18.60    3.90
   0  -6   8   22.00    4.10
   1   6  -9   13.60    4.70
  -1  -6   9    2.30    4.10
  -2  -6  10   -3.30    5.30
 -18   7   9   18.60    5.20
  18  -7  -9   18.40    6.30
 -17   7   8    8.80    4.20
  17  -7  -8   -4.60    4.70
 -16   7   7   17.60    3.00
 -16   7   7   18.90    3.80
  16  -7  -7   24.40    6.80
 -15   7   6    0.40    2.70
 -15   7   6    3.00    2.00
  15  -7  -6    1.90    2.40
  15  -7  -6    1.90    2.90
 -14   7   5    1.40    2.00
 -14   7   5    0.00    1.60
  14  -7  -5   -1.40    2.10
  14  -7  -5    2.20    1.80
 -13   7   4   69.39    3.90
 -13   7   4   76.59    3.60
  13  -7  -4   72.29    3.40
  13  -7  -4   68.29    4.80
 -12   7   3   46.70    2.90
 -12   7   3   45.90    2.60
  12  -7  -3   47.70    2.90
  12  -7  -3   46.50    2.60
 -11   7   2    1.20    0.90
 -11   7   2    1.10    0.80
  11  -7  -2    1.30    0.90
  11  -7  -2    1.10    1.00
 -10   7   1  562.94   14.80
 -10   7   1  571.64   14.70
 -10   7   1  585.74   14.60
  10  -7  -1  591.34   14.70
  10  -7  -1  580.04   14.60
  -9   7   0    1.20    0.80
  -9   7   0   -0.40    0.60
  -9   7   0    0.10    0.70
  -9   7   0    0.30    0.70
   9  -7   0   -0.40    0.60
   9  -7   0   -0.40    0.60
   9  -7   0    0.30    0.70
  -8   7  -1   15.60    1.10
  -8   7  -1   19.20    1.30
  -8   7  -1   15.80    1.30
  -8   7  -1   15.70    1.20
   8  -7   1   12.30    1.30
   8  -7   1   14.40    1.40
   8  -7   1   18.40    1.40
   8  -7   1   13.70    1.40
  -7   7  -2  406.06   10.30
  -7   7  -2  407.56   10.30
  -7   7  -2  422.36   10.30
   7  -7   2  394.06   10.40
   7  -7   2  388.76   10.30
  -6   7  -3  293.17    7.60
  -6   7  -3  289.07    7.90
   6  -7   3  284.77    7.70
   6  -7   3  286.37    7.70
  -5   7  -4   17.60    1.50
  -5   7  -4   10.40    1.40
   5  -7   4   11.80    1.40
   5  -7   4   13.50    1.70
   5  -7   4   12.50    1.60
  -4   7  -5   12.20    1.90
  -4   7  -5   15.30    1.80
   4  -7   5   12.60    1.40
   4  -7   5   11.20    1.70
   4  -7   5   18.20    1.80
  -3   7  -6  132.39    4.50
  -3   7  -6  135.29    5.80
   3  -7   6  139.39    5.40
   3  -7   6  132.59    4.50
   3  -7   6  136.39    4.90
  -2   7  -7   50.19    4.80
   2  -7   7   54.79    3.90
   2  -7   7   42.30    3.30
  -1   7  -8    6.00    3.50
   1  -7   8    3.10    5.10
   0   7  -9   29.50    5.20
   0  -7   9   21.80    4.80
  -1  -7  10   14.00    5.60
 -19   8   9   14.30    6.40
  19  -8  -9   20.90    6.50
 -18   8   8   17.90    4.60
  18  -8  -8   14.60    5.40
 -17   8   7  104.99    6.80
 -17   8   7   95.79    5.70
 -16   8   6   90.49    4.80
 -16   8   6   93.79    5.70
  16  -8  -6   91.19    7.00
  16  -8  -6   93.69    6.00
 -15   8   5   -1.10    2.00
 -15   8   5    2.50    1.80
  15  -8  -5   -0.80    2.20
  15  -8  -5    0.00    1.90
 -14   8   4  437.46   14.20
 -14   8   4  473.75   13.20
  14  -8  -4  462.75   13.10
  14  -8  -4  455.95   12.50
 -13   8   3   16.90    2.00
 -13   8   3   20.50    2.10
  13  -8  -3   16.90    2.10
  13  -8  -3   15.70    2.10
 -12   8   2  116.19    4.10
 -12   8   2  108.49    3.80
  12  -8  -2  108.99    3.90
  12  -8  -2  114.69    4.10
 -11   8   1  177.68    5.50
 -11   8   1  183.88    5.40
  11  -8  -1  184.88    5.40
  11  -8  -1  190.48    5.50
 -10   8   0   39.40    2.00
 -10   8   0   45.00    1.90
 -10   8   0   45.10    2.00
 -10   8   0   44.80    2.20
  10  -8   0   42.80    2.20
  10  -8   0   45.10    1.90
  -9   8  -1 3045.40   75.69
  -9   8  -1 3263.87   75.79
  -9   8  -1 3164.18   75.49
  -9   8  -1 3238.48   75.79
   9  -8   1 3125.09   75.69
   9  -8   1 3198.48   75.99
   9  -8   1 3244.48   75.79
   9  -8   1 3197.88   76.29
  -8   8  -2   58.49    2.20
  -8   8  -2   60.29    2.40
  -8   8  -2   56.39    2.30
   8  -8   2   60.99    2.50
   8  -8   2   59.69    2.40
  -7   8  -3  125.99    3.80
  -7   8  -3  116.89    3.90
   7  -8   3  117.59    3.80
   7  -8   3  119.09    3.90
  -6   8  -4  241.28    6.60
  -6   8  -4  238.08    7.10
   6  -8   4  241.08    6.90
   6  -8   4  239.38    6.80
  -5   8  -5    0.70    1.00
  -5   8  -5   -2.10    1.30
   5  -8   5    0.90    1.00
   5  -8   5    1.80    1.20
   5  -8   5    0.20    1.30
  -4   8  -6  104.39    4.90
  -4   8  -6   94.19    3.80
   4  -8   6  101.19    4.50
   4  -8   6  103.19    3.80
  -3   8  -7   55.19    4.50
   3  -8   7   49.00    3.40
   3  -8   7   47.10    4.20
  -2   8  -8   28.90    4.40
  -1   8  -9    7.60    4.50
   1  -8   9   -1.30    4.00
   0  -8  10    0.10    5.20
  20  -9  -9    6.40    6.90
 -19   9   8   82.99    7.40
  19  -9  -8   78.59    8.60
 -18   9   7   12.70    3.00
 -18   9   7   12.20    3.80
  18  -9  -7   10.80    5.40
 -17   9   6  105.49    5.20
 -17   9   6  104.49    6.30
  17  -9  -6  101.79    5.30
  17  -9  -6   94.89    6.50
 -16   9   5    1.70    2.30
 -16   9   5    3.70    1.80
  16  -9  -5    1.70    2.30
  16  -9  -5    4.30    2.10
 -15   9   4    5.60    1.90
 -15   9   4    6.70    1.70
  15  -9  -4    5.90    2.00
  15  -9  -4    7.60    1.80
 -14   9   3   51.69    2.80
  14  -9  -3   56.09    3.30
  14  -9  -3   52.99    3.00
 -13   9   2   41.20    2.30
 -13   9   2   42.20    2.50
  13  -9  -2   41.10    2.60
  13  -9  -2   41.50    2.30
 -12   9   1 1480.45   37.10
 -12   9   1 1560.14   37.40
  12  -9  -1 1545.25   37.30
  12  -9  -1 1536.85   37.10
 -11   9   0    2.30    1.00
 -11   9   0    1.60    0.80
 -11   9   0    0.80    1.00
 -11   9   0    1.70    0.80
  11  -9   0    1.70    0.80
  11  -9   0    0.10    1.00
 -10   9  -1 2515.85   59.99
 -10   9  -1 2457.95   59.59
 -10   9  -1 2535.15   59.99
  10  -9   1 2495.55   59.99
  10  -9   1 2535.05   60.19
  -9   9  -2   31.60    1.70
  -9   9  -2   34.90    1.90
  -9   9  -2   34.60    1.90
   9  -9   2   33.40    1.90
   9  -9   2   35.70    2.00
  -8   9  -3  109.09    3.70
  -8   9  -3  108.69    3.60
   8  -9   3  112.19    3.80
   8  -9   3  109.59    3.70
  -7   9  -4   43.80    2.20
  -7   9  -4   38.40    2.50
   7  -9   4   45.40    2.50
   7  -9   4   40.70    2.40
  -6   9  -5  132.99    4.30
  -6   9  -5  131.89    5.10
   6  -9   5  130.79    4.50
   6  -9   5  134.89    4.70
   6  -9   5  133.39    4.40
  -5   9  -6   45.50    3.90
  -5   9  -6   47.60    2.80
   5  -9   6   47.90    3.40
   5  -9   6   49.60    2.80
   5  -9   6   52.29    2.90
  -4   9  -7  213.28    8.00
   4  -9   7  199.68    7.50
   4  -9   7  204.28    6.70
  -3   9  -8  113.79    6.90
  -2   9  -9  122.59    8.50
   2  -9   9  112.39    7.60
   1  -9  10   42.90    6.40
  21 -10  -9   -5.70    6.80
 -20  10   8   -1.80    4.50
  20 -10  -8    9.60    5.50
 -19  10   7   11.70    4.00
 -19  10   7    8.90    3.00
  19 -10  -7    3.90    3.80
 -18  10   6   17.70    2.80
 -18  10   6   14.10    3.30
  18 -10  -6   11.70    3.40
  18 -10  -6    9.90    2.70
 -17  10   5   30.70    3.40
 -17  10   5   27.30    3.30
  17 -10  -5   29.10    3.80
 -16  10   4   36.90    3.50
 -16  10   4   42.80    3.00
  16 -10  -4   39.40    3.50
  16 -10  -4   34.30    3.20
 -15  10   3  615.84   16.00
 -15  10   3  604.34   16.60
  15 -10  -3  611.24   16.40
  15 -10  -3  616.24   16.10
 -14  10   2  285.47    8.10
 -14  10   2  273.07    8.30
  14 -10  -2  282.47    8.20
  14 -10  -2  289.77    8.30
 -13  10   1  137.69    4.50
 -13  10   1  134.39    4.70
  13 -10  -1  138.59    4.50
  13 -10  -1  138.29    4.60
 -12  10   0   30.80    2.10
 -12  10   0   35.20    1.90
 -12  10   0   33.00    1.90
 -12  10   0   31.80    2.20
  12 -10   0   31.60    2.20
  12 -10   0   33.80    1.90
 -11  10  -1   21.90    1.70
 -11  10  -1   26.70    1.90
 -11  10  -1   25.90    1.40
  11 -10   1   26.20    2.00
  11 -10   1   28.60    2.10
 -10  10  -2  275.07    7.60
 -10  10  -2  276.97    7.30
 -10  10  -2  265.47    7.50
  10 -10   2  274.87    7.80
  10 -10   2  273.27    7.60
  -9  10  -3   12.00    1.60
  -9  10  -3   17.30    1.60
   9 -10   3   18.60    1.80
   9 -10   3   20.00    1.80
  -8  10  -4   39.20    3.00
  -8  10  -4   42.80    2.30
   8 -10   4   44.30    2.50
   8 -10   4   44.40    2.60
  -7  10  -5   12.70    1.90
  -7  10  -5   18.40    2.10
   7 -10   5   12.70    1.70
   7 -10   5   14.50    1.70
   7 -10   5   14.40    1.60
  -6  10  -6    3.50    1.40
  -6  10  -6    0.50    2.00
   6 -10   6    1.50    1.70
   6 -10   6    0.60    1.40
   6 -10   6    2.40    1.40
  -5  10  -7   23.90    3.40
   5 -10   7   15.40    2.20
   5 -10   7   19.00    2.90
  -4  10  -8    3.50    3.40
  -3  10  -9   29.70    5.40
   3 -10   9   37.50    4.80
   2 -10  10   26.70    6.20
  22 -11  -9    5.30    7.30
 -21  11   8   -3.30    4.90
  21 -11  -8   -2.40    5.60
 -20  11   7    9.50    4.20
 -20  11   7   11.80    3.30
  20 -11  -7   16.50    4.60
 -19  11   6   31.10    4.00
 -19  11   6   26.10    4.10
  19 -11  -6   36.40    4.50
  19 -11  -6   23.00    3.30
 -18  11   5   81.09    4.40
 -18  11   5   91.59    5.40
  18 -11  -5   79.39    4.70
  18 -11  -5   90.79    5.60
 -17  11   4  716.43   19.40
 -17  11   4  709.13   18.60
  17 -11  -4  705.63   19.20
  17 -11  -4  694.23   18.70
 -16  11   3  106.39    6.00
 -16  11   3   99.89    4.50
  16 -11  -3  113.89    4.50
  16 -11  -3  106.19    4.70
 -15  11   2   48.40    3.00
  15 -11  -2   44.20    2.90
  15 -11  -2   44.90    2.80
 -14  11   1  245.78    7.40
 -14  11   1  239.88    7.10
  14 -11  -1  249.68    7.10
  14 -11  -1  240.08    7.30
 -13  11   0   -0.50    0.80
 -13  11   0   -1.00    1.10
 -13  11   0    0.50    0.90
 -13  11   0    2.00    1.20
  13 -11   0    0.10    0.90
  13 -11   0    0.20    0.90
 -12  11  -1   14.50    1.70
 -12  11  -1   15.90    1.30
 -12  11  -1   14.30    1.60
  12 -11   1   16.60    1.70
  12 -11   1   19.50    2.00
 -11  11  -2  459.55   11.90
 -11  11  -2  445.96   11.90
 -11  11  -2  455.45   11.60
  11 -11   2  461.35   12.20
  11 -11   2  446.66   11.90
 -10  11  -3   86.89    3.40
 -10  11  -3   92.59    3.40
 -10  11  -3   95.49    3.50
  10 -11   3   90.99    3.50
  10 -11   3   90.69    3.70
  -9  11  -4 1466.95   35.40
   9 -11   4 1436.66   35.60
   9 -11   4 1457.85   35.50
  -8  11  -5   11.60    1.60
  -8  11  -5    8.30    1.70
   8 -11   5    8.30    1.50
   8 -11   5    5.60    1.50
   8 -11   5   11.00    2.00
  -7  11  -6    3.60    2.00
  -7  11  -6    1.10    1.50
   7 -11   6    2.00    1.50
   7 -11   6    3.70    1.90
  -6  11  -7  292.47    9.80
   6 -11   7  270.77    9.00
   6 -11   7  270.27    8.30
  -5  11  -8   23.10    4.20
  -4  11  -9   11.70    4.50
   4 -11   9    9.50    4.10
   3 -11  10   40.80    6.70
  23 -12  -9   17.30    7.60
 -22  12   8    6.20    5.20
  22 -12  -8    1.80    5.40
 -21  12   7   10.40    3.30
 -21  12   7    6.10    4.20
  21 -12  -7    0.50    4.50
 -20  12   6   24.20    3.30
  20 -12  -6   27.30    4.40
  20 -12  -6   32.90    4.30
 -19  12   5   12.80    3.20
 -19  12   5   15.70    2.60
  19 -12  -5   15.70    3.20
  19 -12  -5   16.60    2.60
 -18  12   4    9.70    2.00
 -18  12   4    7.70    2.20
  18 -12  -4    7.10    2.30
 -17  12   3  106.79    4.50
 -17  12   3  113.69    5.00
  17 -12  -3  114.49    5.00
  17 -12  -3  112.19    4.70
 -16  12   2  123.99    4.50
 -16  12   2  123.59    4.90
  16 -12  -2  113.19    4.50
  16 -12  -2  121.89    4.70
 -15  12   1  162.28    5.40
 -15  12   1  164.08    5.70
  15 -12  -1  164.88    5.60
  15 -12  -1  172.88    5.40
 -14  12   0  184.08    5.40
 -14  12   0  176.58    5.60
 -14  12   0  186.68    5.90
  14 -12   0  180.48    5.90
  14 -12   0  189.58    5.50
 -13  12  -1   12.10    1.30
 -13  12  -1    8.30    1.30
 -13  12  -1    8.20    1.40
  13 -12   1    9.60    1.50
 -12  12  -2  485.35   12.70
 -12  12  -2  484.25   12.30
 -12  12  -2  490.55   12.80
  12 -12   2  487.05   13.00
  12 -12   2  478.85   12.80
 -11  12  -3   67.39    3.00
 -11  12  -3   77.29    3.00
 -11  12  -3   74.59    3.10
  11 -12   3   70.69    3.30
  11 -12   3   66.89    3.10
 -10  12  -4  156.78    5.00
  10 -12   4  154.58    5.30
  10 -12   4  144.69    5.10
  -9  12  -5    2.40    1.40
  -9  12  -5    1.30    1.50
   9 -12   5    2.00    1.40
   9 -12   5    1.10    1.50
  -8  12  -6    6.10    2.10
  -8  12  -6    4.70    1.90
   8 -12   6    4.70    1.60
   8 -12   6    4.90    1.60
   8 -12   6    4.20    1.90
  -7  12  -7   11.10    3.00
   7 -12   7   17.30    2.80
   7 -12   7   15.40    2.20
  -6  12  -8   26.90    4.30
  -5  12  -9    4.40    4.40
   5 -12   9    5.60    3.80
 -23  13   8   68.29    8.50
  23 -13  -8   77.19    9.40
 -22  13   7   11.60    4.30
 -22  13   7    7.50    3.50
  22 -13  -7    9.80    4.80
 -21  13   6   77.39    6.40
 -21  13   6   82.99    5.20
  21 -13  -6   78.09    5.40
  21 -13  -6   75.09    6.70
 -20  13   5    4.80    2.30
 -20  13   5    4.00    2.90
  20 -13  -5    2.20    2.30
  20 -13  -5    0.10    2.70
 -19  13   4  227.38    8.50
 -19  13   4  233.48    7.80
  19 -13  -4  238.58    8.00
  19 -13  -4  244.48    8.50
 -18  13   3   17.30    2.10
 -18  13   3   17.40    2.50
  18 -13  -3   20.00    2.60
 -17  13   2  573.24   15.90
 -17  13   2  558.94   15.70
  17 -13  -2  576.84   15.30
  17 -13  -2  579.44   15.40
 -16  13   1  536.95   14.30
 -16  13   1  536.05   14.60
  16 -13  -1  552.64   14.60
  16 -13  -1  538.35   14.10
 -15  13   0    0.80    1.10
 -15  13   0    0.10    1.00
 -15  13   0    0.60    1.30
  15 -13   0    2.20    1.10
  15 -13   0   -0.30    1.10
 -14  13  -1  722.33   18.70
 -14  13  -1  724.63   18.00
 -14  13  -1  720.93   18.60
  14 -13   1  743.13   18.90
 -13  13  -2  276.67    7.90
 -13  13  -2  260.97    7.70
 -13  13  -2  268.37    7.30
  13 -13   2  270.57    8.10
  13 -13   2  269.87    7.90
 -12  13  -3    0.70    1.20
 -12  13  -3    1.50    1.00
 -12  13  -3    0.50    1.20
  12 -13   3    0.70    1.30
  12 -13   3    2.10    1.30
 -11  13  -4   77.59    4.10
 -11  13  -4   81.99    3.50
  11 -13   4   82.19    3.70
  11 -13   4   82.59    3.70
 -10  13  -5    0.10    1.30
 -10  13  -5   -0.50    1.60
  10 -13   5    0.20    1.40
  10 -13   5    0.20    1.60
  -9  13  -6    1.00    1.50
  -9  13  -6    0.10    2.00
   9 -13   6    4.10    1.90
   9 -13   6    1.50    1.50
   9 -13   6    3.10    1.70
  -8  13  -7   60.69    5.20
   8 -13   7   54.49    3.70
   8 -13   7   62.29    4.40
  -7  13  -8    6.50    3.60
  -6  13  -9   10.80    4.70
   6 -13   9   15.00    4.40
 -24  14   8   18.20    5.80
  24 -14  -8   11.20    5.90
 -23  14   7    2.30    3.60
 -23  14   7   -2.40    4.20
  23 -14  -7    2.80    4.70
 -22  14   6   64.49    6.40
 -22  14   6   65.09    5.40
  22 -14  -6   63.69    5.10
  22 -14  -6   70.39    6.80
 -21  14   5  108.39    6.40
 -21  14   5  105.59    5.50
  21 -14  -5  109.39    6.50
  21 -14  -5  105.99    5.50
 -20  14   4   40.10    3.50
 -20  14   4   41.00    4.10
  20 -14  -4   33.70    3.60
  20 -14  -4   37.40    4.20
 -19  14   3   73.49    4.50
 -19  14   3   71.69    3.90
  19 -14  -3   72.79    4.10
  19 -14  -3   69.19    4.30
 -18  14   2    9.30    1.80
  18 -14  -2   11.30    2.00
  18 -14  -2    6.40    2.10
 -17  14   1 1186.38   30.00
  17 -14  -1 1196.38   29.90
  17 -14  -1 1180.38   29.40
 -16  14   0   35.00    2.90
 -16  14   0   33.20    2.40
 -16  14   0   30.00    2.20
  16 -14   0   27.90    2.40
  16 -14   0   28.70    2.20
 -15  14  -1  312.57    8.90
 -15  14  -1  300.17    8.20
 -15  14  -1  306.87    9.00
  15 -14   1  322.27    9.30
 -14  14  -2  204.98    6.60
 -14  14  -2  218.48    6.80
 -14  14  -2  212.08    6.10
  14 -14   2  217.78    6.80
  14 -14   2  218.48    6.90
 -13  14  -3  215.08    6.50
 -13  14  -3  204.78    6.20
 -13  14  -3  203.48    6.40
  13 -14   3  205.18    6.60
 -12  14  -4   40.40    2.70
 -12  14  -4   36.50    2.50
  12 -14   4   36.40    2.80
  12 -14   4   40.80    2.80
 -11  14  -5    3.50    1.60
  11 -14   5    0.60    1.70
  11 -14   5    1.80    1.70
 -10  14  -6   78.59    4.50
 -10  14  -6   78.09    3.90
  10 -14   6   79.19    3.70
  10 -14   6   80.19    4.20
  10 -14   6   84.59    3.90
  -9  14  -7   20.30    3.40
   9 -14   7   20.50    2.50
   9 -14   7   19.10    2.90
  -8  14  -8   -2.10    3.50
  -7  14  -9    4.90    4.70
   7 -14   9    7.70    4.20
 -25  15   8   32.20    6.50
  25 -15  -8   21.70    6.60
 -24  15   7   77.89    6.50
 -24  15   7   97.39    8.00
  24 -15  -7   80.89    8.70
 -23  15   6    0.00    2.90
 -23  15   6    5.30    3.60
  23 -15  -6    2.70    4.00
  23 -15  -6   -3.30    3.70
 -22  15   5   22.80    3.60
 -22  15   5   18.10    3.00
  22 -15  -5   16.90    3.70
  22 -15  -5   15.40    3.00
 -21  15   4  121.79    6.30
 -21  15   4  118.59    5.40
  21 -15  -4  117.59    6.10
  21 -15  -4  113.59    5.70
 -20  15   3   56.69    3.60
 -20  15   3   54.99    4.30
  20 -15  -3   45.20    4.10
  20 -15  -3   46.90    3.80
 -19  15   2  371.76   11.20
 -19  15   2  369.76   10.60
  19 -15  -2  358.06   10.70
  19 -15  -2  364.56   10.80
 -18  15   1   31.80    2.40
 -18  15   1   32.40    3.00
  18 -15  -1   31.30    2.70
 -17  15   0   -0.80    1.60
 -17  15   0    0.00    1.20
  17 -15   0   -0.30    1.10
 -16  15  -1  548.45   14.70
 -16  15  -1  565.04   14.90
 -16  15  -1  547.05   14.00
 -15  15  -2   21.60    2.60
 -15  15  -2   19.40    1.70
 -15  15  -2   18.60    2.00
  15 -15   2   19.20    2.60
  15 -15   2   17.40    2.40
 -14  15  -3  679.83   17.70
 -14  15  -3  686.73   17.40
 -14  15  -3  689.03   17.80
  14 -15   3  687.53   17.80
  14 -15   3  682.13   18.10
 -13  15  -4   69.69    3.30
  13 -15   4   71.69    3.70
  13 -15   4   72.29    3.60
 -12  15  -5   27.70    2.70
 -12  15  -5   25.20    2.90
  12 -15   5   26.40    2.90
  12 -15   5   31.90    3.10
 -11  15  -6    0.80    2.10
 -11  15  -6   -0.60    1.70
  11 -15   6   -1.80    1.90
  11 -15   6    1.00    1.60
  11 -15   6    1.70    1.80
 -10  15  -7    2.70    2.90
  10 -15   7    7.40    2.20
  10 -15   7    2.80    2.50
  -9  15  -8   17.60    4.20
   9 -15   8   17.30    6.10
  -8  15  -9    8.00    4.90
   8 -15   9    9.60    4.20
  26 -16  -8   15.20    7.30
 -25  16   7   28.00    4.50
 -25  16   7   40.40    6.00
  25 -16  -7   25.20    6.10
 -24  16   6   22.00    3.70
 -24  16   6   28.10    4.80
  24 -16  -6   19.90    5.00
 -23  16   5    7.30    3.50
 -23  16   5    6.60    2.80
  23 -16  -5    7.30    2.90
  23 -16  -5    7.90    3.60
 -22  16   4   38.70    3.70
 -22  16   4   38.80    4.80
  22 -16  -4   30.90    3.70
  22 -16  -4   37.20    4.60
 -21  16   3    3.00    1.80
 -21  16   3    0.50    2.30
  21 -16  -3    2.50    2.30
  21 -16  -3    2.60    2.00
 -20  16   2    0.80    2.10
 -20  16   2    1.90    1.50
  20 -16  -2    4.20    1.90
  20 -16  -2    1.90    1.90
 -19  16   1   16.90    2.40
 -19  16   1   18.00    2.10
 -19  16   1   24.20    2.60
  19 -16  -1   19.60    2.40
  19 -16  -1   23.10    2.60
 -18  16   0   46.90    3.50
 -18  16   0   47.60    2.70
 -18  16   0   43.30    2.90
  18 -16   0   50.79    2.70
  18 -16   0   51.19    3.20
 -17  16  -1   33.50    3.10
 -17  16  -1   36.10    2.00
 -17  16  -1   35.80    2.80
  17 -16   1   33.30    2.90
 -16  16  -2  230.18    6.60
 -16  16  -2  247.88    7.60
  16 -16   2  235.58    7.70
  16 -16   2  232.68    7.60
 -15  16  -3   62.29    3.40
 -15  16  -3   56.89    3.70
 -15  16  -3   63.49    3.00
  15 -16   3   60.89    3.50
  15 -16   3   58.39    3.50
 -14  16  -4  112.59    4.30
 -14  16  -4  107.99    4.50
  14 -16   4  105.99    4.70
  14 -16   4  118.09    4.80
 -13  16  -5   72.59    4.00
 -13  16  -5   81.99    3.80
  13 -16   5   74.09    4.00
  13 -16   5   79.39    4.30
 -12  16  -6   34.40    3.20
 -12  16  -6   41.40    3.80
  12 -16   6   36.10    3.50
  12 -16   6   34.50    3.30
  12 -16   6   41.10    3.50
 -11  16  -7   92.59    6.30
  11 -16   7   90.79    4.70
  11 -16   7   91.79    5.10
  10 -16   8   32.50    4.80
  -9  16  -9   21.40    5.40
  27 -17  -8    1.50    7.50
 -26  17   7   18.70    4.30
 -26  17   7   16.00    5.80
  26 -17  -7   12.90    6.00
 -25  17   6   17.30    5.10
 -25  17   6   19.40    4.30
  25 -17  -6   20.70    5.10
 -24  17   5   25.40    3.40
 -24  17   5   27.50    4.60
  24 -17  -5   27.50    4.40
  24 -17  -5   28.40    3.60
 -23  17   4    6.80    2.50
 -23  17   4    4.70    3.10
  23 -17  -4    4.50    2.80
  23 -17  -4    2.10    2.50
 -22  17   3   12.90    2.70
 -22  17   3   11.40    2.20
  22 -17  -3   12.20    2.50
  22 -17  -3   10.70    2.70
 -21  17   2  127.79    5.30
 -21  17   2  121.29    5.70
  21 -17  -2  125.49    5.40
  21 -17  -2  130.49    5.50
 -20  17   1  201.98    6.50
 -20  17   1  187.78    6.50
 -20  17   1  181.98    8.90
  20 -17  -1  198.08    7.00
  20 -17  -1  203.68    6.40
 -19  17   0   -1.10    1.30
 -19  17   0    0.40    1.20
 -19  17   0    0.60    1.80
  19 -17   0    0.20    1.70
  19 -17   0    0.40    1.40
 -18  17  -1    4.00    1.70
 -18  17  -1    2.60    1.10
 -18  17  -1    2.50    1.40
  18 -17   1    1.10    1.50
 -17  17  -2  235.48    7.60
 -17  17  -2  253.97    8.00
 -17  17  -2  256.37    7.00
  17 -17   2  238.68    8.10
  17 -17   2  247.28    8.00
 -16  17  -3   18.20    2.10
 -16  17  -3   15.20    1.80
 -16  17  -3   13.20    2.00
  16 -17   3   14.40    2.20
  16 -17   3   15.30    2.20
 -15  17  -4  183.58    6.00
 -15  17  -4  191.68    6.40
  15 -17   4  163.68    7.00
  15 -17   4  196.18    6.70
 -14  17  -5  105.39    4.60
 -14  17  -5  109.29    4.80
  14 -17   5  108.69    4.70
  14 -17   5  113.49    5.00
 -13  17  -6   21.90    2.90
 -13  17  -6   19.80    2.50
  13 -17   6   23.30    2.70
  13 -17   6   20.50    2.80
  12 -17   7   55.29    4.60
  12 -17   7   66.99    4.40
 -11  17  -8   24.00    4.50
  11 -17   8   22.30    3.90
 -10  17  -9    7.00    5.10
 -27  18   7   61.29    7.50
 -27  18   7   52.69    6.80
  27 -18  -7   58.59    7.50
 -26  18   6   22.20    5.50
 -26  18   6   23.80    4.10
  26 -18  -6   26.40    5.40
 -25  18   5   49.10    9.10
 -25  18   5   53.79    4.90
  25 -18  -5   51.69    6.30
  25 -18  -5   47.50    5.00
 -24  18   4   -0.20    3.20
 -24  18   4    6.30    2.50
  24 -18  -4    9.30    3.00
  24 -18  -4    3.30    2.70
 -23  18   3   58.49    5.00
 -23  18   3   60.79    4.10
  23 -18  -3   62.39    4.90
  23 -18  -3   63.09    4.40
 -22  18   2   11.90    2.80
 -22  18   2   10.10    2.20
  22 -18  -2   10.70    2.40
  22 -18  -2   11.60    2.50
 -21  18   1  178.18    7.00
 -21  18   1  185.78    6.50
 -21  18   1  184.98    6.30
  21 -18  -1  185.08    6.20
  21 -18  -1  187.38    7.00
 -20  18   0   17.10    2.10
 -20  18   0   18.70    2.40
 -20  18   0   19.10    2.70
  20 -18   0   17.30    2.30
  20 -18   0   20.80    2.60
 -19  18  -1    0.00    1.30
 -19  18  -1    1.00    1.10
 -19  18  -1    2.00    1.70
  19 -18   1   -2.00    1.70
 -18  18  -2  235.48    7.60
 -18  18  -2  238.38    7.90
 -18  18  -2  242.78    6.80
  18 -18   2  230.38    7.80
  18 -18   2  232.98    8.00
 -17  18  -3   50.79    3.60
 -17  18  -3   59.29    3.10
 -17  18  -3   59.19    3.40
  17 -18   3   51.89    3.70
  17 -18   3   53.59    3.50
 -16  18  -4  113.99    4.80
 -16  18  -4  104.79    4.30
  16 -18   4  113.99    5.10
  16 -18   4  107.89    5.50
 -15  18  -5    2.30    1.90
 -15  18  -5    4.00    1.90
  15 -18   5    2.60    2.10
  15 -18   5    3.80    2.00
 -14  18  -6   33.70    4.00
 -14  18  -6   35.80    3.40
  14 -18   6   39.60    3.90
  14 -18   6   33.80    3.70
  13 -18   7   17.70    3.10
  13 -18   7   16.10    3.00
 -12  18  -8   75.69    7.00
  12 -18   8   78.99    5.90
 -11  18  -9   28.60    5.90
 -28  19   7    4.20    6.20
 -28  19   7    5.10    4.40
 -27  19   6   30.40    5.70
 -27  19   6   24.20    4.40
  27 -19  -6   17.10    5.70
 -26  19   5    9.90    3.20
 -26  19   5    2.10    3.90
  26 -19  -5    8.60    4.20
  26 -19  -5    6.70    3.20
 -25  19   4    1.50    2.60
 -25  19   4   -4.70    3.10
  25 -19  -4    0.70    3.20
  25 -19  -4    0.90    2.60
 -24  19   3   55.69    5.10
 -24  19   3   51.39    4.00
  24 -19  -3   51.89    4.40
  24 -19  -3   53.69    4.90
 -23  19   2   -1.40    2.30
 -23  19   2   -0.50    1.90
  23 -19  -2   -0.90    2.20
  23 -19  -2    2.80    2.10
 -22  19   1   13.60    2.80
 -22  19   1   13.90    2.30
 -22  19   1   14.30    2.20
  22 -19  -1   10.00    2.20
  22 -19  -1   11.60    2.40
 -21  19   0    0.40    2.00
 -21  19   0    1.60    1.50
 -21  19   0   -0.30    1.60
  21 -19   0   -0.60    1.80
  21 -19   0    1.10    1.50
 -20  19  -1  181.48    6.40
 -20  19  -1  187.98    5.60
 -20  19  -1  196.18    7.00
  20 -19   1  186.88    6.90
 -19  19  -2  414.46   12.00
 -19  19  -2  403.66   11.80
 -19  19  -2  415.46   10.90
  19 -19   2  417.46   12.10
  19 -19   2  411.26   12.30
 -18  19  -3  465.25   13.30
 -18  19  -3  480.45   12.60
 -18  19  -3  475.05   13.30
  18 -19   3  470.65   13.60
  18 -19   3  477.75   13.50
 -17  19  -4   21.40    2.70
 -17  19  -4   24.10    3.10
 -17  19  -4   20.80    2.50
  17 -19   4   21.60    2.50
  17 -19   4   18.80    2.60
 -16  19  -5  236.68    7.90
 -16  19  -5  242.08    7.90
  16 -19   5  244.58    8.00
  16 -19   5  241.38    8.20
 -15  19  -6   63.79    4.10
 -15  19  -6   57.49    4.50
  15 -19   6   63.99    4.60
  15 -19   6   70.39    4.70
 -14  19  -7  104.79    6.40
  14 -19   7  102.09    5.50
  14 -19   7  100.49    5.50
 -13  19  -8   69.49    6.90
 -12  19  -9    1.90    5.20
 -29  20   7    0.60    6.30
 -29  20   7    5.60    4.70
 -28  20   6   92.09    7.20
 -28  20   6   92.29    9.50
 -27  20   5   12.80    4.60
 -27  20   5   13.40    4.10
  27 -20  -5   17.90    3.90
  27 -20  -5    7.80    4.40
 -26  20   4   30.10    4.50
 -26  20   4   33.50    4.20
  26 -20  -4   26.40    3.80
  26 -20  -4   29.00    4.20
 -25  20   3  118.29    5.80
 -25  20   3  112.59    6.80
  25 -20  -3  119.89    6.30
  25 -20  -3  120.19    6.50
 -24  20   2   31.30    3.80
 -24  20   2   35.20    3.50
  24 -20  -2   40.40    4.00
  24 -20  -2   43.50    4.10
 -23  20   1   -1.30    1.70
 -23  20   1   -1.00    1.90
 -23  20   1    0.40    2.40
  23 -20  -1   -1.60    1.80
  23 -20  -1   -0.30    1.90
 -22  20   0    8.30    2.00
 -22  20   0   13.70    2.60
 -22  20   0    8.90    1.80
  22 -20   0    7.60    2.20
  22 -20   0    7.90    1.80
 -21  20  -1  468.45   13.30
 -21  20  -1  465.35   12.20
 -21  20  -1  461.45   13.60
  21 -20   1  482.25   13.90
 -20  20  -2  241.78    8.30
 -20  20  -2  247.78    7.00
 -20  20  -2  245.48    8.00
  20 -20   2  238.08    8.50
  20 -20   2  244.88    8.40
 -19  20  -3   -0.80    2.00
 -19  20  -3    1.90    1.80
 -19  20  -3    3.30    1.50
  19 -20   3    1.40    2.00
  19 -20   3    0.80    2.80
 -18  20  -4  121.79    5.30
 -18  20  -4  123.29    4.70
 -18  20  -4  116.69    5.40
  18 -20   4  134.89    5.80
  18 -20   4  128.89    5.50
 -17  20  -5   24.70    2.80
 -17  20  -5   24.80    3.20
  17 -20   5   28.90    3.20
  17 -20   5   24.50    2.90
 -16  20  -6   16.20    3.00
 -16  20  -6   21.20    2.90
  16 -20   6   19.50    3.10
  16 -20   6   17.70    3.00
 -15  20  -7   44.30    5.30
  15 -20   7   45.10    4.60
  15 -20   7   47.00    4.50
 -14  20  -8   18.30    4.70
 -13  20  -9   -1.20    5.40
 -30  21   7   30.30    7.70
 -30  21   7   40.20    5.70
 -29  21   6   94.69    7.30
 -29  21   6   97.89    9.10
 -28  21   5   21.80    3.80
 -28  21   5   18.60    4.80
  28 -21  -5   24.00    4.30
 -27  21   4   42.30    5.20
 -27  21   4   38.90    4.70
  27 -21  -4   44.70    5.40
 -26  21   3   -0.10    2.50
 -26  21   3   -0.90    3.00
  26 -21  -3    1.80    2.80
 -25  21   2   18.80    3.60
 -25  21   2   26.10    3.10
  25 -21  -2   24.30    3.20
  25 -21  -2   25.00    3.30
 -24  21   1  185.18    7.60
 -24  21   1  181.68    7.00
 -24  21   1  188.38    6.60
  24 -21  -1  186.28    6.60
  24 -21  -1  191.08    7.60
 -23  21   0    2.00    2.40
 -23  21   0    1.40    1.70
 -23  21   0   -0.80    1.70
  23 -21   0    3.40    1.60
  23 -21   0    0.20    1.80
 -22  21  -1    6.90    1.90
  22 -21   1    4.90    2.30
 -21  21  -2  219.28    6.30
 -21  21  -2  206.88    7.90
 -21  21  -2  211.48    7.40
  21 -21   2  210.78    7.90
  21 -21   2  193.98    8.60
 -20  21  -3   45.20    4.50
 -20  21  -3   56.79    3.30
 -20  21  -3   51.99    3.70
  20 -21   3   48.30    4.10
  20 -21   3   49.80    4.20
 -19  21  -4   18.40    2.70
 -19  21  -4   19.30    2.20
 -19  21  -4   15.70    2.60
  19 -21   4   22.40    2.90
  19 -21   4   17.10    2.80
 -18  21  -5    1.00    2.10
 -18  21  -5    1.70    2.10
  18 -21   5    5.00    2.40
  18 -21   5    3.60    2.40
 -17  21  -6    3.40    2.60
 -17  21  -6    7.70    2.60
  17 -21   6    2.70    2.60
  17 -21   6    5.00    2.60
 -16  21  -7   33.20    4.20
  16 -21   7   31.40    3.70
 -15  21  -8    7.00    4.40
 -14  21  -9    5.90    5.40
 -31  22   7    1.30    4.80
 -30  22   6    4.30    4.10
 -30  22   6    2.30    5.50
 -29  22   5   26.80    4.30
 -29  22   5   25.60    5.50
  29 -22  -5   34.40    4.90
 -28  22   4   17.00    5.50
 -28  22   4   23.00    6.70
  28 -22  -4   17.10    4.00
 -27  22   3   16.10    3.90
 -27  22   3   18.30    3.20
  27 -22  -3   27.70    3.70
 -26  22   2  164.58    7.80
 -26  22   2  166.98    6.90
  26 -22  -2  176.88    7.50
 -25  22   1   -0.30    1.90
 -25  22   1    8.40    2.90
 -25  22   1    0.00    2.20
  25 -22  -1    2.20    2.20
  25 -22  -1    6.20    2.60
 -24  22   0  893.01   24.20
 -24  22   0  903.51   23.80
 -24  22   0  870.01   22.50
  24 -22   0  895.91   22.50
  24 -22   0  930.41   24.30
 -23  22  -1  251.77    8.90
 -23  22  -1  248.18    7.10
 -23  22  -1  246.18    8.30
  23 -22   1  246.18    8.80
 -22  22  -2    7.80    2.60
 -22  22  -2   11.30    1.70
 -22  22  -2    6.40    2.10
  22 -22   2    9.50    2.70
 -21  22  -3    5.00    1.70
 -21  22  -3    0.60    2.20
 -21  22  -3    0.40    1.90
  21 -22   3   -3.20    2.20
  21 -22   3   -1.20    2.40
 -20  22  -4   -0.10    1.60
 -20  22  -4   -1.50    2.20
 -20  22  -4    1.70    2.30
  20 -22   4   -2.60    2.20
  20 -22   4    2.30    2.40
 -19  22  -5   12.70    2.80
 -19  22  -5   15.30    2.60
  19 -22   5   19.80    3.10
  19 -22   5   17.80    3.00
 -18  22  -6   31.10    3.40
 -18  22  -6   34.20    4.20
  18 -22   6   33.00    4.20
  18 -22   6   31.00    3.50
 -17  22  -7   26.90    4.10
  17 -22   7   30.40    5.50
 -16  22  -8    8.80    4.70
 -32  23   7   -0.20    5.30
 -31  23   6   59.29    7.80
 -31  23   6   55.49    5.80
 -30  23   5   24.40    4.30
 -30  23   5   30.40    5.70
 -29  23   4   58.59    5.40
 -29  23   4   58.49    7.20
  29 -23  -4   59.09    6.30
 -28  23   3    5.60    3.80
 -28  23   3    1.30    2.70
  28 -23  -3    4.60    3.10
 -27  23   2  133.79    6.30
 -27  23   2  130.29    7.20
  27 -23  -2  134.09    6.90
 -26  23   1  164.38    7.90
 -26  23   1  171.78    6.80
  26 -23  -1  172.28    7.50
 -25  23   0    7.60    2.20
 -25  23   0   11.10    3.00
  25 -23   0    7.80    2.60
 -24  23  -1    4.80    2.60
 -24  23  -1    4.70    1.60
 -24  23  -1   -1.90    1.90
  24 -23   1   -4.70    2.30
 -23  23  -2  637.94   17.50
 -23  23  -2  619.44   15.90
 -23  23  -2  611.84   17.20
  23 -23   2  619.34   17.60
  23 -23   2  615.74   17.80
 -22  23  -3   19.50    2.20
 -22  23  -3   12.40    2.90
 -22  23  -3   12.90    2.60
  22 -23   3   12.90    3.00
  22 -23   3   11.80    2.60
 -21  23  -4   58.29    3.60
 -21  23  -4   67.79    4.60
 -21  23  -4   71.19    4.70
  21 -23   4   58.29    4.70
  21 -23   4   64.59    4.60
 -20  23  -5   -0.90    2.30
 -20  23  -5   -1.60    2.10
  20 -23   5   -3.50    2.50
  20 -23   5   -1.60    2.50
 -19  23  -6   46.80    4.40
 -19  23  -6   34.10    4.60
  19 -23   6   47.10    5.00
 -18  23  -7   40.60    4.60
  18 -23   7   49.70    5.00
 -17  23  -8   36.60    5.30
 -32  24   6    2.30    6.20
 -32  24   6   -1.90    4.70
 -31  24   5   16.20    4.20
 -31  24   5   19.50    5.70
  31 -24  -5   23.00    4.90
 -30  24   4    4.40    4.30
 -30  24   4    5.50    3.40
  30 -24  -4   13.60    4.80
 -29  24   3    4.40    2.70
 -29  24   3    1.60    3.80
  29 -24  -3    6.80    3.40
 -28  24   2  187.58    8.80
 -28  24   2  188.38    7.80
  28 -24  -2  195.68    8.40
 -27  24   1    0.90    3.40
 -27  24   1    1.50    2.20
  27 -24  -1    3.40    2.80
 -26  24   0    4.30    2.30
 -26  24   0    8.60    3.10
  26 -24   0    4.30    2.40
 -25  24  -1   66.89    4.40
 -25  24  -1   67.69    5.10
  25 -24   1   79.19    5.60
  25 -24   1   49.60    4.80
 -24  24  -2  109.69    5.50
 -24  24  -2  115.79    6.00
  24 -24   2  112.69    6.10
  24 -24   2  107.89    6.20
 -23  24  -3  102.59    5.60
 -23  24  -3   98.79    5.30
 -23  24  -3  101.19    4.70
  23 -24   3  102.39    5.70
  23 -24   3   90.69    5.70
 -22  24  -4   21.20    2.40
 -22  24  -4   21.50    3.00
 -22  24  -4   17.60    3.00
  22 -24   4   17.60    3.20
  22 -24   4   11.80    2.90
 -21  24  -5   17.80    3.20
 -21  24  -5    9.90    2.60
  21 -24   5   11.20    3.10
  21 -24   5    6.60    3.00
 -20  24  -6   -1.00    2.60
 -20  24  -6    0.80    2.70
  20 -24   6    1.00    3.10
 -19  24  -7   -0.50    3.60
  19 -24   7    3.90    3.30
 -18  24  -8   49.99    6.10
 -33  25   6   38.00    7.20
 -33  25   6    0.90    4.70
 -32  25   5   12.30    4.20
 -32  25   5   16.80    5.90
  32 -25  -5   13.80    4.80
 -31  25   4   17.40    5.10
 -31  25   4    3.20    3.30
  31 -25  -4    9.10    4.30
 -30  25   3  116.89    6.50
 -30  25   3  103.69    7.80
  30 -25  -3  103.89    8.10
 -29  25   2    2.50    3.70
  29 -25  -2    8.20    3.40
 -28  25   1   58.49    6.00
 -28  25   1   43.40    4.30
  28 -25  -1   43.30    4.90
 -27  25   0    2.80    3.30
 -27  25   0   -0.90    2.20
  27 -25   0   -1.70    2.60
 -26  25  -1  110.49    5.60
 -26  25  -1  117.69    6.60
  26 -25   1  104.19    6.10
  26 -25   1  120.89    6.70
 -25  25  -2   -4.40    2.80
 -25  25  -2    1.50    2.20
  25 -25   2   -2.30    2.40
  25 -25   2   -6.40    2.90
 -24  25  -3   11.20    2.80
 -24  25  -3    9.80    3.00
  24 -25   3   11.00    3.00
  24 -25   3   14.30    3.40
 -23  25  -4   70.29    4.90
 -23  25  -4   67.99    5.00
  23 -25   4   70.09    5.10
  23 -25   4   68.19    5.30
 -22  25  -5   71.39    5.20
  22 -25   5   63.79    8.50
 -21  25  -6   32.00    3.80
 -21  25  -6   28.40    5.70
  21 -25   6   39.60    4.80
  20 -25   7   36.70    4.60
 -34  26   6   -0.90    5.00
 -34  26   6   -5.40    6.90
 -33  26   5   13.20    4.70
 -33  26   5   17.40    6.10
  33 -26  -5   25.10    5.60
 -32  26   4   11.90    3.90
 -32  26   4   12.20    5.10
  32 -26  -4   11.70    4.30
 -31  26   3    3.50    3.00
 -31  26   3    1.90    6.00
  31 -26  -3   -6.40    3.50
 -30  26   2   17.00    3.20
 -30  26   2    5.40    3.90
  30 -26  -2   10.20    5.90
 -29  26   1    7.00    4.50
 -29  26   1    3.10    3.70
  29 -26  -1    3.30    3.10
 -28  26   0   14.30    4.00
 -28  26   0   11.40    3.00
  28 -26   0   11.10    3.30
 -27  26  -1   -1.70    2.30
 -27  26  -1    6.60    3.20
  27 -26   1    1.90    2.90
  27 -26   1    4.60    3.50
 -26  26  -2   -2.70    3.00
 -26  26  -2   -2.00    2.30
  26 -26   2   -4.80    3.10
  26 -26   2    1.30    2.80
 -25  26  -3  218.68    8.40
 -25  26  -3  219.88    8.60
  25 -26   3  223.08    8.80
  25 -26   3  220.78    8.70
 -24  26  -4    3.50    4.70
 -24  26  -4    3.00    2.80
  24 -26   4   -2.60    4.70
  24 -26   4    4.70    4.10
 -23  26  -5  236.78    8.90
  23 -26   5  229.28    9.10
 -22  26  -6   43.60    5.50
  22 -26   6   58.49    5.90
  21 -26   7   11.20    3.90
 -35  27   6    3.90    5.10
 -34  27   5   19.20    4.90
 -34  27   5   18.00    6.40
  34 -27  -5   13.80    5.50
 -33  27   4   -1.30    5.40
 -33  27   4   -5.10    3.60
  33 -27  -4   -0.90    4.40
 -32  27   3   21.40    4.00
 -32  27   3   20.00    5.40
  32 -27  -3   23.40    4.40
 -31  27   2    8.20    4.30
 -31  27   2    4.60    3.00
  31 -27  -2    1.70    3.70
 -30  27   1   54.29    5.90
 -30  27   1   52.99    4.90
  30 -27  -1   55.49    5.00
 -29  27   0    2.00    3.90
 -28  27  -1   40.30    4.50
 -28  27  -1   40.80    4.60
  28 -27   1   42.40    5.10
  28 -27   1   38.50    6.20
 -27  27  -2    4.00    3.30
 -27  27  -2   10.60    2.80
  27 -27   2   -1.20    3.60
 -26  27  -3  163.88    7.50
 -26  27  -3  167.68    7.50
  26 -27   3  163.08    7.60
  26 -27   3  154.48    7.70
 -25  27  -4   -2.80    2.90
  25 -27   4   -6.00    2.70
  24 -27   5   10.20    3.60
 -23  27  -6   99.59    6.60
  23 -27   6  103.99    7.00
  22 -27   7   32.90    4.80
 -35  28   5   27.40    5.50
 -35  28   5   36.10    7.50
  35 -28  -5   34.90    6.30
 -34  28   4    2.80    5.50
 -34  28   4   -9.30    3.70
  34 -28  -4    0.70    4.60
 -33  28   3   12.70    4.00
 -33  28   3   16.40    5.30
  33 -28  -3   26.00    4.80
 -32  28   2   33.60    4.40
 -32  28   2   41.20    5.80
  32 -28  -2   32.90    4.70
 -31  28   1    7.80    4.10
 -31  28   1    5.20    2.70
  31 -28  -1    8.00    3.60
 -30  28   0  474.65   14.80
 -30  28   0  472.55   15.80
  30 -28   0  494.15   15.50
 -29  28  -1   28.10    4.60
 -29  28  -1   24.50    3.60
  29 -28   1   23.30    4.90
  29 -28   1   25.50    4.00
 -28  28  -2   69.29    6.10
 -28  28  -2   74.39    7.90
  28 -28   2   61.29    6.10
  28 -28   2   62.99    5.60
 -27  28  -3   -2.50    4.40
  27 -28   3   -3.90    3.10
 -26  28  -4   43.50    5.00
  26 -28   4   40.70    4.60
 -25  28  -5    7.70    3.50
  25 -28   5    5.30    3.40
 -24  28  -6   12.40    3.80
  24 -28   6   11.60    4.00
  23 -28   7    8.00    4.40
 -36  29   5   -3.60    7.10
 -36  29   5   -6.60    4.90
  36 -29  -5    7.90    6.10
 -35  29   4   -1.80    4.10
 -35  29   4    0.90    5.50
  35 -29  -4   -0.70    5.00
 -34  29   3   10.60    3.80
 -34  29   3   15.80    5.60
  34 -29  -3   11.80    4.70
 -33  29   2   26.90    6.80
 -33  29   2   29.50    4.20
  33 -29  -2   26.10    4.40
 -32  29   1    7.80    4.70
 -32  29   1    3.90    3.10
  32 -29  -1    0.10    3.60
 -31  29   0    7.40    4.30
 -31  29   0    7.10    3.20
  31 -29   0    0.30    3.10
 -30  29  -1   -4.40    3.90
 -30  29  -1   -3.30    2.70
  30 -29   1    1.10    4.20
  30 -29   1   -2.70    3.10
 -29  29  -2   14.60    3.30
 -29  29  -2   17.70    4.40
  29 -29   2   17.50    4.70
 -28  29  -3   43.40    5.00
  28 -29   3   42.00    4.60
 -27  29  -4   -5.20    3.20
  27 -29   4   -6.80    3.10
 -26  29  -5   16.10    3.90
  26 -29   5   10.50    3.80
 -25  29  -6   69.59    6.40
  25 -29   6   81.59    6.60
  24 -29   7    1.70    4.60
 -36  30   4   -2.00    6.40
 -36  30   4    0.80    4.30
  36 -30  -4   -4.00    5.20
 -35  30   3   32.10    6.50
 -35  30   3   25.30    4.70
  35 -30  -3   34.80    5.70
 -34  30   2   12.20    3.80
 -34  30   2   14.60    5.70
  34 -30  -2   13.30    3.90
 -33  30   1   65.99    6.00
 -33  30   1   81.99    7.70
  33 -30  -1   63.99    6.10
 -32  30   0   91.09    7.70
 -32  30   0   89.89    6.30
  32 -30   0   88.59    6.80
 -31  30  -1    2.70    3.30
 -31  30  -1    2.70    4.50
  31 -30   1   14.70    4.80
  31 -30   1    4.00    3.60
 -30  30  -2   96.39    6.10
  30 -30   2   64.89    6.50
 -29  30  -3    7.50    3.30
  29 -30   3    4.50    3.40
 -28  30  -4    2.60    3.60
  28 -30   4   -2.30    3.30
 -27  30  -5    6.30    3.80
  27 -30   5   12.50    4.20
 -26  30  -6   15.10    5.90
  26 -30   6   14.10    4.50
  25 -30   7   35.80    5.70
 -37  31   4    6.10    4.80
 -37  31   4   13.70    7.00
  37 -31  -4   19.90    6.00
 -36  31   3   36.10    5.30
 -36  31   3   54.49    7.40
  36 -31  -3   41.60    6.00
 -35  31   2   29.80    4.60
 -35  31   2   44.10    6.90
  35 -31  -2   33.50    4.90
 -34  31   1    9.60    3.90
 -34  31   1    3.00    9.20
  34 -31  -1    8.50    4.20
 -33  31   0   -1.60    3.20
 -33  31   0   -2.30    4.50
  33 -31   0   -1.80    3.70
 -32  31  -1    8.70    3.60
  32 -31   1    2.90    3.90
 -31  31  -2   92.19    6.30
  31 -31   2   72.99    6.70
 -30  31  -3   79.49    6.10
  30 -31   3   64.39    6.30
 -29  31  -4   35.80    4.60
  29 -31   4   22.60    4.50
 -28  31  -5   26.10    4.80
  28 -31   5   23.30    4.80
  27 -31   6    0.20    4.20
 -38  32   4   15.80    7.70
  38 -32  -4   16.00    6.00
 -37  32   3    9.50    4.70
 -37  32   3    9.20    7.00
  37 -32  -3   14.70    5.20
 -36  32   2   10.30    4.20
 -36  32   2   -2.60    6.10
  36 -32  -2    3.90    4.80
 -35  32   1   12.80    5.70
 -35  32   1    8.90    3.90
  35 -32  -1    0.40    3.80
 -34  32   0   -3.30    3.40
  34 -32   0    3.70    3.80
 -33  32  -1   73.69    6.30
  33 -32   1   70.89    6.30
 -32  32  -2   33.70    4.40
  32 -32   2   35.40    4.90
 -31  32  -3  106.69    7.20
  31 -32   3   94.39    7.20
 -30  32  -4   58.99    6.70
  30 -32   4   37.70    5.30
 -29  32  -5   13.20    4.40
  29 -32   5   12.20    4.80
  28 -32   6   -7.20    4.30
 -38  33   3    6.10    7.10
  38 -33  -3    7.10    5.40
 -37  33   2   20.60    4.90
 -37  33   2   23.30    6.70
  37 -33  -2   14.30    5.50
 -36  33   1   10.10    4.10
  36 -33  -1    6.40    4.10
 -35  33   0    1.90    3.70
  35 -33   0    4.00    4.10
 -34  33  -1   11.60    4.00
  34 -33   1   -1.40    4.10
 -33  33  -2   83.39    6.70
  33 -33   2   80.19    7.10
 -32  33  -3   10.40    4.00
  32 -33   3    0.00    3.70
 -31  33  -4    5.10    4.10
  31 -33   4   -4.90    4.00
 -30  33  -5   66.89    7.40
  30 -33   5   66.69    7.20
  29 -33   6   20.20    5.40
 -39  34   3   32.80    8.60
  39 -34  -3   19.20    7.00
 -38  34   2   11.10    4.80
  38 -34  -2   13.40    5.30
 -37  34   1    0.00    4.00
  37 -34  -1  -11.30    4.40
 -36  34   0   -4.10    3.90
  36 -34   0    2.20    3.80
 -35  34  -1   15.40    4.30
  35 -34   1    1.50    4.70
 -34  34  -2   10.30    4.10
  34 -34   2   -6.50    3.90
 -33  34  -3   23.10    4.80
  33 -34   3   15.30    4.60
  32 -34   4   37.60    5.30
 -31  34  -5   -3.30    4.50
  31 -34   5   -1.20    4.80
  39 -35  -2   -9.00    7.20
 -38  35   1    0.00    4.40
  38 -35  -1    1.50    4.80
 -37  35   0   -8.30    4.00
  37 -35   0    2.50    4.90
  36 -35   1   34.60    5.70
 -35  35  -2    8.80    4.50
  35 -35   2   -8.20    4.00
  34 -35   3   26.70    5.30
 -33  35  -4  200.78   10.20
  33 -35   4  157.28    9.60
 -32  35  -5    4.80    5.20
  38 -36   0    7.40    5.90
 -37  36  -1  118.69    8.20
  37 -36   1  108.39    8.10
 -36  36  -2  149.49    9.30
  36 -36   2  138.99    9.90
 -35  36  -3   24.20    5.20
 -34  36  -4   12.20    5.20
 -31  39  -4   29.40    8.40
 -32  39  -3    9.40    5.00
  33 -39   2   48.90    7.20
 -33  39  -2   74.39    8.10
  34 -39   1   25.00    6.10
 -34  39  -1   20.60    5.30
  30 -38   4   36.10    5.70
 -30  38  -4   50.29    5.80
  31 -38   3   19.70    5.00
 -31  38  -3   18.60    4.80
  32 -38   2   39.30    5.70
 -32  38  -2   36.20    5.10
  33 -38   1  354.06   14.00
 -33  38  -1  371.96   13.60
  34 -38   0  118.39    8.80
 -34  38   0  119.09    8.20
  35 -38  -1  137.39    9.70
 -35  38   1  167.78   12.20
 -35  38   1  138.99    9.10
 -36  38   2   47.80    9.10
  28 -37   5    5.50    5.00
 -28  37  -5   13.40    4.90
 -29  37  -4   -5.20    4.60
  30 -37   3   -2.50    4.40
 -30  37  -3   -1.10    4.40
  31 -37   2    1.90    4.40
 -31  37  -2    6.70    4.10
  32 -37   1    8.10    4.50
 -32  37  -1    2.40    4.10
  33 -37   0   -2.00    4.40
  33 -37   0   22.50    6.80
 -33  37   0    3.60    3.90
 -33  37   0   13.00    6.20
  34 -37  -1    8.20    4.50
 -34  37   1    6.40    6.60
 -34  37   1    1.70    4.30
  35 -37  -2    6.00    5.00
 -35  37   2   -8.10    4.20
 -35  37   2   12.60    7.10
 -36  37   3   -7.10    8.10
  27 -36   5    0.10    4.80
 -27  36  -5   -5.30    4.30
 -28  36  -4   -5.30    4.20
  29 -36   3  234.18   10.80
 -29  36  -3  246.38   10.70
  30 -36   2   23.00    5.00
 -30  36  -2   28.80    4.50
  31 -36   1    9.40    3.80
  31 -36   1    6.90    5.70
 -31  36  -1    8.50    3.80
 -31  36  -1    1.40    6.40
  32 -36   0  327.27   13.00
 -32  36   0  334.67   14.30
 -32  36   0  330.97   12.40
  33 -36  -1  105.69    8.20
 -33  36   1   93.99    7.40
 -33  36   1  117.49   11.00
  34 -36  -2   30.20    5.80
 -34  36   2   16.90    4.70
 -34  36   2   30.20    7.50
  35 -36  -3    4.10    5.70
 -35  36   3   20.00    7.80
 -35  36   3    4.40    4.70
  25 -35   6   29.10    5.50
 -25  35  -6   22.90    4.90
  26 -35   5    7.40    4.60
 -26  35  -5    1.70    4.10
  27 -35   4   76.19    7.00
 -27  35  -4   86.29    7.10
  28 -35   3   51.49    6.70
 -28  35  -3   56.79    6.40
  29 -35   2   31.90    4.60
 -29  35  -2   41.60    4.90
  30 -35   1   36.60    6.10
  30 -35   1   39.00    5.20
 -30  35  -1   39.60    6.10
 -30  35  -1   44.30    5.70
  31 -35   0   -0.40    4.10
 -31  35   0    4.70    3.70
 -31  35   0   -3.00    5.00
  32 -35  -1    3.30    4.10
 -32  35   1   -0.50    3.60
 -32  35   1    4.80    6.10
  33 -35  -2   47.60    6.20
 -33  35   2   68.69    9.20
 -33  35   2   52.59    6.40
  34 -35  -3   38.20    6.00
 -34  35   3   49.40    7.80
 -34  35   3   32.50    5.50
  35 -35  -4   50.39    7.20
 -35  35   4   56.79    8.60
  24 -34   6   -7.70    4.20
 -24  34  -6   -3.40    3.80
  25 -34   5    3.30    4.10
 -25  34  -5   -5.00    3.80
  26 -34   4   -1.20    3.70
 -26  34  -4   -9.00    3.60
  27 -34   3   37.40    5.00
 -27  34  -3   46.70    5.80
  28 -34   2    2.40    4.70
  28 -34   2   -2.30    3.60
 -28  34  -2   -1.10    3.40
 -28  34  -2    2.40    4.60
  29 -34   1   86.99    8.10
  29 -34   1   84.39    6.80
 -29  34  -1   95.49    8.30
 -29  34  -1   96.69    6.50
  30 -34   0    2.30    3.90
 -30  34   0   -2.20    3.20
 -30  34   0    9.30    4.90
  31 -34  -1   20.80    4.50
 -31  34   1   11.10    3.90
 -31  34   1    8.90    5.50
  32 -34  -2   57.99    6.40
 -32  34   2   52.99    6.10
 -32  34   2   51.99    7.30
  33 -34  -3   18.30    5.20
 -33  34   3   13.90    6.90
 -33  34   3   15.60    4.60
  34 -34  -4   11.00    5.90
 -34  34   4   15.70    7.00
 -34  34   4   13.10    5.10
  23 -33   6    1.20    4.50
 -23  33  -6   -2.40    3.90
  24 -33   5   69.89    6.60
 -24  33  -5   58.39    6.10
  25 -33   4   11.60    4.10
 -25  33  -4   14.40    4.00
  26 -33   3    3.70    3.60
  26 -33   3    3.40    4.30
 -26  33  -3    1.50    3.40
 -26  33  -3    4.40    4.20
  27 -33   2   24.20    4.90
  27 -33   2   14.20    4.00
 -27  33  -2   17.70    3.80
 -27  33  -2   12.00    4.70
  28 -33   1   69.09    6.20
  28 -33   1   85.39    7.60
 -28  33  -1   80.69    5.80
 -28  33  -1   83.09    7.60
  29 -33   0    1.10    3.20
 -29  33   0    0.00    3.10
 -29  33   0    4.30    4.60
  30 -33  -1    2.60    3.80
 -30  33   1    3.20    5.60
 -30  33   1   -0.10    3.20
  31 -33  -2   13.20    4.40
 -31  33   2    6.50    5.50
 -31  33   2    7.40    3.60
  32 -33  -3    0.30    4.70
 -32  33   3    1.50    6.20
 -32  33   3   15.10    4.10
  33 -33  -4  157.68   10.70
 -33  33   4  152.68   11.70
 -33  33   4  172.98    9.30
  34 -33  -5    4.60    6.50
 -34  33   5    1.30    7.20
  22 -32   6   15.20    4.30
 -22  32  -6   13.00    3.90
  23 -32   5   30.40    4.60
 -23  32  -5   23.10    4.20
  24 -32   4   -3.30    3.30
 -24  32  -4    2.30    3.50
  25 -32   3    8.00    4.00
  25 -32   3    5.80    3.80
 -25  32  -3    8.30    4.30
 -25  32  -3   10.10    3.50
  26 -32   2   32.40    4.40
  26 -32   2   31.90    5.30
 -26  32  -2   28.10    4.80
 -26  32  -2   30.20    4.10
  27 -32   1   44.50    5.60
  27 -32   1   41.30    4.80
 -27  32  -1   48.00    5.00
 -27  32  -1   40.10    5.40
  28 -32   0  257.57   10.30
 -28  32   0  249.68    9.90
 -28  32   0  255.67   11.20
  29 -32  -1   -2.50    3.80
 -29  32   1    0.90    3.20
 -29  32   1    6.60    4.80
  30 -32  -2    8.10    3.90
 -30  32   2    1.70    3.20
 -30  32   2    5.90    5.20
  31 -32  -3   91.59    7.90
 -31  32   3  102.19    7.10
 -31  32   3  107.49    9.20
  32 -32  -4   13.60    5.30
 -32  32   4   15.60    6.40
 -32  32   4   11.50    4.40
  33 -32  -5   40.30    6.50
 -33  32   5   37.50    5.60
 -33  32   5   31.50    8.20
  21 -31   6    5.90    4.00
 -21  31  -6   12.20    3.70
  22 -31   5    3.10    3.50
 -22  31  -5   -4.60    3.20
  23 -31   4    1.70    3.90
  23 -31   4   -5.60    3.20
 -23  31  -4   -2.10    3.50
 -23  31  -4   -3.80    3.00
  24 -31   3   23.70    4.00
  24 -31   3   29.90    4.60
 -24  31  -3   29.00    4.50
 -24  31  -3   30.50    4.10
  25 -31   2    6.50    3.30
  25 -31   2   -3.10    4.00
 -25  31  -2   -4.30    3.50
 -25  31  -2   -1.10    2.70
  26 -31   1    6.40    4.20
  26 -31   1    2.80    2.80
 -26  31  -1    1.60    2.70
 -26  31  -1   -2.50    3.70
  27 -31   0    4.60    3.30
 -27  31   0   -2.10    2.80
 -27  31   0    4.60    4.00
  28 -31  -1  104.89    7.10
 -28  31   1   95.49    6.10
 -28  31   1   99.79    8.10
  29 -31  -2   33.10    4.90
 -29  31   2   44.00    5.30
 -29  31   2   49.10    6.50
  30 -31  -3   74.29    7.20
 -30  31   3   72.19    8.70
 -30  31   3   71.99    6.00
  31 -31  -4   64.79    7.70
 -31  31   4   55.19    6.40
 -31  31   4   51.89    7.40
  32 -31  -5   14.80    5.70
 -32  31   5   -5.20    6.50
 -32  31   5    4.50    4.60
  20 -30   6    6.00    3.80
 -20  30  -6   13.20    3.40
  21 -30   5   19.60    4.00
  21 -30   5   18.60    4.50
 -21  30  -5   19.60    5.80
 -21  30  -5   18.30    3.60
  22 -30   4   75.89    6.40
  22 -30   4   80.29    5.90
 -22  30  -4   70.19    6.30
 -22  30  -4   75.09    5.60
  23 -30   3   30.10    4.40
  23 -30   3   25.50    4.80
 -23  30  -3   31.50    6.00
 -23  30  -3   28.20    4.30
  24 -30   2   26.30    4.50
 -24  30  -2   28.90    4.60
 -24  30  -2   25.70    3.90
  25 -30   1   95.29    7.20
  25 -30   1   96.59    9.80
 -25  30  -1   92.59    6.30
 -25  30  -1   88.29    7.10
 -26  30   0  130.69    9.30
 -26  30   0  133.89    7.70
  27 -30  -1    7.10    3.40
 -27  30   1    3.30    2.90
 -27  30   1    4.70    4.20
  28 -30  -2    2.20    3.60
 -28  30   2    6.00    4.50
 -28  30   2    5.20    3.10
  29 -30  -3    7.90    4.10
 -29  30   3    5.90    4.90
 -29  30   3    6.20    3.40
  30 -30  -4   13.90    4.50
 -30  30   4    9.50    4.00
 -30  30   4   10.30    5.60
  31 -30  -5   11.70    5.40
 -31  30   5   17.60    7.10
 -31  30   5   24.10    4.80
 -32  30   6    6.40    5.20
  19 -29   6   27.20    4.20
 -19  29  -6   34.20    4.00
  20 -29   5   47.90    5.50
  20 -29   5   29.50    4.30
 -20  29  -5   32.50    5.80
 -20  29  -5   47.00    5.20
  21 -29   4    9.70    3.80
  21 -29   4   11.30    3.80
 -21  29  -4   10.00    3.40
 -21  29  -4   13.20    3.10
  22 -29   3   44.30    5.40
  22 -29   3   36.40    4.10
 -22  29  -3   36.00    4.10
 -22  29  -3   39.30    5.20
  23 -29   2   51.39    5.70
  23 -29   2   51.19    4.50
 -23  29  -2   46.50    4.60
 -23  29  -2   54.39    5.70
  24 -29   1    4.90    3.80
  24 -29   1    3.10    3.00
 -24  29  -1    0.60    3.50
 -24  29  -1    2.60    2.40
  25 -29   0   -3.10    2.80
 -25  29   0    6.50    3.70
 -25  29   0   -0.50    2.40
  26 -29  -1    5.60    3.50
 -26  29   1    6.70    4.00
 -26  29   1    3.30    3.10
  27 -29  -2    5.70    3.70
 -27  29   2   12.80    3.10
 -27  29   2    8.80    4.40
  28 -29  -3   48.00    6.30
 -28  29   3   39.90    4.40
 -28  29   3   42.70    5.90
  29 -29  -4    4.90    4.30
 -29  29   4    6.30    3.60
 -29  29   4   -3.90    5.00
  30 -29  -5   16.40    5.20
 -30  29   5   22.30    6.40
 -30  29   5   11.60    4.30
 -31  29   6   22.60    5.40
 -31  29   6   30.10   13.10
  18 -28   6    0.00    3.60
  18 -28   6   -3.00    3.40
 -18  28  -6    3.50    3.20
  19 -28   5    4.90    3.20
  19 -28   5    7.60    3.40
 -19  28  -5    2.70    2.80
  20 -28   4   -5.30    3.10
  20 -28   4   -1.60    2.90
 -20  28  -4    2.90    2.60
 -20  28  -4   -6.20    2.80
  21 -28   3   94.49    6.00
  21 -28   3   98.39    6.30
 -21  28  -3   90.19    6.00
 -21  28  -3   87.19    5.70
  22 -28   2   -6.80    3.00
  22 -28   2   -3.90    2.50
 -22  28  -2   -2.00    3.00
 -22  28  -2   -5.70    2.10
  23 -28   1    3.50    2.40
  23 -28   1   -1.70    3.20
 -23  28  -1    4.00    3.30
 -23  28  -1    6.80    2.40
  24 -28   0   35.80    4.20
 -24  28   0   39.20    4.00
 -24  28   0   37.20    4.60
  25 -28  -1    0.90    3.00
 -25  28   1   -1.50    3.40
 -25  28   1    2.40    2.50
  26 -28  -2  131.19    7.10
 -26  28   2  124.59    7.20
 -26  28   2  134.79    7.90
  27 -28  -3   -2.10    3.50
 -27  28   3    0.30    2.70
  28 -28  -4  100.29    7.30
 -28  28   4   97.69    6.50
 -28  28   4   91.99    8.40
  29 -28  -5    4.80    4.60
 -29  28   5   -3.10    3.80
 -29  28   5    4.80    5.60
 -30  28   6    1.60    4.90
 -30  28   6   -0.60    6.40
  17 -27   6    3.60    3.80
  17 -27   6   -2.90    3.10
 -17  27  -6    0.50    3.00
  18 -27   5    4.70    3.20
  18 -27   5    1.20    2.90
 -18  27  -5   -1.70    2.50
  19 -27   4   15.40    3.50
  19 -27   4   14.90    3.10
 -19  27  -4   18.70    3.40
 -19  27  -4   30.50    3.80
  20 -27   3    4.00    2.90
  20 -27   3   11.10    3.40
 -20  27  -3   10.60    3.10
 -20  27  -3    4.70    2.50
  21 -27   2   63.39    5.50
  21 -27   2   74.19    5.10
 -21  27  -2   67.39    4.60
 -21  27  -2   62.99    5.40
  22 -27   1   23.70    3.40
  22 -27   1   22.10    4.10
 -22  27  -1   24.80    3.80
 -22  27  -1   22.70    3.00
  23 -27   0    5.30    2.80
 -23  27   0    0.40    2.20
 -23  27   0    3.20    3.20
  24 -27  -1   32.10    3.90
 -24  27   1   23.80    3.30
 -24  27   1   22.80    4.10
  25 -27  -2  226.98    9.00
 -25  27   2  228.98    8.60
 -25  27   2  209.28    9.60
  26 -27  -3  161.88    7.90
 -26  27   3  154.68    8.70
  27 -27  -4   10.10    4.00
 -27  27   4    3.70    4.50
 -27  27   4    4.80    3.40
  28 -27  -5   18.00    4.60
 -28  27   5   20.10    5.90
 -28  27   5   14.30    4.10
  29 -27  -6   15.50    5.90
 -29  27   6   -5.50    4.20
 -29  27   6    3.80    6.40
 -14  26  -8   36.20    5.90
  15 -26   7    6.10    3.80
 -15  26  -7    7.90    4.20
  16 -26   6   19.60    3.60
  16 -26   6   18.10    3.40
 -16  26  -6   20.20    3.50
 -16  26  -6   20.00    3.40
  17 -26   5   40.30    4.50
  17 -26   5   39.30    4.20
 -17  26  -5   37.70    3.90
 -17  26  -5   41.90    4.10
  18 -26   4   52.09    5.00
  18 -26   4   55.49    4.70
 -18  26  -4   56.79    4.70
 -18  26  -4   63.89    4.50
 -18  26  -4   55.69    3.60
  19 -26   3   60.89    5.10
  19 -26   3   56.19    4.80
 -19  26  -3   56.59    4.80
 -19  26  -3   62.99    4.40
  20 -26   2  132.29    6.80
  20 -26   2  137.99    6.50
 -20  26  -2  130.39    6.00
 -20  26  -2  138.99    6.70
  21 -26   1    8.20    3.20
  21 -26   1    5.50    2.60
 -21  26  -1    6.10    2.80
 -21  26  -1    5.60    2.20
  22 -26   0  192.28    7.60
 -22  26   0  197.38    7.50
 -22  26   0  196.78    8.60
  23 -26  -1    6.30    2.80
 -23  26   1   10.60    2.40
 -23  26   1   12.60    3.50
  24 -26  -2    6.70    2.90
 -24  26   2    4.20    3.50
 -24  26   2    5.50    2.40
  25 -26  -3  225.58    9.20
 -25  26   3  224.28   10.10
 -25  26   3  224.18    8.80
  26 -26  -4   13.90    4.00
 -26  26   4   10.20    3.30
 -26  26   4    9.80    4.50
  27 -26  -5   25.40    4.70
 -27  26   5   24.80    5.90
 -27  26   5   25.40    4.20
  28 -26  -6   22.60    5.20
 -28  26   6   41.60    7.10
 -28  26   6   25.60    4.70
 -13  25  -8   18.70    5.20
  14 -25   7    9.50    4.30
 -14  25  -7   19.10    4.20
  15 -25   6   61.79    5.20
  15 -25   6   71.49    5.40
 -15  25  -6   72.89    5.00
 -15  25  -6   68.59    5.40
  16 -25   5  185.98    7.80
  16 -25   5  197.68    7.70
 -16  25  -5  201.08    7.40
 -16  25  -5  191.48    7.10
  17 -25   4   47.30    4.70
  17 -25   4   39.00    4.20
 -17  25  -4   45.30    3.30
 -17  25  -4   43.00    4.10
 -17  25  -4   46.60    4.30
  18 -25   3   -0.80    2.30
  18 -25   3    3.30    2.80
 -18  25  -3    1.50    1.60
 -18  25  -3    0.10    2.10
 -18  25  -3    3.50    2.60
  19 -25   2   63.19    5.10
  19 -25   2   57.39    4.50
 -19  25  -2   64.89    3.20
 -19  25  -2   54.69    4.10
 -19  25  -2   67.09    5.00
  20 -25   1  388.96   12.20
  20 -25   1  383.56   12.50
 -20  25  -1  401.26   12.50
 -20  25  -1  395.16   11.90
  21 -25   0    2.90    2.40
 -21  25   0    0.70    2.60
 -21  25   0   -2.90    1.70
  22 -25  -1   48.10    4.40
 -22  25   1   51.99    5.10
 -22  25   1   50.89    4.00
  23 -25  -2   48.50    4.50
 -23  25   2   39.90    4.00
 -23  25   2   40.10    5.20
  24 -25  -3   22.30    3.60
 -24  25   3   10.00    3.80
 -24  25   3   12.70    3.00
  25 -25  -4  119.19    7.20
 -25  25   4  100.89    8.70
 -25  25   4  112.19    6.30
  26 -25  -5   68.59    9.00
 -26  25   5   61.39    5.60
 -26  25   5   66.09    7.70
  27 -25  -6    5.80    4.70
 -27  25   6   -3.40    3.70
 -27  25   6   -1.40    5.40
  12 -24   8    5.00    5.60
 -12  24  -8    7.60    4.80
  13 -24   7   23.90    5.60
  13 -24   7   25.90    5.10
 -13  24  -7   27.70    4.40
  14 -24   6   13.80    3.00
  14 -24   6    8.90    3.10
 -14  24  -6    9.30    2.90
 -14  24  -6    9.10    2.70
  15 -24   5  138.79    6.20
  15 -24   5  143.49    6.60
 -15  24  -5  139.89    5.80
 -15  24  -5  148.39    6.10
  16 -24   4   -0.20    2.40
  16 -24   4    4.70    2.60
 -16  24  -4    0.10    2.30
 -16  24  -4    0.50    1.70
 -16  24  -4    2.50    2.10
  17 -24   3   60.99    4.80
  17 -24   3   63.49    4.50
 -17  24  -3   56.69    4.50
 -17  24  -3   65.89    3.30
 -17  24  -3   70.19    4.20
  18 -24   2  102.59    5.50
  18 -24   2  109.39    5.80
 -18  24  -2  107.09    5.70
 -18  24  -2  105.59    5.00
 -18  24  -2  112.89    3.70
  19 -24   1   21.10    2.70
  19 -24   1   29.10    3.60
 -19  24  -1   27.50    1.70
 -19  24  -1   30.50    4.00
 -19  24  -1   19.90    2.70
  20 -24   0   15.30    2.90
 -20  24   0   15.00    2.20
 -20  24   0   22.70    3.40
  21 -24  -1  107.89    5.30
 -21  24   1  106.89    5.10
 -21  24   1  102.19    6.00
  22 -24  -2   98.69    5.70
 -22  24   2  100.79    5.20
 -22  24   2  104.09    6.70
  23 -24  -3   97.09    5.90
 -23  24   3   96.39    6.80
 -23  24   3   92.19    5.30
  24 -24  -4   80.59    6.00
 -24  24   4   85.79    7.00
 -24  24   4   86.89    5.70
  25 -24  -5   55.69    6.00
 -25  24   5   62.59    6.50
 -25  24   5   62.19    7.40
  26 -24  -6    6.70    4.50
 -26  24   6    6.30    5.50
 -26  24   6    2.10    3.80
 -27  24   7   -0.80    6.60
 -10  23  -9    6.00    6.10
  11 -23   8   -3.30    3.80
 -11  23  -8    6.10    4.50
  12 -23   7    3.20    2.80
  12 -23   7   -0.20    3.10
 -12  23  -7   -1.20    3.40
 -12  23  -7   -4.70    3.60
  13 -23   6   10.20    3.00
  13 -23   6   11.90    2.90
 -13  23  -6    6.60    2.70
 -13  23  -6   10.40    2.70
  14 -23   5  448.66   13.10
  14 -23   5  453.95   13.10
 -14  23  -5  439.96   12.70
 -14  23  -5  424.36   12.60
  15 -23   4  140.79    6.30
  15 -23   4  139.59    6.10
 -15  23  -4  140.09    5.80
 -15  23  -4  143.09    6.10
 -15  23  -4  141.19    5.20
  16 -23   3    3.00    2.30
  16 -23   3   -1.70    2.10
 -16  23  -3    2.60    2.30
 -16  23  -3   -0.10    1.90
 -16  23  -3    4.70    1.50
  17 -23   2  165.58    6.60
  17 -23   2  156.58    6.80
 -17  23  -2  161.08    6.20
 -17  23  -2  166.48    4.90
 -17  23  -2  156.88    6.70
  18 -23   1  163.98    6.60
  18 -23   1  153.38    6.80
 -18  23  -1  163.38    6.70
 -18  23  -1  158.38    6.10
 -18  23  -1  156.48    4.50
  19 -23   0    3.60    2.20
 -19  23   0   -0.60    1.50
 -19  23   0    6.80    2.50
  20 -23  -1  108.89    5.50
  20 -23  -1  112.69    4.10
 -20  23   1  109.19    5.10
 -20  23   1  111.19    4.10
 -20  23   1  108.39    6.30
  21 -23  -2  719.03   20.00
  21 -23  -2  730.23   18.80
 -21  23   2  712.23   20.60
 -21  23   2  728.63   19.70
  22 -23  -3   14.70    3.00
  22 -23  -3   16.10    4.10
 -22  23   3   21.60    2.80
 -22  23   3   15.60    3.70
  23 -23  -4  115.39    6.80
 -23  23   4  118.59    7.30
 -23  23   4  121.69    6.10
  24 -23  -5   65.59    6.40
 -24  23   5   72.59    7.30
 -24  23   5   67.99    5.40
 -25  23   6  101.49    9.70
 -25  23   6  104.39    6.70
 -26  23   7   11.10    6.30
  -9  22  -9   21.40    6.20
  10 -22   8   74.59    6.20
 -10  22  -8   78.29    7.60
  11 -22   7   16.20    3.40
  11 -22   7   29.30    3.60
 -11  22  -7   16.80    3.10
 -11  22  -7   17.70    5.30
  12 -22   6   15.80    3.10
  12 -22   6   16.20    2.70
 -12  22  -6   14.90    2.90
 -12  22  -6   14.20    2.70
  13 -22   5   66.29    4.60
  13 -22   5   67.79    4.50
 -13  22  -5   64.29    4.20
 -13  22  -5   69.49    4.20
  14 -22   4  220.88    7.80
  14 -22   4  220.48    7.80
 -14  22  -4  217.88    7.40
 -14  22  -4  212.38    6.90
 -14  22  -4  215.58    7.70
  15 -22   3   43.80    4.10
  15 -22   3   43.30    3.80
 -15  22  -3   48.20    3.60
 -15  22  -3   42.50    2.80
 -15  22  -3   36.40    3.30
  16 -22   2   21.90    2.90
  16 -22   2   13.20    2.50
 -16  22  -2   21.00    3.00
 -16  22  -2   22.00    1.80
 -16  22  -2   18.50    2.40
  17 -22   1  139.99    5.90
  17 -22   1  130.59    6.20
 -17  22  -1  130.49    5.30
 -17  22  -1  125.89    6.80
 -17  22  -1  130.19    3.80
  18 -22   0  391.26   11.60
 -18  22   0  391.66   11.90
 -18  22   0  378.56    9.90
 -18  22   0  374.16    9.60
  19 -22  -1   35.50    3.60
  19 -22  -1   30.80    2.60
 -19  22   1   32.40    2.90
 -19  22   1   36.70    4.00
 -19  22   1   32.00    2.60
  20 -22  -2   69.59    4.00
  20 -22  -2   77.59    4.70
 -20  22   2   63.09    5.00
 -20  22   2   64.89    4.20
  21 -22  -3    1.60    2.40
  21 -22  -3    3.50    2.60
 -21  22   3    1.00    2.00
 -21  22   3    1.30    2.90
  22 -22  -4    5.10    3.00
  22 -22  -4    1.40    2.90
 -22  22   4    2.90    2.50
 -22  22   4    2.90    3.30
  23 -22  -5   16.40    5.00
  23 -22  -5    6.70    3.70
 -23  22   5   14.60    4.60
 -23  22   5   11.50    3.20
  24 -22  -6   47.60    5.50
 -24  22   6   47.70    5.10
 -24  22   6   60.39    7.80
 -25  22   7   -0.30    5.70
   8 -21   9    0.40    4.50
  -8  21  -9    2.90    5.60
   9 -21   8   17.10    3.70
  -9  21  -8   18.90    4.80
  10 -21   7   -2.60    2.20
  10 -21   7    1.10    2.90
 -10  21  -7    3.10    2.40
  11 -21   6  181.78    7.00
  11 -21   6  191.28    6.90
 -11  21  -6  188.98    7.40
 -11  21  -6  174.78    6.80
  12 -21   5   18.40    2.70
  12 -21   5   11.70    2.50
 -12  21  -5   15.80    2.30
 -12  21  -5   14.00    2.30
  13 -21   4  116.99    5.30
  13 -21   4  127.39    5.60
 -13  21  -4  122.99    5.10
 -13  21  -4  122.29    4.70
 -13  21  -4  119.59    5.30
  14 -21   3  182.48    6.90
  14 -21   3  191.78    7.10
 -14  21  -3  187.18    6.90
 -14  21  -3  187.48    5.80
 -14  21  -3  185.48    6.50
  15 -21   2  126.59    6.60
  15 -21   2  136.79    5.50
 -15  21  -2  146.59    5.40
 -15  21  -2  139.39    6.10
 -15  21  -2  141.79    4.30
  16 -21   1   12.30    2.60
  16 -21   1   14.90    2.40
 -16  21  -1   10.40    2.00
 -16  21  -1   13.00    1.30
 -16  21  -1   11.20    2.30
  17 -21   0   -0.70    1.40
 -17  21   0   -1.80    1.30
 -17  21   0    0.50    1.20
 -17  21   0    4.10    2.40
 -17  21   0    0.30    0.80
  18 -21  -1  126.19    5.60
  18 -21  -1  123.89    4.30
 -18  21   1  124.69    4.40
 -18  21   1  123.69    5.20
 -18  21   1  137.19    6.10
  19 -21  -2   22.40    2.80
  19 -21  -2   25.10    2.60
 -19  21   2   27.30    3.40
 -19  21   2   22.70    2.90
  20 -21  -3   46.60    4.20
  20 -21  -3   48.50    4.30
 -20  21   3   51.69    3.80
 -20  21   3   49.30    4.80
  21 -21  -4   35.80    4.50
  21 -21  -4   34.50    4.60
 -21  21   4   33.80    4.40
 -21  21   4   37.70    4.00
  22 -21  -5   66.49    6.20
  22 -21  -5   74.09    5.60
 -22  21   5   66.99    5.10
 -22  21   5   76.49    6.90
  23 -21  -6   35.90    5.60
  23 -21  -6   38.20    4.80
 -23  21   6   33.20    4.30
 -23  21   6   27.90    5.40
 -24  21   7   66.69    8.10
 -24  21   7   71.69    9.10
   7 -20   9   20.20    4.80
  -7  20  -9   15.00    5.80
   8 -20   8   21.30    4.00
  -8  20  -8   22.30    4.60
   9 -20   7    0.10    2.80
   9 -20   7    4.90    2.40
  -9  20  -7    0.70    3.90
  -9  20  -7   -0.90    2.40
  10 -20   6   17.60    2.60
  10 -20   6   16.40    2.50
  10 -20   6   15.00    2.90
 -10  20  -6   16.80    2.50
 -10  20  -6   19.20    3.00
  11 -20   5   23.20    3.00
  11 -20   5   27.50    3.60
 -11  20  -5   23.50    2.60
 -11  20  -5   20.60    2.50
  12 -20   4   16.10    2.50
  12 -20   4   16.70    2.40
 -12  20  -4   16.90    2.20
 -12  20  -4   19.40    2.50
 -12  20  -4   15.30    2.10
  13 -20   3   -2.40    1.60
 -13  20  -3    0.20    1.60
 -13  20  -3    1.20    1.30
  14 -20   2  158.58    6.10
  14 -20   2  162.78    6.40
 -14  20  -2  168.88    6.50
 -14  20  -2  161.78    4.80
 -14  20  -2  162.68    5.80
  15 -20   1   55.49    4.20
  15 -20   1   70.29    4.00
 -15  20  -1   65.39    3.60
 -15  20  -1   72.19    2.40
 -15  20  -1   63.49    4.00
 -15  20  -1   75.99    4.20
  16 -20   0    2.80    1.60
 -16  20   0    0.80    1.40
 -16  20   0    0.30    1.20
 -16  20   0   -1.60    1.90
 -16  20   0    0.30    0.80
  17 -20  -1   34.70    3.10
  17 -20  -1   20.50    2.30
 -17  20   1   27.20    3.50
 -17  20   1   25.80    2.40
 -17  20   1   29.70    2.70
  18 -20  -2  310.37    9.80
  18 -20  -2  319.97    9.10
 -18  20   2  295.27   10.20
 -18  20   2  305.17    9.50
  19 -20  -3    2.40    2.20
  19 -20  -3    0.00    2.10
 -19  20   3    0.50    1.90
 -19  20   3    4.50    2.60
  20 -20  -4  146.09    6.60
  20 -20  -4  141.19    6.60
 -20  20   4  135.79    7.20
 -20  20   4  146.89    6.20
  21 -20  -5  181.38    8.20
  21 -20  -5  167.58    7.80
 -21  20   5  174.78    8.90
 -21  20   5  173.78    7.20
  22 -20  -6   68.29    6.20
  22 -20  -6   71.79    7.10
 -22  20   6   64.19    7.40
 -22  20   6   73.49    5.40
  23 -20  -7   34.90    6.20
 -23  20   7   36.30    5.20
 -23  20   7   23.40    6.50
   6 -19   9   46.50    5.60
  -6  19  -9   40.80    6.60
   7 -19   8   72.39    6.00
  -7  19  -8   78.49    7.40
   8 -19   7   42.10    3.60
   8 -19   7   43.90    4.50
  -8  19  -7   36.30    4.00
  -8  19  -7   40.10    5.10
   9 -19   6    9.70    2.20
   9 -19   6    7.60    2.00
   9 -19   6    8.80    2.60
  -9  19  -6   11.20    2.70
  -9  19  -6    7.40    2.20
  10 -19   5   14.40    2.20
  10 -19   5   18.50    2.60
 -10  19  -5   16.80    2.20
 -10  19  -5   18.10    2.40
  11 -19   4    3.30    1.80
  11 -19   4   -0.50    1.70
 -11  19  -4    3.70    1.80
 -11  19  -4    3.60    1.60
  12 -19   3   50.59    3.50
  12 -19   3   57.39    3.80
 -12  19  -3   50.49    3.60
 -12  19  -3   54.89    2.70
 -12  19  -3   52.09    3.20
  13 -19   2  358.16   10.80
  13 -19   2  369.56   10.80
 -13  19  -2  380.96   11.00
 -13  19  -2  366.86   10.50
 -13  19  -2  355.26    9.40
  14 -19   1   30.60    2.90
  14 -19   1   28.30    2.80
  14 -19   1   26.50    2.80
 -14  19  -1   25.30    2.50
 -14  19  -1   28.10    2.50
 -14  19  -1   27.80    1.40
 -14  19  -1   22.90    2.80
  15 -19   0    4.00    1.50
 -15  19   0    1.60    1.40
 -15  19   0    1.40    1.80
  16 -19  -1  114.49    4.90
  16 -19  -1  111.69    3.90
 -16  19   1  108.99    3.70
 -16  19   1  115.29    4.60
 -16  19   1  109.49    3.90
  17 -19  -2   50.99    3.70
  17 -19  -2   53.49    3.40
 -17  19   2   58.49    3.40
 -17  19   2   51.59    4.10
  18 -19  -3  474.45   13.20
  18 -19  -3  461.85   13.50
 -18  19   3  462.45   13.30
 -18  19   3  460.25   14.20
  19 -19  -4    0.80    2.40
  19 -19  -4    2.50    2.60
 -19  19   4    6.00    3.20
 -19  19   4    3.40    2.20
  20 -19  -5   21.30    3.40
  20 -19  -5   17.70    3.60
 -20  19   5   16.40    3.70
 -20  19   5   26.20    3.30
  21 -19  -6    9.10    3.60
  21 -19  -6   10.10    4.10
 -21  19   6    8.10    4.20
 -21  19   6    8.70    3.20
  22 -19  -7   43.30    6.00
 -22  19   7   41.80    6.50
  23 -19  -8   33.50    7.60
 -23  19   8   20.70    7.20
   5 -18   9    2.60    4.00
  -5  18  -9   -1.70    5.40
   6 -18   8    9.10    3.50
  -6  18  -8   11.50    4.20
   7 -18   7   78.19    4.30
   7 -18   7   87.59    5.00
  -7  18  -7   80.09    4.50
  -7  18  -7   83.49    6.20
   8 -18   6   39.80    3.80
   8 -18   6   43.20    3.30
   8 -18   6   44.00    3.30
  -8  18  -6   39.60    3.40
  -8  18  -6   48.20    4.30
   9 -18   5   66.99    3.60
   9 -18   5   65.79    3.90
  -9  18  -5   67.09    3.80
  -9  18  -5   70.39    3.70
  10 -18   4   76.59    4.00
  10 -18   4   80.09    3.90
 -10  18  -4   74.49    3.70
  11 -18   3  160.28    5.90
  11 -18   3  152.18    5.80
 -11  18  -3  154.58    5.50
 -11  18  -3  153.78    5.80
 -11  18  -3  155.08    5.00
  12 -18   2   22.20    2.90
 -12  18  -2   18.40    1.50
 -12  18  -2   21.80    2.90
  13 -18   1   28.30    2.30
  13 -18   1   20.80    2.80
 -13  18  -1   24.40    2.30
 -13  18  -1   29.60    1.40
 -13  18  -1   22.80    2.80
 -14  18   0 1739.03   41.60
 -14  18   0 1718.93   41.80
 -14  18   0 1766.52   43.20
  15 -18  -1    1.80    1.50
  15 -18  -1    1.90    1.20
 -15  18   1    2.60    1.40
 -15  18   1   -1.20    1.80
 -15  18   1   -0.30    0.90
  16 -18  -2   32.30    3.20
  16 -18  -2   35.60    2.90
 -16  18   2   31.90    3.40
 -16  18   2   35.70    2.80
  17 -18  -3   51.59    3.80
  17 -18  -3   56.09    3.90
 -17  18   3   56.49    3.60
 -17  18   3   51.79    4.40
  18 -18  -4   18.20    2.80
  18 -18  -4   19.80    2.80
 -18  18   4   16.70    2.50
 -18  18   4   14.30    3.20
  19 -18  -5  147.99    6.70
  19 -18  -5  152.08    7.10
 -19  18   5  143.59    6.40
 -19  18   5  145.79    7.70
  20 -18  -6    7.40    3.80
  20 -18  -6    4.20    3.30
 -20  18   6    4.80    4.00
 -20  18   6    3.80    2.90
  21 -18  -7   27.20    5.50
 -21  18   7   24.90    5.60
 -21  18   7   26.70    4.20
  22 -18  -8   64.49    7.60
 -22  18   8   78.29    9.80
   4 -17   9    6.70    4.10
  -4  17  -9   -2.50    5.30
   5 -17   8    4.20    3.40
  -5  17  -8    4.30    4.20
   6 -17   7   19.70    2.40
   6 -17   7   19.90    3.10
  -6  17  -7   16.40    2.40
  -6  17  -7   11.80    3.30
   7 -17   6   64.59    4.10
   7 -17   6   73.99    3.80
   7 -17   6   71.69    3.80
  -7  17  -6   62.89    4.50
  -7  17  -6   71.09    3.80
   8 -17   5   24.90    2.90
   8 -17   5   24.10    2.80
  -8  17  -5   21.70    2.50
  -8  17  -5   23.90    2.50
   9 -17   4  105.49    4.70
   9 -17   4  105.99    5.30
  -9  17  -4  110.09    4.40
  10 -17   3   57.89    3.60
  10 -17   3   65.29    3.50
 -10  17  -3   58.69    2.80
 -10  17  -3   65.69    3.60
 -10  17  -3   55.29    3.50
  11 -17   2   36.50    3.00
  11 -17   2   35.60    2.70
 -11  17  -2   35.00    2.80
 -11  17  -2   21.90    2.30
 -11  17  -2   27.80    1.70
  12 -17   1  252.07    7.00
  12 -17   1  260.07    8.10
  12 -17   1  256.07    7.90
 -12  17  -1  264.57    6.60
 -12  17  -1  255.47    7.70
 -12  17  -1  247.98    7.10
 -12  17  -1  255.57    8.00
  13 -17   0    1.00    1.20
  13 -17   0    1.30    0.70
 -13  17   0    1.70    0.90
 -13  17   0    0.50    1.30
 -13  17   0    2.70    1.60
  14 -17  -1    2.70    1.50
  14 -17  -1    1.90    1.10
 -14  17   1    1.80    1.20
 -14  17   1    3.90    1.80
 -14  17   1   -0.40    0.80
  15 -17  -2   12.10    1.80
  15 -17  -2   12.10    1.80
 -15  17   2   11.20    2.40
 -15  17   2   11.50    1.80
  16 -17  -3   13.80    2.20
  16 -17  -3   14.40    2.30
 -16  17   3   11.70    2.00
 -16  17   3   15.20    2.60
  17 -17  -4  389.86   13.10
  17 -17  -4  410.96   12.20
 -17  17   4  404.76   11.90
 -17  17   4  415.86   13.00
  18 -17  -5   32.20    4.00
  18 -17  -5   28.30    3.60
 -18  17   5   29.70    4.20
 -18  17   5   25.60    3.10
  19 -17  -6   42.50    5.20
  19 -17  -6   55.09    6.00
 -19  17   6   47.00    4.80
 -19  17   6   52.79    6.20
  20 -17  -7   13.80    5.40
 -20  17   7    8.50    4.70
 -20  17   7    8.50    3.60
  21 -17  -8   -0.30    5.90
 -21  17   8    5.20    5.80
   3 -16   9   -1.10    3.90
  -3  16  -9   -1.50    5.10
   4 -16   8    8.60    3.20
  -4  16  -8   13.50    4.40
   5 -16   7   30.90    3.20
   5 -16   7   36.10    4.20
  -5  16  -7   34.20    3.50
  -5  16  -7   36.70    4.30
   6 -16   6   31.00    2.90
   6 -16   6   33.50    2.80
   6 -16   6   30.20    3.20
  -6  16  -6   41.00    3.20
  -6  16  -6   38.80    4.10
   7 -16   5   11.40    1.80
   7 -16   5    9.60    2.10
  -7  16  -5   10.30    1.80
  -7  16  -5   10.20    2.10
   8 -16   4    4.40    1.70
   8 -16   4    5.70    1.70
   9 -16   3    1.20    1.40
   9 -16   3    3.40    1.60
  -9  16  -3    1.30    1.10
  -9  16  -3    2.10    1.40
  -9  16  -3   -0.80    1.20
  10 -16   2  701.53   18.00
  10 -16   2  710.63   18.20
 -10  16  -2  676.63   17.70
 -10  16  -2  687.83   18.10
 -10  16  -2  674.23   17.00
  11 -16   1  101.79    3.50
  11 -16   1  107.69    4.30
  11 -16   1  106.89    4.40
 -11  16  -1  100.49    3.60
 -11  16  -1  106.29    3.00
 -11  16  -1  105.19    4.00
 -11  16  -1  111.49    4.40
  12 -16   0  233.38    7.20
  12 -16   0  238.08    6.00
 -12  16   0  236.68    7.10
 -12  16   0  240.78    7.50
 -12  16   0  230.68    6.10
 -12  16   0  225.98    6.00
  13 -16  -1    4.20    1.10
  13 -16  -1    4.00    1.50
 -13  16   1    1.60    0.90
 -13  16   1    4.20    1.30
 -13  16   1    4.50    1.70
  14 -16  -2   19.00    2.00
  14 -16  -2   19.90    2.40
 -14  16   2   17.60    2.40
  15 -16  -3   56.29    3.50
  15 -16  -3   58.19    3.60
 -15  16   3   59.69    4.20
 -15  16   3   57.89    3.50
  16 -16  -4   73.29    4.30
 -16  16   4   62.29    4.50
 -16  16   4   73.29    4.20
  17 -16  -5    1.20    2.40
  17 -16  -5    6.10    2.60
 -17  16   5    6.40    2.20
 -17  16   5    8.20    2.90
  18 -16  -6  170.18    7.70
  18 -16  -6  181.58    8.40
 -18  16   6  189.38    9.10
 -18  16   6  182.68    7.20
 -19  16   7    3.90    3.20
 -19  16   7    7.70    4.30
  20 -16  -8    8.10    5.90
 -20  16   8   16.60    5.30
   2 -15   9    8.20    3.90
  -2  15  -9   -2.40    4.70
   3 -15   8    5.50    3.20
  -3  15  -8    5.20    3.90
   4 -15   7    3.00    1.80
   4 -15   7    7.10    2.60
  -4  15  -7    4.50    1.90
  -4  15  -7    2.30    3.00
   5 -15   6   24.30    2.70
   5 -15   6   27.00    2.60
   5 -15   6   26.20    3.30
  -5  15  -6   25.10    3.10
  -5  15  -6   24.20    2.40
   6 -15   5  229.48    7.30
   6 -15   5  239.08    7.60
   6 -15   5  231.28    7.10
  -6  15  -5  234.88    7.70
  -6  15  -5  239.08    7.20
   7 -15   4   86.09    3.70
  -7  15  -4   78.59    3.50
  -7  15  -4   70.59    4.10
   8 -15   3    1.40    1.50
   8 -15   3   -0.30    1.20
  -8  15  -3    0.30    1.00
  -8  15  -3    1.00    1.20
  -8  15  -3    1.50    1.30
   9 -15   2   23.30    2.20
   9 -15   2   17.70    2.00
  -9  15  -2   18.60    2.20
  -9  15  -2   18.90    1.40
  -9  15  -2   15.10    1.80
  10 -15   1  504.55   13.40
  10 -15   1  474.85   12.30
  10 -15   1  481.05   13.10
 -10  15  -1  501.65   13.30
 -10  15  -1  473.15   12.30
 -10  15  -1  501.75   12.00
  11 -15   0   -0.30    1.10
  11 -15   0    0.20    0.60
 -11  15   0    0.80    1.30
 -11  15   0   -0.90    0.80
 -11  15   0   -0.40    0.60
 -11  15   0   -0.70    1.10
  12 -15  -1   63.29    2.60
  12 -15  -1   65.99    3.30
 -12  15   1   67.79    3.60
 -12  15   1   59.09    2.20
 -12  15   1   68.49    3.10
  13 -15  -2  732.13   18.50
  13 -15  -2  720.93   19.00
 -13  15   2  737.93   18.80
 -13  15   2  727.23   19.40
  14 -15  -3  671.03   17.60
 -14  15   3  674.43   18.50
  15 -15  -4   28.20    3.20
 -15  15   4   29.60    2.80
 -15  15   4   30.10    3.90
  16 -15  -5  205.68    8.00
  16 -15  -5  202.48    7.70
 -16  15   5  208.98    7.30
 -16  15   5  204.18    8.40
  17 -15  -6    5.30    2.90
  17 -15  -6    0.30    3.10
 -17  15   6    0.60    3.60
 -17  15   6    0.70    2.50
 -18  15   7    7.50    3.10
 -18  15   7    2.60    4.00
  19 -15  -8   16.60    5.50
 -19  15   8   17.30    5.50
  20 -15  -9   10.80    7.40
   1 -14   9   10.30    4.10
  -1  14  -9    6.00    5.00
   2 -14   8    4.90    3.10
  -2  14  -8   10.10    4.10
   3 -14   7    8.40    2.60
   3 -14   7   10.00    1.90
  -3  14  -7    9.70    2.00
  -3  14  -7    7.10    3.30
   4 -14   6    0.90    1.80
   4 -14   6    0.10    1.50
  -4  14  -6    2.10    1.50
  -4  14  -6    2.70    2.40
   5 -14   5    6.20    1.60
   5 -14   5    5.90    1.90
   5 -14   5    4.80    1.40
  -5  14  -5    5.20    1.80
  -5  14  -5    2.70    1.50
   6 -14   4   60.39    3.00
   6 -14   4   54.69    3.60
  -6  14  -4   53.29    3.20
  -6  14  -4   54.69    2.80
   7 -14   3  203.88    6.30
   7 -14   3  195.78    6.40
  -7  14  -3  205.58    6.00
  -7  14  -3  201.08    6.40
  -7  14  -3  212.78    6.20
   8 -14   2  174.88    5.60
   8 -14   2  168.78    5.50
  -8  14  -2  168.68    4.80
  -8  14  -2  166.48    5.30
  -8  14  -2  172.38    5.60
   9 -14   1  335.57    9.60
   9 -14   1  331.07    8.60
   9 -14   1  331.67    9.40
  -9  14  -1  339.17    9.20
  -9  14  -1  338.17    8.30
  -9  14  -1  316.07    8.60
  -9  14  -1  339.37    9.50
  10 -14   0    7.40    1.30
  10 -14   0   10.20    0.90
 -10  14   0    8.60    1.50
 -10  14   0    9.40    0.90
 -10  14   0    9.90    0.90
 -10  14   0    8.10    1.30
  11 -14  -1   11.60    1.70
 -11  14   1   12.90    1.50
 -11  14   1   10.50    1.10
 -11  14   1   12.80    1.80
  12 -14  -2  442.46   12.00
  12 -14  -2  435.36   11.50
 -12  14   2  436.06   11.80
 -12  14   2  428.46   12.30
  13 -14  -3  198.58    6.40
  13 -14  -3  201.08    6.70
 -13  14   3  201.88    6.40
 -13  14   3  197.98    7.10
  14 -14  -4    5.90    2.00
  14 -14  -4    3.70    2.40
 -14  14   4    6.20    2.20
 -14  14   4    6.30    1.70
  15 -14  -5   40.50    3.80
  15 -14  -5   30.60    4.00
 -15  14   5   29.60    3.40
 -15  14   5   30.70    3.70
  16 -14  -6    6.30    3.20
  16 -14  -6    7.60    2.90
 -16  14   6    4.40    2.40
 -16  14   6    4.20    3.20
  17 -14  -7  105.09    8.70
 -17  14   7  101.69    5.90
 -17  14   7  104.59    7.60
  18 -14  -8   67.39    7.20
 -18  14   8   72.89    8.10
  19 -14  -9   15.40    6.90
   0 -13   9  118.19    7.40
   0  13  -9   97.49    9.00
   1 -13   8    0.40    3.00
  -1  13  -8    9.20    3.80
   2 -13   7    9.10    2.70
   2 -13   7    5.70    1.90
  -2  13  -7    5.70    3.00
  -2  13  -7    8.70    2.00
   3 -13   6   20.40    2.50
   3 -13   6   23.70    2.40
   3 -13   6   24.00    2.90
  -3  13  -6   19.50    2.60
  -3  13  -6   20.40    3.00
   4 -13   5    8.20    1.50
   4 -13   5    5.90    1.70
  -4  13  -5    6.30    1.80
  -4  13  -5    4.80    2.10
   5 -13   4   66.99    3.20
   5 -13   4   66.69    3.00
  -5  13  -4   59.99    3.20
  -5  13  -4   64.09    2.90
   6 -13   3   57.19    2.80
   6 -13   3   54.39    2.90
  -6  13  -3   59.29    2.60
  -6  13  -3   57.69    2.60
  -6  13  -3   51.89    2.80
   7 -13   2  331.57    9.30
   7 -13   2  325.77    9.10
  -7  13  -2  328.87    8.90
  -7  13  -2  321.47    8.50
  -7  13  -2  333.77    9.20
   8 -13   1 1097.99   26.90
   8 -13   1 1059.69   26.10
   8 -13   1 1094.19   27.10
  -8  13  -1 1128.59   26.00
  -8  13  -1 1099.59   26.80
  -8  13  -1 1098.29   27.10
  -8  13  -1 1025.10   26.10
   9 -13   0    0.00    1.00
   9 -13   0    1.30    0.50
  -9  13   0    0.90    0.50
  -9  13   0    0.70    0.70
  -9  13   0    0.60    0.90
  -9  13   0    0.90    1.10
  10 -13  -1  408.76   10.20
  10 -13  -1  392.16   10.90
 -10  13   1  403.46   10.70
 -10  13   1  402.76   11.20
 -10  13   1  394.56    9.90
  11 -13  -2    3.70    1.10
  11 -13  -2    2.30    1.30
 -11  13   2    2.10    1.10
 -11  13   2    1.60    1.40
  12 -13  -3    2.50    1.40
  12 -13  -3    2.10    1.50
 -12  13   3    2.20    1.30
 -12  13   3    1.90    1.70
  13 -13  -4   65.29    4.00
 -13  13   4   63.89    4.20
  14 -13  -5  138.69    5.90
  14 -13  -5  136.09    6.10
 -14  13   5  141.69    5.50
 -14  13   5  142.79    6.60
  15 -13  -6    1.60    2.30
  15 -13  -6   -1.70    2.60
 -15  13   6   -2.20    2.70
 -15  13   6    2.40    2.30
  16 -13  -7   19.80    4.30
 -16  13   7   26.30    4.70
 -16  13   7   15.90    3.30
  17 -13  -8   44.60    6.30
 -17  13   8   48.70    6.10
  18 -13  -9   16.60    6.90
  -1 -12   9   20.60    4.10
   1  12  -9   28.60    5.80
   0 -12   8    3.80    3.00
   0  12  -8    6.00    3.80
   1 -12   7   17.60    2.80
   1 -12   7   14.00    2.00
  -1  12  -7   15.90    3.30
  -1  12  -7   16.50    2.20
   2 -12   6   70.29    3.80
   2 -12   6   62.29    3.20
   2 -12   6   60.09    3.20
  -2  12  -6   64.19    3.40
  -2  12  -6   66.39    4.70
   3 -12   5   17.20    2.00
   3 -12   5   17.80    2.10
   3 -12   5   15.40    2.00
  -3  12  -5   20.10    2.10
  -3  12  -5   17.40    2.10
   4 -12   4   55.09    2.90
   4 -12   4   59.79    2.80
  -4  12  -4   59.69    2.70
  -4  12  -4   53.59    3.10
   5 -12   3  174.08    5.60
   5 -12   3  180.68    5.40
  -5  12  -3  182.18    5.40
  -5  12  -3  169.88    5.50
  -5  12  -3  180.08    5.40
   6 -12   2  857.61   21.90
   6 -12   2  876.51   21.80
  -6  12  -2  879.31   21.30
  -6  12  -2  888.51   21.70
  -6  12  -2  869.01   21.90
   7 -12   1   14.60    1.10
   7 -12   1   14.10    1.60
   7 -12   1   14.00    1.70
  -7  12  -1   18.20    1.50
  -7  12  -1   15.70    0.90
  -7  12  -1   13.00    1.50
   8 -12   0   84.89    2.30
   8 -12   0   83.59    3.30
  -8  12   0   84.19    2.40
  -8  12   0   88.29    3.20
  -8  12   0   83.19    2.50
  -8  12   0   80.69    3.40
   9 -12  -1    6.40    1.10
   9 -12  -1    8.70    1.00
  -9  12   1    7.00    0.90
  -9  12   1    8.00    1.30
  -9  12   1    9.60    1.20
  10 -12  -2  218.48    6.50
  10 -12  -2  210.28    6.10
 -10  12   2  209.28    6.80
 -10  12   2  210.68    6.30
  11 -12  -3   64.69    3.40
  11 -12  -3   69.59    3.30
 -11  12   3   71.09    3.20
  12 -12  -4   48.90    3.50
  12 -12  -4   54.19    3.50
 -12  12   4   47.50    3.20
 -12  12   4   48.50    3.80
  13 -12  -5    2.90    2.20
  13 -12  -5   -0.40    2.00
 -13  12   5    1.90    1.70
 -13  12   5    0.10    2.20
  14 -12  -6  223.98    8.70
  14 -12  -6  217.88    8.00
 -14  12   6  213.68    8.80
 -14  12   6  214.88    7.40
  15 -12  -7   -2.80    3.60
 -15  12   7    5.60    2.70
 -15  12   7    1.00    3.90
  16 -12  -8   -0.20    4.90
 -16  12   8   -2.30    4.50
  17 -12  -9   12.40    6.70
 -17  12   9   24.90    6.70
  -3 -11  10   -3.60    5.40
  -2 -11   9   42.90    4.90
   2  11  -9   67.89    8.30
  -1 -11   8   31.50    3.90
   1  11  -8   35.00    4.90
   0 -11   7   57.49    4.30
   0 -11   7   58.19    3.50
   0  11  -7   61.69    3.60
   0  11  -7   56.09    5.10
   1 -11   6  130.99    4.60
   1 -11   6  132.89    5.40
   1 -11   6  124.89    4.40
  -1  11  -6  127.69    5.90
  -1  11  -6  130.29    4.70
   2 -11   5   61.09    2.90
   2 -11   5   61.69    3.30
   2 -11   5   59.39    2.70
  -2  11  -5   56.49    3.60
  -2  11  -5   63.49    2.90
   3 -11   4    6.60    1.30
   3 -11   4    8.50    1.50
   3 -11   4    8.80    1.30
  -3  11  -4    8.70    1.60
  -3  11  -4    9.50    1.30
   4 -11   3   16.10    1.80
   4 -11   3   17.60    1.70
  -4  11  -3   19.30    1.70
  -4  11  -3   15.20    1.50
   5 -11   2    6.30    1.20
   5 -11   2    7.20    1.10
  -5  11  -2    6.20    1.00
  -5  11  -2    6.60    1.10
  -5  11  -2    6.00    0.80
   6 -11   1  359.06    9.20
   6 -11   1  374.66   10.00
   6 -11   1  375.56    9.90
  -6  11  -1  372.86   10.00
  -6  11  -1  367.46    9.70
  -6  11  -1  379.16    9.10
   7 -11   0    1.10    0.80
   7 -11   0    1.40    0.40
  -7  11   0    1.30    0.80
  -7  11   0    2.70    1.00
  -7  11   0    1.00    0.50
  -7  11   0    1.20    0.40
   8 -11  -1  138.09    4.10
  -8  11   1  143.19    4.80
  -8  11   1  139.59    3.80
  -8  11   1  143.99    4.40
   9 -11  -2  262.17    7.20
   9 -11  -2  258.77    7.50
  -9  11   2  264.37    7.80
  -9  11   2  265.47    7.40
  10 -11  -3  100.89    3.90
  10 -11  -3   87.79    3.70
 -10  11   3   92.49    3.60
 -10  11   3   89.39    4.20
  11 -11  -4  419.06   11.60
  11 -11  -4  412.46   11.80
 -11  11   4  415.46   11.70
 -11  11   4  405.96   12.20
 -11  11   4  414.66   11.30
  12 -11  -5    2.30    2.20
  12 -11  -5    6.50    1.90
 -12  11   5    5.30    1.70
 -12  11   5    3.00    2.30
 -12  11   5    4.10    2.30
  13 -11  -6    3.10    2.70
  13 -11  -6    1.90    2.10
 -13  11   6    4.60    2.00
 -13  11   6    1.70    2.80
 -13  11   6    3.50    2.30
  14 -11  -7   83.29    6.80
 -14  11   7   83.49    4.80
 -14  11   7   82.59    6.60
  15 -11  -8    2.80    4.70
 -15  11   8    4.30    4.70
  16 -11  -9    7.60    6.30
 -16  11   9    5.70    5.90
  -4 -10  10   -2.40    6.00
  -3 -10   9    7.60    3.80
   3  10  -9    9.20    5.10
  -2 -10   8   25.00    3.60
   2  10  -8   15.00    4.30
  -1 -10   7    4.10    2.30
  -1 -10   7    2.20    1.70
   1  10  -7    2.50    2.90
   1  10  -7    1.50    1.90
   0 -10   6  219.48    6.60
   0 -10   6  223.78    7.40
   0 -10   6  218.68    6.50
   0  10  -6  216.18    6.70
   0  10  -6  222.98    8.10
   1 -10   5   83.89    3.40
   1 -10   5   88.19    3.20
   1 -10   5   88.19    3.90
  -1  10  -5   94.59    3.60
  -1  10  -5   87.69    4.30
   2 -10   4  889.41   22.20
   2 -10   4  868.21   21.70
   2 -10   4  862.41   21.60
  -2  10  -4  898.71   21.80
  -2  10  -4  888.91   22.40
   3 -10   3   86.79    3.00
   3 -10   3   84.09    3.20
  -3  10  -3   81.19    2.90
  -3  10  -3   82.19    3.10
   4 -10   2  137.39    4.10
   4 -10   2  128.99    4.30
  -4  10  -2  134.39    4.00
  -4  10  -2  131.59    4.20
  -4  10  -2  129.59    3.90
   5 -10   1  538.75   13.70
   5 -10   1  573.54   14.30
   5 -10   1  572.14   14.50
  -5  10  -1  557.84   14.20
  -5  10  -1  574.94   14.50
  -5  10  -1  574.64   13.70
   6 -10   0  552.54   14.20
  -6  10   0  559.54   14.30
  -6  10   0  565.74   14.10
   7 -10  -1 2274.57   62.79
   7 -10  -1 2610.44   62.79
  -7  10   1 2743.23   62.09
  -7  10   1 2729.43   62.69
  -7  10   1 2763.82   63.09
   8 -10  -2  455.75   11.90
   8 -10  -2  450.95   11.60
  -8  10   2  444.46   12.20
  -8  10   2  462.15   11.70
   9 -10  -3   14.60    1.90
   9 -10  -3   16.60    1.80
  -9  10   3   14.50    1.80
  -9  10   3   15.70    2.00
  -9  10   3   19.50    2.10
  10 -10  -4  462.25   12.40
  10 -10  -4  439.26   12.40
 -10  10   4  444.46   12.30
 -10  10   4  446.76   12.90
 -10  10   4  438.86   12.00
  11 -10  -5   38.50    3.60
  11 -10  -5   35.30    3.80
 -11  10   5   32.20    3.30
 -11  10   5   37.80    3.30
 -11  10   5   34.70    3.60
  12 -10  -6   74.49    4.60
  12 -10  -6   82.49    5.40
 -12  10   6   74.09    4.20
 -12  10   6   68.49    5.10
 -12  10   6   76.09    4.50
  13 -10  -7    2.70    3.40
 -13  10   7   -0.80    3.10
 -13  10   7    3.50    2.40
  14 -10  -8   21.80    5.10
 -14  10   8   23.90    5.00
  15 -10  -9   11.10    6.30
 -15  10   9    6.70    5.50
  -4  -9   9   32.80    4.90
   4   9  -9   26.90    5.60
  -3  -9   8   15.70    3.30
   3   9  -8   11.70    4.10
  -2  -9   7   95.29    5.00
  -2  -9   7   85.89    4.00
   2   9  -7   82.59    4.30
   2   9  -7   94.69    6.10
  -1  -9   6  344.87   10.30
  -1  -9   6  355.76    9.50
  -1  -9   6  358.86    9.70
   1   9  -6  356.76    9.80
   1   9  -6  339.87   11.10
   0  -9   5  140.59    4.50
   0  -9   5  142.49    5.00
   0  -9   5  132.29    4.30
   0   9  -5  142.39    4.60
   1  -9   4  160.78    4.80
   1  -9   4  157.08    4.60
   1  -9   4  160.68    5.10
  -1   9  -4  152.28    5.40
  -1   9  -4  161.88    4.80
   2  -9   3   74.79    3.00
   2  -9   3   80.39    2.80
  -2   9  -3   84.09    2.80
  -2   9  -3   79.69    3.10
   3  -9   2   67.49    2.50
   3  -9   2   65.19    2.60
  -3   9  -2   66.09    2.60
  -3   9  -2   67.19    2.40
  -3   9  -2   68.59    2.40
   4  -9   1  141.29    3.80
   4  -9   1  145.19    4.30
   4  -9   1  151.58    4.50
  -4   9  -1  141.79    3.90
  -4   9  -1  153.38    4.50
  -4   9  -1  145.99    4.20
   5  -9   0    0.70    0.60
  -5   9   0    0.90    0.60
  -5   9   0    0.90    0.80
   6  -9  -1    2.50    0.70
  -6   9   1    1.90    0.50
  -6   9   1    0.90    1.00
  -6   9   1    2.20    0.70
   7  -9  -2   84.99    3.10
   7  -9  -2   85.59    2.90
  -7   9   2   78.99    3.20
  -7   9   2   84.89    3.20
  -7   9   2   84.89    3.00
   8  -9  -3  109.19    4.00
   8  -9  -3  116.19    4.10
  -8   9   3  109.59    3.80
  -8   9   3  114.99    4.50
  -8   9   3  113.49    4.00
   9  -9  -4  252.07    7.90
   9  -9  -4  254.57    7.60
  -9   9   4  257.97    7.60
  -9   9   4  250.37    7.40
  -9   9   4  247.98    8.10
  10  -9  -5   25.00    3.00
  10  -9  -5   29.90    3.40
 -10   9   5   31.50    3.00
 -10   9   5   32.60    3.10
 -10   9   5   29.00    3.50
  11  -9  -6    3.80    2.10
  11  -9  -6    2.70    2.40
 -11   9   6    0.70    2.00
 -11   9   6    0.90    1.90
 -11   9   6    3.10    2.60
  12  -9  -7   37.10    5.50
  12  -9  -7   34.60    4.40
 -12   9   7   40.80    3.90
 -12   9   7   40.70    5.60
  13  -9  -8    6.20    4.50
 -13   9   8    6.30    3.90
  14  -9  -9   30.40    6.70
 -14   9   9   38.10    6.10
  -5  -8   9    9.60    4.10
   5   8  -9    0.90    4.80
  -4  -8   8    8.80    3.10
   4   8  -8   10.50    4.10
  -3  -8   7    3.60    1.70
  -3  -8   7    3.70    2.40
   3   8  -7   -0.80    1.90
   3   8  -7    4.30    2.90
  -2  -8   6    4.00    1.90
  -2  -8   6    0.30    1.30
  -2  -8   6    1.10    1.30
   2   8  -6    0.40    2.20
   2   8  -6    1.90    1.50
  -1  -8   5  239.48    6.50
  -1  -8   5  241.28    6.70
  -1  -8   5  230.48    7.20
   1   8  -5  237.08    7.80
   1   8  -5  232.48    6.80
   0  -8   4  278.77    8.00
   0  -8   4  291.37    7.60
   0  -8   4  273.67    7.40
   0   8  -4  276.27    8.30
   0   8  -4  285.37    7.60
   1  -8   3    5.50    1.00
   1  -8   3    5.70    0.80
   1  -8   3    6.10    0.80
  -1   8  -3    5.00    1.10
  -1   8  -3    8.00    1.00
   2  -8   2   26.60    1.40
   2  -8   2   26.70    1.60
  -2   8  -2   24.70    1.40
  -2   8  -2   25.30    1.50
  -2   8  -2   25.00    1.30
   3  -8   1   16.10    1.30
   3  -8   1   14.50    1.10
   3  -8   1   12.90    0.70
  -3   8  -1   13.20    1.30
  -3   8  -1   13.10    0.90
  -3   8  -1   14.50    1.10
  -3   8  -1   15.10    1.30
   4  -8   0    3.50    0.70
   4  -8   0    5.70    1.00
  -4   8   0    6.40    0.90
  -4   8   0    6.40    0.80
   5  -8  -1    8.30    1.20
   5  -8  -1    4.70    0.60
  -5   8   1    5.50    1.10
  -5   8   1    5.80    0.90
  -5   8   1    5.50    0.70
   6  -8  -2    0.60    0.70
   6  -8  -2    0.10    0.60
  -6   8   2    0.50    0.70
  -6   8   2   -0.40    0.90
   7  -8  -3  122.49    4.20
   7  -8  -3  120.89    4.10
  -7   8   3  118.79    4.50
  -7   8   3  120.29    3.90
  -7   8   3  122.39    4.20
   8  -8  -4   86.89    3.60
   8  -8  -4   82.99    3.90
  -8   8   4   87.39    3.70
  -8   8   4   83.89    3.40
  -8   8   4   82.69    4.10
   9  -8  -5    5.40    1.80
   9  -8  -5    3.60    1.90
  -9   8   5    6.90    1.90
  -9   8   5    3.80    2.10
  -9   8   5    5.30    1.70
  10  -8  -6   60.69    3.90
  10  -8  -6   61.79    4.70
 -10   8   6   61.49    4.90
 -10   8   6   59.29    3.90
 -10   8   6   62.29    3.80
  11  -8  -7    1.90    3.10
  11  -8  -7    2.60    2.70
 -11   8   7    2.70    3.70
 -11   8   7    1.70    2.90
 -11   8   7   -1.50    2.40
  12  -8  -8    4.10    4.00
 -12   8   8   -0.50    3.80
  13  -8  -9   13.00    5.90
 -13   8   9   14.30    5.20
  -6  -7   9   -1.60    3.90
   6   7  -9   -0.40    5.00
  -5  -7   8   11.90    3.20
   5   7  -8    6.30    3.90
  -4  -7   7    2.50    1.80
  -4  -7   7    2.60    2.20
   4   7  -7   -1.10    1.90
   4   7  -7   -0.10    2.80
  -3  -7   6  119.19    4.50
  -3  -7   6  122.69    4.20
  -3  -7   6  123.69    5.10
   3   7  -6  114.49    5.20
   3   7  -6  125.09    5.90
  -2  -7   5  218.88    6.20
  -2  -7   5  212.58    6.00
  -2  -7   5  214.28    6.80
   2   7  -5  210.98    7.40
   2   7  -5  214.08    6.30
  -1  -7   4  593.14   14.50
  -1  -7   4  562.84   14.20
  -1  -7   4  574.54   14.90
   1   7  -4  574.94   15.30
   1   7  -4  578.54   14.50
   0  -7   3  277.47    7.30
   0  -7   3  297.67    7.60
   0  -7   3  285.57    7.80
   0   7  -3  293.47    8.00
   0   7  -3  285.57    7.50
   1  -7   2   36.20    1.80
   1  -7   2   37.30    1.50
  -1   7  -2   34.90    1.60
  -1   7  -2   36.00    1.50
  -1   7  -2   30.50    1.60
   2  -7   1  501.45   11.70
   2  -7   1  487.65   11.90
   2  -7   1  477.45   11.40
  -2   7  -1  434.96   11.80
  -2   7  -1  431.16   11.60
  -2   7  -1  445.36   11.60
  -2   7  -1  483.75   11.60
  -2   7  -1  491.95   11.90
   3  -7   0    0.00    0.40
   3  -7   0   -0.20    0.40
   3  -7   0   -0.70    0.70
  -3   7   0    1.10    0.70
  -3   7   0    0.30    0.50
  -3   7   0    0.10    0.40
   4  -7  -1    0.40    0.40
   4  -7  -1    0.80    0.50
   4  -7  -1    0.40    0.60
  -4   7   1    0.40    0.40
  -4   7   1    0.30    0.50
  -4   7   1    0.40    0.60
  -4   7   1    0.40    0.70
   5  -7  -2   50.19    2.00
   5  -7  -2   48.10    2.10
  -5   7   2   47.60    1.90
  -5   7   2   52.29    2.20
  -5   7   2   49.50    2.40
   6  -7  -3  284.07    8.00
   6  -7  -3  291.87    8.00
  -6   7   3  285.37    8.30
  -6   7   3  289.57    8.00
  -6   7   3  300.67    7.80
   7  -7  -4  112.29    4.10
   7  -7  -4  108.69    4.40
  -7   7   4  110.09    4.70
  -7   7   4  114.49    3.90
  -7   7   4  106.09    4.00
   8  -7  -5  108.39    4.50
   8  -7  -5  115.59    5.00
  -8   7   5  108.19    5.10
  -8   7   5  113.49    4.40
  -8   7   5  109.29    4.50
   9  -7  -6    2.30    2.40
   9  -7  -6    2.70    2.40
  -9   7   6    3.80    2.50
  10  -7  -7    7.80    2.60
  10  -7  -7    8.50    3.20
 -10   7   7    9.00    2.60
 -10   7   7    6.70    3.30
 -10   7   7    9.70    2.70
  11  -7  -8    7.00    4.20
 -11   7   8    3.20    3.70
  12  -7  -9   84.09    8.70
 -12   7   9   64.19    7.70
  -7  -6   9   23.00    4.60
   7   6  -9   17.50    5.20
  -6  -6   8   18.90    3.50
   6   6  -8   15.20    4.00
  -5  -6   7    1.00    1.70
  -5  -6   7    0.60    2.20
   5   6  -7   -1.10    2.80
  -4  -6   6   16.50    2.40
  -4  -6   6   13.90    1.80
  -4  -6   6   12.90    1.70
   4   6  -6   11.80    1.60
   4   6  -6   13.90    2.70
  -3  -6   5    5.40    1.60
  -3  -6   5    5.10    1.20
  -3  -6   5    4.70    1.10
   3   6  -5    3.80    1.30
   3   6  -5    2.70    1.70
  -2  -6   4   65.59    2.90
  -2  -6   4   64.59    2.50
  -2  -6   4   60.39    2.20
   2   6  -4   60.79    2.50
  -1  -6   3   38.20    1.50
  -1  -6   3   42.50    1.70
  -1  -6   3   39.40    2.00
   1   6  -3   38.40    2.20
   1   6  -3   41.00    1.70
   0  -6   2  269.87    6.70
   0  -6   2  256.57    6.90
   0  -6   2  259.77    6.60
   0   6  -2  267.67    7.00
   0   6  -2  243.98    6.70
   0   6  -2  262.97    6.70
   1  -6   1    3.20    0.40
   1  -6   1    4.00    0.80
   1  -6   1    3.20    0.60
   1  -6   1    4.50    0.70
  -1   6  -1    3.50    0.50
  -1   6  -1    4.10    0.80
  -1   6  -1    3.60    0.50
  -1   6  -1    3.80    0.70
  -1   6  -1    3.20    0.50
   2  -6   0  204.88    5.30
   2  -6   0  199.28    5.50
   2  -6   0  212.98    5.40
  -2   6   0  202.58    5.50
  -2   6   0  211.28    5.30
  -2   6   0  201.68    5.40
   3  -6  -1  768.22   17.40
   3  -6  -1  701.63   17.50
   3  -6  -1  730.13   17.70
   3  -6  -1  678.13   17.60
  -3   6   1  749.03   17.60
  -3   6   1  665.33   17.60
  -3   6   1  751.32   17.80
  -3   6   1  749.82   17.40
   4  -6  -2   12.30    1.10
   4  -6  -2   11.40    1.10
  -4   6   2   11.00    1.10
  -4   6   2    9.30    1.10
  -4   6   2   10.80    1.40
   5  -6  -3   46.60    2.20
   5  -6  -3   43.80    2.20
  -5   6   3   44.00    2.10
  -5   6   3   45.80    2.50
  -5   6   3   47.40    2.20
   6  -6  -4  134.39    4.50
   6  -6  -4  127.59    4.70
  -6   6   4  123.19    4.40
  -6   6   4  130.29    4.30
   7  -6  -5   54.59    3.70
   7  -6  -5   52.89    3.10
  -7   6   5   56.99    3.10
  -7   6   5   57.89    3.80
  -7   6   5   58.69    3.20
   8  -6  -6   28.80    3.70
  -8   6   6   28.40    3.30
  -8   6   6   25.90    2.60
  -8   6   6   26.00    3.30
   9  -6  -7   19.00    2.80
   9  -6  -7   16.20    3.50
  -9   6   7   20.00    2.80
  -9   6   7   13.40    3.20
  -9   6   7   20.50    3.90
  10  -6  -8   12.20    4.30
 -10   6   8   -0.30    3.60
  11  -6  -9   39.10    6.20
 -11   6   9   22.30    5.40
  -8  -5   9   48.90    6.40
   8   5  -9   54.29    6.70
  -7  -5   8   56.39    5.30
   7   5  -8   61.19    6.30
  -6  -5   7   -1.40    2.20
  -6  -5   7    3.30    1.80
   6   5  -7   -3.40    2.70
  -5  -5   6   49.20    3.50
  -5  -5   6   44.80    2.90
  -5  -5   6   45.40    2.80
   5   5  -6   42.20    3.50
   5   5  -6   44.20    4.20
   5   5  -6   43.60    2.80
  -4  -5   5  562.34   13.90
  -4  -5   5  546.05   14.70
  -4  -5   5  540.65   14.10
   4   5  -5  541.45   15.20
   4   5  -5  562.14   14.20
  -3  -5   4  126.09    3.60
  -3  -5   4  123.19    4.20
  -3  -5   4  122.89    3.90
   3   5  -4  120.49    3.90
   3   5  -4  123.79    4.80
  -2  -5   3   22.50    1.30
  -2  -5   3   20.60    1.00
  -2  -5   3   21.80    1.50
   2   5  -3   17.90    1.40
   2   5  -3   16.80    1.70
   2   5  -3   21.60    1.20
  -1  -5   2   50.49    2.00
  -1  -5   2   49.10    1.70
   1   5  -2   48.30    1.70
   1   5  -2   48.30    1.70
   1   5  -2   45.10    2.00
   0  -5   1    8.00    0.60
   0  -5   1    8.60    0.60
   0  -5   1    7.80    0.90
   0  -5   1    6.70    0.60
   0  -5   1    9.30    0.80
   0   5  -1    9.10    0.80
   0   5  -1    7.00    0.90
   0   5  -1    9.30    0.70
   0   5  -1    8.00    0.60
   0   5  -1    7.90    0.70
   1  -5   0   -0.40    0.50
   1  -5   0   -0.30    0.30
   1  -5   0   -0.50    0.40
   1  -5   0   -0.40    0.30
  -1   5   0   -0.70    0.30
  -1   5   0   -1.00    0.30
  -1   5   0   -1.10    0.40
   2  -5  -1  582.14   14.30
   2  -5  -1  573.24   14.40
   2  -5  -1  620.94   14.10
   2  -5  -1  594.84   14.10
   2  -5  -1  608.54   14.30
  -2   5   1  594.74   14.10
  -2   5   1  613.34   14.30
  -2   5   1  558.14   14.20
  -2   5   1  596.64   14.40
  -2   5   1  493.85   14.50
   3  -5  -2  334.97    8.80
   3  -5  -2  366.66    9.10
   3  -5  -2  355.16    9.10
  -3   5   2  360.56    9.10
  -3   5   2  362.06    8.90
  -3   5   2  350.86    9.30
   4  -5  -3  234.28    6.50
   4  -5  -3  233.78    6.70
  -4   5   3  233.18    6.90
  -4   5   3  247.08    6.60
  -4   5   3  235.58    6.30
   5  -5  -4  797.32   19.70
   5  -5  -4  779.12   20.10
  -5   5   4  787.42   20.20
  -5   5   4  777.82   19.50
  -5   5   4  784.72   19.70
   6  -5  -5    0.60    1.30
   6  -5  -5    1.20    1.70
  -6   5   5    0.60    1.30
  -6   5   5    1.40    1.80
  -6   5   5    1.10    1.50
   7  -5  -6    5.50    2.40
   7  -5  -6    6.60    2.00
  -7   5   6    6.90    1.90
  -7   5   6    6.20    2.40
  -7   5   6    6.50    2.10
   8  -5  -7    3.60    2.80
   8  -5  -7    1.50    2.10
  -8   5   7    1.50    2.20
  -8   5   7   -2.90    2.60
   9  -5  -8    1.20    3.60
  -9   5   8    0.20    3.30
  10  -5  -9    1.80    5.00
 -10   5   9  -11.50    4.40
  -9  -4   9  147.79    8.30
   9   4  -9  159.28   10.10
  -8  -4   8   15.40    4.00
   8   4  -8    6.90    4.10
  -7  -4   7   28.10    3.10
  -7  -4   7   40.80    4.20
   7   4  -7   26.00    3.80
  -6  -4   6  219.18    6.60
  -6  -4   6  228.18    7.60
  -6  -4   6  229.58    6.90
   6   4  -6  220.88    6.60
   6   4  -6  225.08    8.30
  -5  -4   5   26.70    2.10
  -5  -4   5   24.90    2.60
  -5  -4   5   26.10    2.00
   5   4  -5   21.00    1.80
   5   4  -5   24.60    2.30
   5   4  -5   31.60    3.00
  -4  -4   4  581.44   14.60
  -4  -4   4  579.14   14.30
  -4  -4   4  567.44   15.00
   4   4  -4  582.64   15.50
   4   4  -4  589.54   14.70
  -3  -4   3   23.70    1.10
  -3  -4   3   21.70    1.60
  -3  -4   3   25.20    1.30
   3   4  -3   22.50    1.30
   3   4  -3   21.40    1.30
   3   4  -3   19.00    1.80
  -2  -4   2    2.90    0.60
  -2  -4   2    2.80    0.40
  -2  -4   2    3.60    0.70
   2   4  -2    3.80    0.50
   2   4  -2    1.80    0.80
  -1  -4   1   42.20    1.40
  -1  -4   1   39.40    1.40
  -1  -4   1   40.80    1.30
  -1  -4   1   41.40    1.30
  -1  -4   1   41.20    1.50
   1   4  -1   43.60    1.40
   1   4  -1   42.10    1.50
   1   4  -1   40.40    1.30
   1   4  -1   43.30    1.50
   1  -4  -1    1.30    0.40
   1  -4  -1    1.10    0.30
   1  -4  -1    0.70    0.40
   1  -4  -1    1.30    0.50
  -1   4   1    1.10    0.40
  -1   4   1    1.60    0.40
  -1   4   1    1.10    0.30
  -1   4   1    1.30    0.50
  -1   4   1    1.10    0.30
   2  -4  -2 1675.83   40.30
   2  -4  -2 1704.43   40.30
   2  -4  -2 1643.94   40.00
  -2   4   2 1704.23   40.50
  -2   4   2 1695.33   40.30
  -2   4   2 1686.93   40.10
   3  -4  -3  506.25   12.80
   3  -4  -3  508.65   13.10
  -3   4   3  520.95   13.20
  -3   4   3  515.25   12.70
  -3   4   3  493.55   12.80
   4  -4  -4  579.54   14.80
   4  -4  -4  579.94   15.20
  -4   4   4  594.44   14.80
  -4   4   4  572.84   15.30
  -4   4   4  570.84   14.50
   5  -4  -5  547.85   14.20
   5  -4  -5  541.25   14.80
  -5   4   5  542.15   14.20
  -5   4   5  549.45   14.00
  -5   4   5  532.35   14.90
   6  -4  -6   11.80    2.60
   6  -4  -6   14.00    2.10
  -6   4   6   12.60    2.00
  -6   4   6   12.50    2.60
  -6   4   6   15.40    2.30
   7  -4  -7    2.50    2.90
   7  -4  -7   -0.80    2.00
  -7   4   7   -0.20    2.50
  -7   4   7   -3.10    2.00
   8  -4  -8    6.20    3.90
  -8   4   8   -2.00    3.50
   9  -4  -9   28.20    5.60
  -9   4   9   20.10    4.80
 -10  -3   9   32.40    5.30
  10   3  -9   24.60    6.10
  -9  -3   8   99.29    6.50
   9   3  -8  108.09    8.00
  -8  -3   7   51.79    4.40
  -8  -3   7   46.40    3.50
   8   3  -7   52.39    5.40
  -7  -3   6  126.49    4.80
  -7  -3   6  128.99    4.60
  -7  -3   6  138.99    5.60
   7   3  -6  130.09    6.20
   7   3  -6  129.09    4.60
  -6  -3   5   91.89    4.10
  -6  -3   5   89.29    3.60
  -6  -3   5   91.49    3.40
   6   3  -5   91.19    3.40
   6   3  -5   97.99    3.90
   6   3  -5  101.99    4.60
  -5  -3   4   90.69    3.60
  -5  -3   4   84.29    3.10
  -5  -3   4   88.69    2.90
   5   3  -4   84.49    2.80
   5   3  -4   88.99    3.90
   5   3  -4   87.39    3.20
  -4  -3   3  497.65   12.80
  -4  -3   3  501.35   12.50
  -4  -3   3  518.05   12.20
   4   3  -3  502.05   12.50
   4   3  -3  525.35   13.20
   4   3  -3  457.95   12.20
  -3  -3   2 1604.94   38.30
  -3  -3   2 1578.74   37.80
  -3  -3   2 1612.14   38.10
   3   3  -2 1575.84   37.90
   3   3  -2 1547.25   38.10
   3   3  -2 1671.03   38.50
  -2  -3   1  954.30   22.00
  -2  -3   1  924.01   22.30
  -2  -3   1  895.91   22.20
  -2  -3   1  924.31   22.40
  -2  -3   1  962.40   22.40
   2   3  -1  932.61   22.00
   2   3  -1  891.11   22.20
   2   3  -1  922.71   22.30
   2   3  -1  977.20   22.40
   0  -3  -1  107.89    2.80
   0  -3  -1  106.59    2.60
   0  -3  -1   88.79    2.80
   0   3   1   98.29    2.70
   0   3   1  102.29    2.70
   0   3   1  106.29    2.60
   1  -3  -2 4046.90   95.09
   1  -3  -2 4163.68   94.59
   1  -3  -2 3988.90   94.09
  -1   3   2 3990.30   94.19
  -1   3   2 4130.69   94.59
  -1   3   2 4180.98   94.49
  -1   3   2 3431.66   94.79
   2  -3  -3 3933.91   92.89
   2  -3  -3 3926.71   93.09
  -2   3   3 3813.52   93.19
  -2   3   3 3949.30   92.69
  -2   3   3 3955.40   92.89
   3  -3  -4   45.90    2.70
   3  -3  -4   45.90    2.30
  -3   3   4   52.99    2.90
  -3   3   4   47.80    2.20
  -3   3   4   43.90    2.30
   4  -3  -5  253.17    8.00
   4  -3  -5  252.17    7.30
  -4   3   5  256.17    8.00
  -4   3   5  252.87    7.20
  -4   3   5  249.88    7.40
   5  -3  -6  276.57    9.30
   5  -3  -6  274.37    8.30
  -5   3   6  280.77    9.20
  -5   3   6  277.87    8.30
  -5   3   6  274.57    8.00
   6  -3  -7   19.80    2.60
   6  -3  -7   26.00    3.70
  -6   3   7   16.90    3.30
  -6   3   7   16.90    2.50
   7  -3  -8   31.60    4.90
  -7   3   8   31.80    4.50
   8  -3  -9    9.20    4.80
  -8   3   9    1.40    4.20
 -11  -2   9   -3.10    4.20
  11   2  -9    2.00    5.40
 -10  -2   8   13.30    3.60
  10   2  -8   21.70    4.60
  -9  -2   7    0.40    1.90
  -9  -2   7    1.20    2.50
   9   2  -7    1.60    3.20
  -8  -2   6   14.30    2.00
  -8  -2   6   19.20    2.60
  -8  -2   6   12.00    2.00
   8   2  -6   14.40    1.90
   8   2  -6   16.10    3.00
  -7  -2   5   21.50    2.20
  -7  -2   5   26.50    2.60
  -7  -2   5   20.50    2.10
   7   2  -5   23.50    2.00
   7   2  -5   26.90    3.20
  -6  -2   4  235.58    6.40
  -6  -2   4  238.58    7.10
  -6  -2   4  237.78    6.70
   6   2  -4  241.68    6.40
   6   2  -4  234.58    7.60
   6   2  -4  252.47    6.90
  -5  -2   3  208.68    5.30
  -5  -2   3  200.58    5.50
  -5  -2   3  204.38    5.90
   5   2  -3  184.68    5.20
   5   2  -3  211.08    5.30
   5   2  -3  207.88    6.20
   5   2  -3  210.08    5.70
  -4  -2   2 1661.53   40.30
  -4  -2   2 1726.43   40.10
  -4  -2   2 1689.73   40.50
   4   2  -2 1705.93   40.40
   4   2  -2 1716.63   40.10
   4   2  -2 1711.43   40.80
   4   2  -2 1635.84   40.00
  -3  -2   1  223.38    5.70
  -3  -2   1  224.68    5.70
  -3  -2   1  236.48    5.80
   3   2  -1  228.58    5.70
   3   2  -1  220.28    5.60
  -1  -2  -1  401.36    9.70
  -1  -2  -1  384.46    9.70
  -1  -2  -1  419.36    9.50
   1   2   1  386.16    9.70
   1   2   1  410.96    9.70
   1   2   1  392.16    9.80
   0  -2  -2   20.20    1.20
   0  -2  -2   18.10    0.80
   0  -2  -2   19.60    1.30
   0   2   2   17.00    0.80
   0   2   2   19.60    1.10
   0   2   2   19.30    0.90
   0   2   2   21.90    1.30
   1  -2  -3   12.40    1.00
   1  -2  -3    7.80    1.10
  -1   2   3   11.80    1.20
  -1   2   3   11.90    1.00
  -1   2   3    9.20    1.20
  -1   2   3   10.90    1.00
   2  -2  -4    8.60    1.40
   2  -2  -4    8.10    1.10
  -2   2   4    9.50    1.10
  -2   2   4   10.60    1.60
  -2   2   4    8.60    1.20
   3  -2  -5  167.08    5.30
   3  -2  -5  162.78    5.90
  -3   2   5  165.78    5.00
  -3   2   5  155.28    5.80
  -3   2   5  170.08    5.30
   4  -2  -6   46.40    3.20
   4  -2  -6   53.69    4.00
  -4   2   6   46.70    3.10
  -4   2   6   48.30    3.80
  -4   2   6   49.00    3.20
   5  -2  -7   24.20    2.60
   5  -2  -7   28.10    3.60
  -5   2   7   21.80    2.70
  -5   2   7   27.30    3.70
   6  -2  -8    8.20    3.90
  -6   2   8   12.80    3.70
   7  -2  -9    1.10    4.60
  -7   2   9    0.10    4.20
 -12  -1   9   15.00    4.80
  12   1  -9   17.70    5.80
 -11  -1   8   13.90    3.70
  11   1  -8   19.10    4.50
 -10  -1   7   14.60    3.30
 -10  -1   7   12.70    2.30
  10   1  -7   17.20    3.80
  -9  -1   6  320.07    9.20
  -9  -1   6  306.37    8.90
  -9  -1   6  323.07    9.90
   9   1  -6  320.87   10.60
   9   1  -6  288.57    8.70
  -8  -1   5    9.50    1.90
  -8  -1   5    8.60    1.60
  -8  -1   5   11.10    1.50
   8   1  -5   10.10    2.20
   8   1  -5   11.20    1.50
  -7  -1   4  210.48    6.10
  -7  -1   4  215.48    5.90
  -7  -1   4  200.08    6.50
   7   1  -4  211.38    7.20
   7   1  -4  214.38    5.80
  -6  -1   3  124.69    3.50
  -6  -1   3  119.59    3.60
  -6  -1   3  117.09    3.90
   6   1  -3  108.69    3.20
   6   1  -3  125.69    3.80
   6   1  -3  122.29    3.40
  -5  -1   2   45.70    1.80
  -5  -1   2   46.50    1.90
  -5  -1   2   49.80    1.60
   5   1  -2   48.00    1.50
   5   1  -2   47.60    1.80
   5   1  -2   46.40    1.50
   5   1  -2   46.00    2.20
  -4  -1   1    1.40    0.20
  -4  -1   1    0.70    0.30
  -4  -1   1    2.00    0.40
  -4  -1   1    1.50    0.50
  -4  -1   1    1.60    0.40
   4   1  -1    2.00    0.40
   4   1  -1    0.80    0.50
   4   1  -1    0.60    0.30
   4   1  -1    1.20    0.20
   4   1  -1    1.50    0.40
  -2  -1  -1  475.15   11.80
  -2  -1  -1  490.85   11.40
  -2  -1  -1  459.65   11.50
   2   1   1  466.05   11.40
   2   1   1  469.25   11.60
  -1  -1  -2 1096.09   26.70
  -1  -1  -2 1099.19   27.20
  -1  -1  -2 1170.28   26.80
   1   1   2 1127.59   27.10
   1   1   2 1131.59   26.80
   1   1   2 1142.19   26.80
   1   1   2 1127.69   27.00
   0  -1  -3  301.47    8.00
   0  -1  -3  273.37    7.30
   0  -1  -3  311.57    7.50
   0   1   3  278.07    7.40
   0   1   3  299.47    7.40
   0   1   3  308.67    7.70
   0   1   3  290.47    7.90
   1  -1  -4  107.49    3.90
  -1   1   4  110.49    3.60
  -1   1   4  101.29    3.30
  -1   1   4  101.69    3.80
   2  -1  -5   65.69    2.90
   2  -1  -5   69.59    3.50
  -2   1   5   68.99    3.00
  -2   1   5   64.79    2.80
  -2   1   5   67.39    3.60
   3  -1  -6  124.19    5.50
   3  -1  -6  113.89    4.50
  -3   1   6  108.99    4.20
  -3   1   6  105.09    5.20
  -3   1   6  109.09    4.40
   4  -1  -7   11.50    3.00
   4  -1  -7   17.90    2.30
  -4   1   7   15.50    3.00
  -4   1   7   14.20    2.30
   5  -1  -8   25.60    4.20
  -5   1   8   24.10    3.90
   6  -1  -9   -1.80    4.30
  -6   1   9    8.30    4.30
  -7   1  10   22.50    6.30
 -13   0   9  118.69    8.20
  13   0  -9  108.19    9.80
 -12   0   8   -2.40    3.40
  12   0  -8   -1.60    3.90
 -11   0   7   64.29    4.10
 -11   0   7   48.80    4.80
  11   0  -7   58.09    5.50
 -10   0   6  223.08    7.80
 -10   0   6  219.28    7.00
 -10   0   6  207.98    6.80
  10   0  -6  222.08    8.40
  10   0  -6  205.18    6.70
  -9   0   5  146.69    5.40
  -9   0   5  136.39    4.60
  -9   0   5  136.39    4.90
   9   0  -5  138.59    5.80
   9   0  -5  136.09    4.50
  -8   0   4  279.17    7.50
  -8   0   4  281.77    7.80
   8   0  -4  271.77    7.50
   8   0  -4  289.17   10.30
  -7   0   3  287.77    7.40
  -7   0   3  284.67    7.90
  -7   0   3  294.17    7.70
   7   0  -3  268.67    7.20
   7   0  -3  301.37    8.30
   7   0  -3  286.77    7.40
  -6   0   2  266.57    6.60
  -6   0   2  267.47    6.80
  -6   0   2  268.87    7.10
  -6   0   2  270.97    7.00
   6   0  -2  255.67    6.90
   6   0  -2  270.37    6.70
   6   0  -2  278.27    7.40
  -5   0   1    8.40    0.70
  -5   0   1    8.90    0.70
  -5   0   1    9.00    0.50
  -5   0   1    7.40    0.80
  -5   0   1    7.80    0.70
   5   0  -1    6.90    0.60
   5   0  -1    6.60    0.60
   5   0  -1    8.50    0.50
   5   0  -1    8.10    0.50
   5   0  -1    6.40    0.90
  -3   0  -1  108.99    2.60
  -3   0  -1  105.39    2.70
  -3   0  -1  107.29    2.90
   3   0   1   92.39    2.90
   3   0   1  104.69    2.70
   3   0   1  101.79    2.90
   3   0   1  108.49    2.60
  -2   0  -2   21.20    1.30
  -2   0  -2   21.40    0.80
   2   0   2   18.00    1.20
   2   0   2   18.70    1.00
   2   0   2   19.50    0.80
   2   0   2   17.50    0.80
  -1   0  -3  302.07    7.40
  -1   0  -3  280.47    7.30
  -1   0  -3  291.17    7.90
   1   0   3  288.67    7.50
   1   0   3  307.27    7.30
   1   0   3  298.87    7.80
   1   0   3  273.97    7.30
   0   0  -4  491.25   12.00
   0   0  -4  486.95   12.70
   0   0   4  475.35   12.60
   0   0   4  467.15   11.90
   0   0   4  475.15   12.20
   1   0  -5   38.80    2.80
  -1   0   5   35.30    2.10
  -1   0   5   41.40    2.40
  -1   0   5   39.50    2.90
   2   0  -6   64.69    4.10
   2   0  -6   68.09    3.30
  -2   0   6   71.89    3.60
  -2   0   6   61.49    4.10
  -2   0   6   64.59    3.20
   3   0  -7   32.40    4.30
   3   0  -7   29.00    3.20
  -3   0   7   28.10    3.10
  -3   0   7   27.90    3.50
   4   0  -8   13.70    3.60
  -4   0   8   15.50    3.80
   5   0  -9   33.30    5.70
  -5   0   9   41.00    5.40
  -6   0  10    7.00    5.20
 -14   1   9    5.00    4.30
  14  -1  -9    9.50    6.00
 -13   1   8  116.19    7.10
  13  -1  -8  101.09    8.00
 -12   1   7   28.50    3.70
 -12   1   7   27.00    3.50
  12  -1  -7   39.00    4.70
 -11   1   6  237.38    7.40
 -11   1   6  220.28    7.10
 -11   1   6  223.98    8.00
  11  -1  -6  224.18    7.10
  11  -1  -6  242.68    8.80
 -10   1   5  390.16   10.60
 -10   1   5  372.96   11.10
 -10   1   5  375.56   10.30
  10  -1  -5  377.56   11.60
  10  -1  -5  389.06   10.30
  -9   1   4   11.50    1.90
  -9   1   4   11.90    1.40
  -9   1   4    9.30    1.40
   9  -1  -4   14.80    1.70
  -8   1   3  273.77    7.20
  -8   1   3  267.87    7.00
  -8   1   3  262.67    7.40
   8  -1  -3  262.17    7.00
   8  -1  -3  258.37    7.80
  -7   1   2   24.30    1.20
  -7   1   2   21.80    1.00
  -7   1   2   22.90    1.40
  -7   1   2   23.40    1.30
   7  -1  -2   21.60    1.10
   7  -1  -2   22.70    1.20
   7  -1  -2   22.60    1.70
  -6   1   1  643.34   15.60
  -6   1   1  646.44   15.40
  -6   1   1  659.43   15.60
  -6   1   1  602.84   15.70
   6  -1  -1  658.13   15.80
   6  -1  -1  619.44   15.50
   6  -1  -1  654.23   15.50
  -5   1   0   -2.90    0.20
  -5   1   0   -3.20    0.30
  -5   1   0   -3.00    0.40
  -5   1   0   -2.10    0.30
  -5   1   0   -2.70    0.20
   5  -1   0   -3.10    0.30
   5  -1   0   -3.20    0.30
   5  -1   0   -3.00    0.40
   5  -1   0   -2.80    0.20
  -4   1  -1   41.30    1.50
  -4   1  -1   42.40    1.30
  -4   1  -1   42.60    1.50
  -4   1  -1   44.20    1.30
   4  -1   1   43.30    1.30
   4  -1   1   40.00    1.50
   4  -1   1   42.20    1.50
   4  -1   1   43.20    1.20
  -3   1  -2 1260.27   29.30
  -3   1  -2 1271.57   29.80
  -3   1  -2 1223.08   29.70
   3  -1   2 1193.98   29.30
   3  -1   2 1246.48   29.30
   3  -1   2 1239.78   29.50
   3  -1   2 1196.68   29.50
  -2   1  -3  211.78    6.10
  -2   1  -3  219.18    5.50
   2  -1   3  216.58    5.90
   2  -1   3  222.38    5.50
   2  -1   3  198.48    5.50
   2  -1   3  217.18    5.70
  -1   1  -4  105.49    3.20
   1  -1   4  109.09    3.50
   1  -1   4  100.09    3.70
   1  -1   4  106.69    3.20
   0   1  -5   37.30    2.70
   0   1  -5   34.00    2.10
   0  -1   5   41.80    2.30
   0  -1   5   29.70    2.00
   0  -1   5   36.70    2.70
   1   1  -6    8.70    1.60
   1   1  -6   10.40    2.20
  -1  -1   6    8.00    2.00
  -1  -1   6    8.50    1.60
  -1  -1   6    6.80    1.70
   2   1  -7    0.80    2.30
   2   1  -7   -2.70    1.70
  -2  -1   7   -1.20    2.40
  -2  -1   7   -1.50    1.70
   3   1  -8   42.30    5.30
  -3  -1   8   47.00    5.10
   4   1  -9    2.90    4.70
  -4  -1   9    6.00    4.10
  -5  -1  10   74.59    8.30
 -15   2   9   20.90    5.00
  15  -2  -9   19.40    6.20
 -14   2   8    9.10    3.80
  14  -2  -8    6.70    4.60
 -13   2   7    8.70    4.10
 -13   2   7    7.50    2.40
  13  -2  -7   14.60    3.90
 -12   2   6    5.00    1.80
 -12   2   6    3.90    2.30
 -12   2   6    5.60    1.90
  12  -2  -6    3.20    2.70
  12  -2  -6    4.30    1.90
 -11   2   5    1.20    1.90
 -11   2   5    2.90    1.40
 -11   2   5    1.40    1.80
  11  -2  -5    2.80    2.00
  11  -2  -5    2.40    1.40
 -10   2   4  243.78    7.50
 -10   2   4  244.48    7.10
 -10   2   4  246.78    6.90
  10  -2  -4  242.68    6.80
  -9   2   3  230.68    6.40
  -9   2   3  239.88    6.60
  -9   2   3  235.88    6.90
   9  -2  -3  238.98    7.10
   9  -2  -3  234.28    6.40
  -8   2   2  244.98    6.60
  -8   2   2  225.38    6.20
  -8   2   2  244.88    6.50
   8  -2  -2  258.27    6.90
   8  -2  -2  245.18    6.30
   8  -2  -2  233.28    6.20
  -7   2   1 1430.66   35.20
  -7   2   1 1510.35   35.10
  -7   2   1 1477.45   35.00
   7  -2  -1 1509.55   35.10
   7  -2  -1 1475.85   35.30
   7  -2  -1 1395.56   35.00
  -6   2   0   91.19    2.50
  -6   2   0   88.49    2.60
  -6   2   0   85.89    2.70
  -6   2   0   91.89    2.80
   6  -2   0   91.89    2.70
   6  -2   0   93.99    2.50
   6  -2   0   93.59    2.80
  -5   2  -1   67.89    2.20
  -5   2  -1   67.19    2.30
  -5   2  -1   72.39    2.20
  -5   2  -1   73.59    2.10
  -5   2  -1   69.09    2.00
   5  -2   1   70.09    2.00
   5  -2   1   71.59    2.10
   5  -2   1   68.79    2.00
   5  -2   1   69.99    2.30
  -4   2  -2    3.70    0.70
  -4   2  -2    1.30    0.70
   4  -2   2    2.40    0.60
   4  -2   2    2.20    0.60
  -3   2  -3  160.38    4.20
  -3   2  -3  148.29    4.70
   3  -2   3  157.68    4.50
   3  -2   3  147.09    4.20
   3  -2   3  159.48    4.10
   3  -2   3  158.38    4.40
  -2   2  -4    9.70    1.00
  -2   2  -4    8.10    1.30
   2  -2   4    9.80    1.40
   2  -2   4   10.50    1.30
   2  -2   4    8.50    1.10
  -1   2  -5  185.18    5.30
  -1   2  -5  183.28    6.20
   1  -2   5  183.18    6.00
   1  -2   5  176.38    5.20
   1  -2   5  188.28    5.50
   0   2  -6   63.39    4.10
   0  -2   6   60.59    3.00
   0  -2   6   68.99    3.40
   0  -2   6   71.49    3.90
   1   2  -7   22.10    2.70
   1   2  -7   19.70    3.20
  -1  -2   7   24.90    3.20
  -1  -2   7   22.40    2.40
   2   2  -8    2.30    3.30
  -2  -2   8    6.70    3.40
   3   2  -9    2.60    4.60
  -3  -2   9   -1.10    4.20
  -4  -2  10    9.80    5.20
 -16   3   9   42.00    5.70
  16  -3  -9   34.10    6.70
 -15   3   8   10.50    3.70
  15  -3  -8   16.40    5.20
 -14   3   7   48.70    4.10
 -14   3   7   54.59    6.20
  14  -3  -7   56.39    6.00
 -13   3   6   15.40    2.20
 -13   3   6   16.70    2.30
 -13   3   6   14.80    3.10
  13  -3  -6   16.30    2.30
  13  -3  -6   21.00    3.60
 -12   3   5  127.49    5.60
 -12   3   5  140.89    4.90
 -12   3   5  141.59    5.50
  12  -3  -5  140.49    4.90
  12  -3  -5  143.29    6.00
 -11   3   4  269.87    8.20
 -11   3   4  272.37    7.80
 -11   3   4  272.07    7.60
  11  -3  -4  267.97    7.60
 -10   3   3   84.59    3.40
 -10   3   3   77.59    3.10
  10  -3  -3   80.09    3.50
  10  -3  -3   85.29    3.00
  -9   3   2   30.50    1.60
   9  -3  -2   28.30    1.60
   9  -3  -2   28.40    2.00
   9  -3  -2   30.80    1.90
  -8   3   1    3.60    0.60
  -8   3   1    2.80    0.60
  -8   3   1    2.50    0.80
  -8   3   1    3.40    0.60
   8  -3  -1    3.80    0.80
   8  -3  -1    3.80    0.70
  -7   3   0   -0.60    0.50
  -7   3   0   -0.80    0.50
  -7   3   0   -0.40    0.40
  -7   3   0   -0.50    0.40
   7  -3   0    0.10    0.40
   7  -3   0   -0.20    0.40
   7  -3   0    0.30    0.50
  -6   3  -1    0.60    0.60
  -6   3  -1    2.00    0.50
  -6   3  -1    2.10    0.50
  -6   3  -1    0.40    0.60
  -6   3  -1    1.70    0.40
  -6   3  -1    1.50    0.50
   6  -3   1    0.70    0.60
   6  -3   1    1.90    0.40
   6  -3   1    1.70    0.60
   6  -3   1    2.50    0.50
   6  -3   1    1.90    0.50
  -5   3  -2   68.79    2.10
  -5   3  -2   70.19    2.40
  -5   3  -2   62.19    2.30
   5  -3   2   67.39    2.20
   5  -3   2   66.49    2.30
   5  -3   2   69.39    2.20
  -4   3  -3   27.30    1.70
  -4   3  -3   24.80    1.20
   4  -3   3   24.60    1.50
   4  -3   3   18.40    1.30
   4  -3   3   21.50    1.20
  -3   3  -4   45.80    1.90
  -3   3  -4   43.70    2.50
   3  -3   4   43.70    1.80
   3  -3   4   45.10    2.40
   3  -3   4   45.20    2.10
  -2   3  -5  155.88    4.70
   2  -3   5  164.28    5.00
   2  -3   5  161.68    5.40
   2  -3   5  162.08    4.70
  -1   3  -6   35.50    3.40
  -1   3  -6   39.50    2.70
   1  -3   6   40.00    3.20
   1  -3   6   37.70    2.50
   1  -3   6   34.00    2.60
   0   3  -7   26.00    2.80
   0   3  -7   31.80    4.10
   0  -3   7   29.90    3.10
   0  -3   7   30.30    3.80
   1   3  -8   26.50    4.00
  -1  -3   8   36.70    5.30
   2   3  -9    3.60    4.30
  -2  -3   9   -1.60    4.20
  -3  -3  10   22.80    5.80
 -17   4   9    0.60    5.00
  17  -4  -9    3.20    5.90
 -16   4   8   -0.30    3.50
  16  -4  -8    4.60    4.60
 -15   4   7   10.40    3.20
 -15   4   7    6.60    2.50
  15  -4  -7   10.00    6.20
 -14   4   6   44.50    3.50
 -14   4   6   51.89    4.30
  14  -4  -6   52.69    3.80
  14  -4  -6   46.50    4.80
 -13   4   5  308.17    9.60
 -13   4   5  302.77    9.00
  13  -4  -5  305.77    8.80
  13  -4  -5  298.27   10.00
 -12   4   4    0.40    1.50
 -12   4   4    2.90    1.30
  12  -4  -4    3.90    1.30
  12  -4  -4    1.50    1.60
 -11   4   3   13.10    1.60
 -11   4   3   11.60    1.50
  11  -4  -3   11.40    1.30
  11  -4  -3   11.50    1.60
 -10   4   2 1000.10   24.40
 -10   4   2  994.20   24.30
  10  -4  -2  982.70   24.50
  10  -4  -2  981.10   24.10
  -9   4   1  220.08    6.00
  -9   4   1  227.68    6.00
   9  -4  -1  218.98    6.20
   9  -4  -1  221.08    6.00
  -8   4   0  551.04   14.50
  -8   4   0  590.34   14.60
  -8   4   0  587.94   14.50
   8  -4   0  595.84   14.60
   8  -4   0  607.24   14.60
   8  -4   0  575.64   14.30
  -7   4  -1 2991.30   69.29
  -7   4  -1 2965.70   69.39
  -7   4  -1 3048.40   69.19
  -7   4  -1 2817.42   69.39
  -7   4  -1 2951.20   69.19
   7  -4   1 2994.80   69.19
   7  -4   1 2954.70   69.49
   7  -4   1 2801.02   69.39
   7  -4   1 2768.02   69.19
   7  -4   1 2937.91   69.19
  -6   4  -2   23.90    1.40
  -6   4  -2   22.80    1.20
  -6   4  -2   23.10    1.50
   6  -4   2   22.90    1.30
   6  -4   2   23.80    1.40
   6  -4   2   22.70    1.20
   6  -4   2   21.90    1.40
  -5   4  -3    7.30    1.10
  -5   4  -3    5.90    0.70
   5  -4   3    7.30    1.00
   5  -4   3    5.70    0.80
  -4   4  -4  569.54   15.00
  -4   4  -4  583.24   14.30
   4  -4   4  584.24   14.50
   4  -4   4  572.14   14.20
   4  -4   4  578.74   14.70
  -3   4  -5    4.30    1.00
  -3   4  -5    1.20    1.40
   3  -4   5    6.10    1.50
   3  -4   5    4.90    1.00
   3  -4   5    5.00    1.20
  -2   4  -6  188.58    5.70
  -2   4  -6  189.18    6.80
   2  -4   6  172.68    5.40
   2  -4   6  188.18    5.90
   2  -4   6  179.28    6.40
  -1   4  -7   37.20    4.00
   1  -4   7   27.70    2.90
   1  -4   7   32.70    3.70
   0   4  -8   19.90    3.80
   1   4  -9    9.00    4.20
  -1  -4   9    4.30    3.80
  -2  -4  10    4.40    5.40
 -18   5   9   24.90    5.70
  18  -5  -9   20.00    6.30
 -17   5   8   38.30    5.10
  17  -5  -8   36.30    6.10
 -16   5   7   22.50    3.70
 -16   5   7   20.40    3.10
 -15   5   6    0.30    2.50
 -15   5   6    0.30    1.80
  15  -5  -6   -0.80    2.10
  15  -5  -6    0.20    2.90
 -14   5   5   14.40    2.20
 -14   5   5   19.00    2.70
  14  -5  -5   15.60    2.80
  14  -5  -5   14.10    2.10
 -13   5   4   21.10    2.40
 -13   5   4   21.60    2.60
  13  -5  -4   17.60    2.20
  13  -5  -4   22.10    2.60
 -12   5   3   92.09    3.50
 -12   5   3   92.79    3.80
  12  -5  -3   90.39    3.40
  12  -5  -3   95.19    4.00
 -11   5   2  244.58    6.90
 -11   5   2  250.27    7.10
  11  -5  -2  250.27    6.80
  11  -5  -2  244.28    7.20
 -10   5   1  758.52   18.30
 -10   5   1  717.23   18.20
  10  -5  -1  738.13   18.30
  10  -5  -1  739.33   18.40
  -9   5   0   -4.10    0.60
  -9   5   0   -5.90    0.70
  -9   5   0   -4.70    0.60
  -9   5   0   -5.80    0.60
   9  -5   0   -6.50    0.70
   9  -5   0   -4.80    0.60
   9  -5   0   -5.60    0.70
  -8   5  -1   13.40    1.40
  -8   5  -1   15.40    1.10
  -8   5  -1   14.00    1.10
   8  -5   1   15.80    1.30
   8  -5   1   17.80    1.20
   8  -5   1   16.50    1.40
  -7   5  -2  594.84   14.60
  -7   5  -2  587.74   14.70
   7  -5   2  595.64   14.80
   7  -5   2  593.84   15.20
   7  -5   2  586.54   14.60
  -6   5  -3   92.29    3.30
  -6   5  -3   89.69    2.90
   6  -5   3   94.99    3.10
   6  -5   3   94.99    3.10
  -5   5  -4  767.22   19.70
  -5   5  -4  770.22   19.00
   5  -5   4  797.82   19.40
   5  -5   4  777.92   19.30
   5  -5   4  772.62   19.00
  -4   5  -5   28.10    1.90
  -4   5  -5   27.50    2.70
   4  -5   5   34.30    2.50
   4  -5   5   29.40    1.90
   4  -5   5   33.00    2.20
  -3   5  -6   18.30    2.50
  -3   5  -6   18.10    1.80
   3  -5   6   21.30    2.80
   3  -5   6   19.10    2.10
  -2   5  -7   18.30    3.00
   2  -5   7   11.80    2.50
   2  -5   7   15.80    2.10
  -1   5  -8    4.90    3.30
   1  -5   8   -1.40    5.00
   0   5  -9   53.59    7.10
   0  -5   9   30.30    4.80
  -1  -5  10   45.00    6.50
 -19   6   9   25.10    5.80
  19  -6  -9   48.20    7.70
 -18   6   8    3.20    4.20
  18  -6  -8   -3.20    4.90
 -17   6   7   -3.70    3.00
 -17   6   7    2.00    2.60
  17  -6  -7   -6.00    6.30
 -16   6   6   -3.00    2.50
 -16   6   6   -0.30    2.00
  16  -6  -6   -1.90    2.70
  16  -6  -6    1.30    2.40
 -15   6   5   16.00    2.60
 -15   6   5   17.90    2.30
  15  -6  -5   17.80    3.00
  15  -6  -5   18.10    2.40
 -14   6   4   10.60    1.90
 -14   6   4   10.20    2.00
  14  -6  -4   11.60    2.20
  14  -6  -4   10.40    1.70
 -13   6   3    2.60    1.30
 -13   6   3    1.90    1.10
  13  -6  -3    2.00    1.30
  13  -6  -3    1.40    1.10
 -12   6   2  213.58    6.40
 -12   6   2  225.98    6.30
  12  -6  -2  214.68    6.20
  12  -6  -2  213.78    6.50
 -11   6   1 1370.16   33.60
 -11   6   1 1362.06   33.50
  11  -6  -1 1429.36   33.70
  11  -6  -1 1377.66   33.60
 -10   6   0 1792.52   42.70
 -10   6   0 1695.73   42.70
 -10   6   0 1848.42   42.70
 -10   6   0 1821.22   42.80
  10  -6   0 1793.22   42.90
  10  -6   0 1685.53   42.60
  10  -6   0 1836.62   42.80
  -9   6  -1  544.85   13.60
  -9   6  -1  554.94   13.60
  -9   6  -1  548.95   13.60
   9  -6   1  507.65   13.50
   9  -6   1  557.74   13.60
   9  -6   1  563.84   13.90
  -8   6  -2  470.35   11.70
  -8   6  -2  464.25   11.60
  -8   6  -2  464.45   11.70
   8  -6   2  450.75   11.60
   8  -6   2  468.55   11.90
  -7   6  -3   39.90    2.10
  -7   6  -3   39.30    1.80
   7  -6   3   37.90    2.00
   7  -6   3   40.80    2.00
  -6   6  -4  135.89    4.60
  -6   6  -4  138.79    4.00
   6  -6   4  130.19    4.00
   6  -6   4  127.09    4.30
   6  -6   4  133.19    4.30
  -5   6  -5  549.65   13.40
  -5   6  -5  538.35   14.30
   5  -6   5  506.15   14.50
   5  -6   5  524.95   13.60
   5  -6   5  526.25   13.30
  -4   6  -6  220.58    6.60
  -4   6  -6  229.28    7.80
   4  -6   6  231.88    7.50
   4  -6   6  236.38    6.60
   4  -6   6  229.48    7.00
  -3   6  -7   48.00    4.50
   3  -6   7   52.09    3.40
   3  -6   7   50.09    4.00
  -2   6  -8   29.10    4.20
   2  -6   8   47.90    5.70
  -1   6  -9   -1.50    3.90
   1  -6   9   -8.40    4.20
   0  -6  10    2.90    5.40
  20  -7  -9    0.30    7.20
 -19   7   8   -1.40    4.10
  19  -7  -8    1.90    4.60
 -18   7   7   44.50    5.20
 -18   7   7   35.40    4.60
  18  -7  -7   51.89    6.90
 -17   7   6   49.80    4.00
 -17   7   6   47.80    4.70
  17  -7  -6   49.40    4.30
  17  -7  -6   48.90    5.20
 -16   7   5   64.69    3.90
 -16   7   5   64.29    4.40
  16  -7  -5   61.79    4.70
  16  -7  -5   67.99    4.00
 -15   7   4    1.10    1.40
 -15   7   4    1.90    1.80
  15  -7  -4    1.40    1.80
  15  -7  -4    4.00    1.60
 -14   7   3   11.20    1.70
 -14   7   3   10.80    1.60
  14  -7  -3   11.30    1.60
  14  -7  -3   14.30    2.00
 -13   7   2   73.09    3.10
 -13   7   2   77.39    3.10
  13  -7  -2   69.89    3.30
  13  -7  -2   76.39    3.10
 -12   7   1 1442.16   35.30
 -12   7   1 1425.76   35.30
  12  -7  -1 1482.55   35.40
  12  -7  -1 1468.45   35.40
 -11   7   0    1.00    0.90
 -11   7   0    1.10    0.80
 -11   7   0    0.30    0.70
 -11   7   0    2.10    0.80
  11  -7   0   -0.50    0.80
  11  -7   0    1.40    0.80
 -10   7  -1  608.54   14.70
 -10   7  -1  593.94   14.70
 -10   7  -1  590.44   14.60
  10  -7   1  597.54   14.70
  10  -7   1  593.24   15.00
  10  -7   1  586.04   14.60
  10  -7   1  543.35   14.60
  -9   7  -2  148.69    4.30
  -9   7  -2  146.39    4.30
  -9   7  -2  149.69    4.30
   9  -7   2  140.29    4.30
   9  -7   2  148.79    4.50
  -8   7  -3  264.47    7.10
  -8   7  -3  269.47    7.40
   8  -7   3  264.57    7.40
   8  -7   3  263.97    7.20
  -7   7  -4  107.79    4.10
  -7   7  -4  117.89    3.60
   7  -7   4  110.39    3.80
   7  -7   4  115.19    3.90
  -6   7  -5    6.40    1.60
  -6   7  -5    8.10    1.30
   6  -7   5    6.90    1.40
   6  -7   5    4.70    1.10
   6  -7   5    5.10    1.80
  -5   7  -6    0.40    1.80
  -5   7  -6    0.60    1.20
   5  -7   6    4.80    1.80
   5  -7   6    3.10    1.40
   5  -7   6    4.00    1.40
  -4   7  -7   31.00    3.60
   4  -7   7   35.40    3.60
   4  -7   7   26.20    3.10
  -3   7  -8   22.80    4.00
   3  -7   8   22.40    3.50
  -2   7  -9   69.49    7.00
   2  -7   9   71.69    7.20
   1  -7  10   -2.20    5.40
  21  -8  -9   13.20    7.40
 -20   8   8    3.50    4.30
  20  -8  -8    7.70    5.50
 -19   8   7   23.00    4.30
 -19   8   7   17.10    3.40
  19  -8  -7   22.10    4.60
 -18   8   6   83.89    5.70
 -18   8   6   79.69    4.60
  18  -8  -6   84.79    6.00
 -17   8   5   89.89    4.60
 -17   8   5   83.79    4.90
  17  -8  -5   83.29    4.50
  17  -8  -5   99.29    5.50
 -16   8   4   34.30    3.20
 -16   8   4   33.00    2.90
  16  -8  -4   38.10    3.60
  16  -8  -4   33.10    3.00
 -15   8   3   94.99    3.80
  15  -8  -3   92.49    3.90
  15  -8  -3   94.49    4.40
 -14   8   2   32.40    2.40
 -14   8   2   29.50    2.10
  14  -8  -2   30.40    2.10
  14  -8  -2   28.00    2.40
 -13   8   1   85.99    3.20
 -13   8   1   83.99    3.30
  13  -8  -1   94.49    3.50
  13  -8  -1   87.49    3.30
 -12   8   0  394.56   10.30
 -12   8   0  389.46   10.20
 -12   8   0  392.26   10.80
 -12   8   0  377.06   10.20
  12  -8   0  405.46   10.50
  12  -8   0  386.36   10.20
 -11   8  -1  183.78    5.30
 -11   8  -1  181.38    5.20
 -11   8  -1  185.38    5.30
  11  -8   1  182.18    5.80
  11  -8   1  187.48    5.40
  11  -8   1  186.28    5.60
  11  -8   1  184.28    5.20
 -10   8  -2  184.78    5.30
 -10   8  -2  188.48    5.30
 -10   8  -2  182.68    5.20
  10  -8   2  176.78    5.20
  10  -8   2  186.28    5.50
  -9   8  -3   64.49    2.60
  -9   8  -3   75.39    2.90
   9  -8   3   65.49    2.70
   9  -8   3   69.29    2.90
  -8   8  -4   86.59    3.10
  -8   8  -4   79.19    3.90
   8  -8   4   84.89    3.30
   8  -8   4   90.49    3.40
  -7   8  -5   37.60    2.20
  -7   8  -5   38.30    2.90
   7  -8   5   37.00    3.10
   7  -8   5   39.50    2.20
   7  -8   5   36.40    2.40
  -6   8  -6    0.90    1.80
  -6   8  -6    1.60    1.30
   6  -8   6    4.00    1.40
   6  -8   6    1.40    1.30
   6  -8   6    3.10    1.80
  -5   8  -7   46.00    4.40
   5  -8   7   49.00    3.50
   5  -8   7   39.80    3.70
  -4   8  -8   14.30    3.80
   4  -8   8   15.90    3.30
  -3   8  -9    4.90    4.30
   3  -8   9    4.20    4.10
   2  -8  10   19.70    5.80
  22  -9  -9    7.50    7.20
 -21   9   8   15.60    4.80
  21  -9  -8   15.20    6.00
 -20   9   7   44.00    4.80
 -20   9   7   38.00    5.00
  20  -9  -7   46.60    5.80
 -19   9   6   56.39    4.50
 -19   9   6   54.09    5.30
  19  -9  -6   53.49    5.30
  19  -9  -6   68.49    6.10
 -18   9   5   70.29    4.70
 -18   9   5   75.49    4.20
  18  -9  -5   81.99    5.40
  18  -9  -5   71.69    4.50
 -17   9   4   31.80    2.80
 -17   9   4   30.20    3.30
  17  -9  -4   29.60    2.90
  17  -9  -4   28.20    3.50
 -16   9   3   18.20    2.30
 -16   9   3   16.10    2.20
  16  -9  -3   21.00    2.30
  16  -9  -3   18.60    2.40
 -15   9   2    7.90    1.50
 -15   9   2    8.50    1.40
  15  -9  -2    9.40    1.40
  15  -9  -2    6.80    1.60
 -14   9   1   69.19    3.00
 -14   9   1   70.19    3.20
  14  -9  -1   70.09    3.10
  14  -9  -1   71.89    3.20
 -13   9   0    0.20    0.90
 -13   9   0    0.00    0.90
  13  -9   0   -0.70    1.00
  13  -9   0   -0.50    0.90
 -12   9  -1 1512.55   36.60
 -12   9  -1 1505.75   36.40
 -12   9  -1 1514.05   36.60
  12  -9   1 1497.65   36.60
  12  -9   1 1521.05   36.40
  12  -9   1 1508.25   36.80
 -11   9  -2   82.49    2.90
 -11   9  -2   81.79    3.00
 -11   9  -2   84.49    3.10
  11  -9   2   82.79    3.10
  11  -9   2   89.59    3.30
 -10   9  -3  771.62   19.20
 -10   9  -3  778.42   19.10
  10  -9   3  755.32   19.30
  10  -9   3  755.12   19.00
  -9   9  -4  257.07    7.10
   9  -9   4  252.37    7.30
   9  -9   4  261.57    7.40
  -8   9  -5  127.89    4.90
  -8   9  -5  135.39    4.30
   8  -9   5  114.79    5.00
   8  -9   5  128.69    4.20
  -7   9  -6   24.30    2.30
  -7   9  -6   18.40    2.60
   7  -9   6   23.60    2.30
   7  -9   6   21.70    2.70
   7  -9   6   22.70    2.40
  -6   9  -7  258.27    9.10
   6  -9   7  254.27    7.80
   6  -9   7  244.58    8.40
  -5   9  -8  125.29    7.10
   5  -9   8  134.99    6.50
  -4   9  -9  143.39    8.80
   4  -9   9  139.19    7.80
   3  -9  10   71.89    8.60
  23 -10  -9   18.20    7.40
 -22  10   8   17.10    5.10
  22 -10  -8   24.60    6.10
 -21  10   7   31.00    4.70
 -21  10   7   35.20    4.00
  21 -10  -7   38.50    5.90
 -20  10   6   31.10    4.00
 -20  10   6   25.50    3.30
  20 -10  -6   26.10    4.40
 -19  10   5  243.78    8.10
 -19  10   5  237.38    8.80
  19 -10  -5  220.38    8.70
  19 -10  -5  233.98    8.90
 -18  10   4  114.99    5.50
 -18  10   4  123.89    5.00
  18 -10  -4  124.29    5.10
  18 -10  -4  107.99    5.50
 -17  10   3   57.09    3.10
 -17  10   3   48.80    3.50
  17 -10  -3   53.69    3.70
  17 -10  -3   52.99    3.30
 -16  10   2   -0.50    1.20
 -16  10   2    0.20    1.10
  16 -10  -2   -0.70    1.20
  16 -10  -2   -0.70    1.40
 -15  10   1 2363.76   57.59
 -15  10   1 2323.77   57.39
  15 -10  -1 2438.06   57.49
  15 -10  -1 2412.96   57.59
 -14  10   0    4.90    1.10
 -14  10   0    2.60    1.20
 -14  10   0    5.00    1.20
  14 -10   0    4.90    1.30
  14 -10   0    4.20    1.10
 -13  10  -1  141.59    4.30
 -13  10  -1  141.79    4.60
 -13  10  -1  139.99    4.50
  13 -10   1  137.39    4.70
  13 -10   1  142.29    4.30
 -12  10  -2  166.98    5.20
 -12  10  -2  171.48    5.20
 -12  10  -2  171.18    5.00
  12 -10   2  172.98    5.20
  12 -10   2  170.28    5.40
 -11  10  -3   78.99    3.20
 -11  10  -3   82.39    3.20
  11 -10   3   84.89    3.50
  11 -10   3   86.19    3.30
 -10  10  -4  445.26   11.60
  10 -10   4  435.16   11.80
  10 -10   4  443.66   11.70
  -9  10  -5    0.80    1.30
  -9  10  -5    0.30    1.40
   9 -10   5    1.40    1.20
   9 -10   5    2.30    1.20
   9 -10   5    0.80    1.30
  -8  10  -6   15.30    2.40
  -8  10  -6   16.10    1.90
   8 -10   6   15.70    1.90
   8 -10   6   16.50    2.30
   8 -10   6   13.90    1.70
  -7  10  -7   27.10    3.40
   7 -10   7   27.40    3.00
   7 -10   7   28.00    3.10
  -6  10  -8   14.30    3.80
   6 -10   8   14.80    3.30
  -5  10  -9   75.49    7.90
   5 -10   9   82.29    6.50
   4 -10  10    1.60    5.40
 -23  11   8   16.60    5.50
  23 -11  -8   14.70    5.80
 -22  11   7   18.80    4.50
 -22  11   7   19.40    3.60
  22 -11  -7   17.70    4.80
 -21  11   6    8.00    2.70
  21 -11  -6    8.70    3.60
 -20  11   5   25.70    3.60
 -20  11   5   25.10    3.20
  20 -11  -5   22.00    2.90
  20 -11  -5   22.90    3.60
 -19  11   4  280.07    9.40
 -19  11   4  280.07    8.60
  19 -11  -4  262.27    9.70
  19 -11  -4  272.67    9.40
 -18  11   3  165.68    5.70
 -18  11   3  162.98    6.20
  18 -11  -3  165.38    6.30
  18 -11  -3  164.78    6.00
 -17  11   2  244.38    7.70
 -17  11   2  231.58    7.50
  17 -11  -2  246.78    7.70
  17 -11  -2  248.48    7.50
 -16  11   1    1.50    1.10
 -16  11   1    1.30    1.30
  16 -11  -1    1.90    1.40
 -15  11   0    0.50    1.00
 -15  11   0    1.60    1.10
 -15  11   0   -1.20    1.20
  15 -11   0   -0.50    1.10
  15 -11   0    0.20    1.00
 -14  11  -1  243.98    7.10
 -14  11  -1  245.98    7.10
 -14  11  -1  247.98    6.80
  14 -11   1  242.08    6.80
  14 -11   1  239.88    7.30
 -13  11  -2   30.20    2.20
 -13  11  -2   30.90    1.90
 -13  11  -2   29.60    2.10
  13 -11   2   32.30    2.30
  13 -11   2   30.20    2.20
 -12  11  -3   12.80    1.70
 -12  11  -3   11.40    1.50
 -12  11  -3    8.70    1.30
  12 -11   3   10.30    1.40
  12 -11   3    8.50    1.50
 -11  11  -4  414.46   10.90
 -11  11  -4  380.86   11.70
  11 -11   4  425.86   11.00
 -10  11  -5    1.00    1.50
 -10  11  -5    2.50    1.30
  10 -11   5    0.90    1.30
  10 -11   5    4.00    1.50
  -9  11  -6    6.10    2.20
  -9  11  -6    5.90    1.70
   9 -11   6    6.10    1.80
   9 -11   6    8.30    2.00
   9 -11   6    7.60    1.70
  -8  11  -7   45.70    4.40
   8 -11   7   43.30    3.40
   8 -11   7   48.70    4.20
  -7  11  -8   24.50    4.30
   7 -11   8   35.90    4.80
  -6  11  -9    8.30    4.50
   6 -11   9   13.90    4.20
 -24  12   8    6.10    5.00
  24 -12  -8    1.50    5.50
 -23  12   7   11.20    3.30
 -23  12   7    4.00    4.60
  23 -12  -7    4.50    4.80
 -22  12   6   35.00    4.20
 -22  12   6   32.00    4.70
  22 -12  -6   34.50    4.70
 -21  12   5   19.20    2.70
 -21  12   5   20.50    3.60
  21 -12  -5   17.80    2.80
  21 -12  -5   18.30    3.40
 -20  12   4   -0.10    2.20
 -20  12   4    2.10    1.90
  20 -12  -4    0.50    2.00
  20 -12  -4    3.10    2.40
 -19  12   3    4.40    1.90
 -19  12   3    2.30    1.50
  19 -12  -3    5.70    1.90
  19 -12  -3    1.50    2.00
 -18  12   2   61.79    3.30
 -18  12   2   64.59    3.70
  18 -12  -2   60.89    3.40
  18 -12  -2   64.29    3.70
 -17  12   1   56.99    3.00
 -17  12   1   60.39    3.30
  17 -12  -1   45.80    3.00
  17 -12  -1   61.99    3.20
 -16  12   0   17.00    2.00
 -16  12   0   18.10    1.90
 -16  12   0   17.00    1.90
  16 -12   0   16.40    2.20
  16 -12   0   20.50    2.00
 -15  12  -1  167.48    5.00
 -15  12  -1  166.28    5.40
 -15  12  -1  163.38    5.40
  15 -12   1  169.98    5.60
  15 -12   1  167.78    5.00
 -14  12  -2   74.79    2.90
 -14  12  -2   78.99    3.30
 -14  12  -2   71.79    3.20
  14 -12   2   71.09    3.20
  14 -12   2   72.59    3.30
 -13  12  -3   14.70    1.80
 -13  12  -3   11.50    1.40
 -13  12  -3   11.00    1.60
  13 -12   3   12.40    1.60
  13 -12   3   13.30    1.80
 -12  12  -4   56.29    2.90
 -12  12  -4   48.10    2.80
  12 -12   4   54.59    3.00
  12 -12   4   46.30    2.80
 -11  12  -5   49.70    2.90
 -11  12  -5   54.59    3.30
  11 -12   5   50.39    3.10
  11 -12   5   58.09    3.30
 -10  12  -6    4.10    2.00
  10 -12   6    7.10    1.80
  10 -12   6    6.40    1.80
  10 -12   6    6.80    2.00
  -9  12  -7   13.10    3.10
   9 -12   7   16.00    2.70
   9 -12   7    9.90    2.10
  -8  12  -8   -1.00    3.10
   8 -12   8    4.40    3.00
  -7  12  -9    1.90    4.40
   7 -12   9    2.90    3.90
 -25  13   8   10.20    5.30
  25 -13  -8   17.20    6.70
 -24  13   7   32.10    5.20
 -24  13   7   39.80    5.80
  24 -13  -7   33.50    5.70
 -23  13   6   47.20    5.90
 -23  13   6   48.20    5.00
  23 -13  -6   44.00    5.30
 -22  13   5  143.49    7.10
 -22  13   5  141.99    6.20
  22 -13  -5  134.59    7.30
  22 -13  -5  125.99    6.30
 -21  13   4   68.49    4.10
 -21  13   4   59.59    4.70
  21 -13  -4   67.39    4.40
  21 -13  -4   67.79    5.00
 -20  13   3    5.20    1.80
 -20  13   3    6.90    2.30
  20 -13  -3    8.20    1.90
  20 -13  -3    3.20    2.20
 -19  13   2 1075.69   27.60
  19 -13  -2 1083.19   27.80
  19 -13  -2 1116.69   27.70
 -18  13   1  161.38    5.90
  18 -13  -1  155.08    5.70
  18 -13  -1  168.88    5.60
 -17  13   0    1.30    1.30
 -17  13   0   -2.10    1.30
 -17  13   0   -0.80    1.10
  17 -13   0   -1.70    1.30
  17 -13   0    1.90    1.30
 -16  13  -1  536.55   14.40
 -16  13  -1  537.35   13.90
 -16  13  -1  548.75   14.40
  16 -13   1  568.74   14.80
  16 -13   1  542.65   13.90
 -15  13  -2  272.17    7.90
 -15  13  -2  269.17    7.90
 -15  13  -2  263.37    7.40
  15 -13   2  261.87    8.10
  15 -13   2  263.07    7.80
 -14  13  -3   63.19    3.00
 -14  13  -3   62.39    3.00
 -14  13  -3   58.79    2.80
  14 -13   3   58.29    3.10
  14 -13   3   54.49    3.20
 -13  13  -4   63.59    3.10
 -13  13  -4   68.29    3.30
  13 -13   4   63.29    3.40
  13 -13   4   63.09    3.20
 -12  13  -5   55.39    3.10
 -12  13  -5   51.49    3.30
  12 -13   5   52.99    3.30
  12 -13   5   54.49    3.20
 -11  13  -6    4.20    1.70
 -11  13  -6    6.00    2.20
  11 -13   6    6.80    1.90
  11 -13   6    6.30    1.70
  11 -13   6    5.80    1.90
 -10  13  -7   16.60    3.30
  10 -13   7   20.50    3.00
  10 -13   7   20.10    2.50
  -9  13  -8    6.50    3.40
   9 -13   8   12.80    3.30
  -8  13  -9    5.60    4.60
   8 -13   9    6.30    4.10
 -26  14   8    9.50    5.80
  26 -14  -8    4.60    6.60
 -25  14   7   21.20    4.20
 -25  14   7   15.60    5.30
  25 -14  -7   21.70    5.70
 -24  14   6   10.60    4.10
 -24  14   6   17.30    3.50
  24 -14  -6   12.20    4.60
 -23  14   5   28.10    3.90
 -23  14   5   31.30    3.90
  23 -14  -5   25.60    4.30
  23 -14  -5   30.20    3.40
 -22  14   4    1.40    2.20
 -22  14   4    4.10    2.50
  22 -14  -4   -2.10    2.00
  22 -14  -4    2.30    2.70
 -21  14   3   14.50    2.60
 -21  14   3   13.50    2.20
  21 -14  -3   15.80    2.40
  21 -14  -3   13.30    2.80
 -20  14   2  655.63   17.80
 -20  14   2  628.34   17.30
  20 -14  -2  655.23   17.60
  20 -14  -2  670.63   17.50
 -19  14   1  370.86   11.00
 -19  14   1  369.36   10.60
  19 -14  -1  379.96   10.60
 -18  14   0  128.29    4.60
 -18  14   0  131.09    5.10
  18 -14   0  130.69    4.60
 -17  14  -1 1206.18   29.70
 -17  14  -1 1180.58   29.60
 -17  14  -1 1165.48   29.10
  17 -14   1 1204.28   29.10
 -16  14  -2  149.39    5.30
 -16  14  -2  148.09    5.20
 -16  14  -2  146.89    4.70
  16 -14   2  149.88    5.30
  16 -14   2  143.59    5.50
 -15  14  -3  346.67    9.40
 -15  14  -3  339.27    9.60
 -15  14  -3  337.17    9.70
  15 -14   3  345.07   10.00
  15 -14   3  339.57    9.60
 -14  14  -4    3.40    1.60
 -14  14  -4    5.00    1.40
  14 -14   4    5.90    1.70
  14 -14   4    6.40    1.80
 -13  14  -5   13.40    1.90
 -13  14  -5   12.90    2.10
  13 -14   5   11.20    2.00
  13 -14   5    9.60    2.00
 -12  14  -6   67.69    3.60
 -12  14  -6   74.49    4.50
  12 -14   6   66.59    3.60
  12 -14   6   68.69    3.80
  12 -14   6   76.19    4.00
 -11  14  -7  151.98    7.00
  11 -14   7  152.98    6.00
  11 -14   7  155.08    6.40
 -10  14  -8   68.99    6.30
  10 -14   8   66.79    5.50
  -9  14  -9    7.80    4.50
  27 -15  -8   33.30    7.70
 -26  15   7   28.40    5.50
 -26  15   7   17.10    4.40
  26 -15  -7   17.30    6.10
 -25  15   6   -2.50    3.10
 -25  15   6    4.90    3.90
  25 -15  -6    0.50    4.30
 -24  15   5    5.10    2.60
 -24  15   5   14.20    3.70
  24 -15  -5    6.00    2.80
  24 -15  -5    5.50    3.60
 -23  15   4   12.30    3.40
 -23  15   4   13.80    2.60
  23 -15  -4    9.80    2.60
  23 -15  -4    5.10    3.00
 -22  15   3  130.19    5.40
 -22  15   3  124.29    6.00
  22 -15  -3  127.19    6.10
  22 -15  -3  128.09    5.60
 -21  15   2    9.60    2.00
 -21  15   2   13.50    2.50
  21 -15  -2   12.00    2.40
  21 -15  -2    8.70    2.00
 -20  15   1  590.94   16.10
 -20  15   1  584.84   16.40
 -20  15   1  617.64   16.00
  20 -15  -1  613.64   16.00
  20 -15  -1  604.04   16.40
 -19  15   0   -2.40    1.60
 -19  15   0    0.40    1.30
 -19  15   0    1.50    1.30
  19 -15   0   -0.30    1.50
  19 -15   0   -1.00    1.30
 -18  15  -1   32.40    2.80
 -18  15  -1   37.90    2.20
 -18  15  -1   30.60    3.30
  18 -15   1   23.60    2.80
 -17  15  -2   35.80    3.00
 -17  15  -2   32.30    2.10
  17 -15   2   27.90    2.90
  17 -15   2   32.00    3.00
 -16  15  -3  108.39    4.10
 -16  15  -3  116.69    4.40
  16 -15   3  109.49    4.50
  16 -15   3  113.19    4.70
 -15  15  -4   36.50    2.90
 -15  15  -4   34.20    2.60
  15 -15   4   27.00    3.10
  15 -15   4   34.80    2.80
 -14  15  -5  189.38    6.20
 -14  15  -5  187.58    6.50
  14 -15   5  189.18    6.50
  14 -15   5  187.18    6.30
 -13  15  -6    0.80    2.00
 -13  15  -6    1.60    1.80
  13 -15   6    3.80    2.00
  13 -15   6    6.50    2.10
 -12  15  -7   84.59    7.40
  12 -15   7   87.59    5.10
  12 -15   7   92.59    4.70
 -11  15  -8  106.59    7.00
  11 -15   8   96.89    6.30
 -10  15  -9   27.40    5.60
  28 -16  -8   -5.30    7.20
 -27  16   7   14.30    4.30
 -27  16   7   23.90    5.80
  27 -16  -7   23.50    6.10
 -26  16   6   67.39    7.80
 -26  16   6   72.99    7.40
  26 -16  -6   70.79    8.00
 -25  16   5    1.90    2.70
 -25  16   5   -2.60    3.30
  25 -16  -5   -2.50    3.60
  25 -16  -5    2.50    3.00
 -24  16   4    8.00    2.30
 -24  16   4    7.00    3.20
  24 -16  -4    8.20    2.60
  24 -16  -4   11.50    3.10
 -23  16   3   48.00    4.60
 -23  16   3   58.39    3.90
  23 -16  -3   51.99    4.30
  23 -16  -3   59.29    4.70
 -22  16   2    4.70    1.90
 -22  16   2    7.50    2.30
  22 -16  -2    1.90    2.10
  22 -16  -2    7.70    2.00
 -21  16   1  145.59    5.50
 -21  16   1  153.28    5.60
 -21  16   1  155.38    6.30
  21 -16  -1  161.88    5.80
  21 -16  -1  156.08    6.10
 -20  16   0  101.59    4.10
 -20  16   0   99.59    4.30
 -20  16   0   97.59    4.80
  20 -16   0  107.79    4.10
  20 -16   0  103.99    4.70
 -19  16  -1   19.80    2.10
 -19  16  -1   16.60    2.10
 -19  16  -1   24.90    2.80
  19 -16   1   14.10    2.30
 -18  16  -2  163.68    5.80
 -18  16  -2  156.28    4.90
 -18  16  -2  152.48    5.60
  18 -16   2  154.08    5.90
  18 -16   2  154.08    5.70
 -17  16  -3   24.40    2.80
 -17  16  -3   22.40    2.70
 -17  16  -3   24.20    2.20
  17 -16   3   19.90    2.70
  17 -16   3   20.40    2.50
 -16  16  -4   75.79    3.60
 -16  16  -4   71.69    3.90
  16 -16   4   78.09    4.00
  16 -16   4   68.79    4.00
 -15  16  -5    1.30    1.70
 -15  16  -5    1.90    1.70
  15 -16   5    2.40    1.90
  15 -16   5    0.60    1.90
 -14  16  -6    3.30    1.90
 -14  16  -6    3.60    2.10
  14 -16   6    3.10    2.10
  14 -16   6    4.00    2.00
  13 -16   7  158.98    6.20
  13 -16   7  155.98    6.50
 -12  16  -8   78.89    6.10
  12 -16   8   69.09    6.70
 -11  16  -9   28.60    5.40
 -28  17   7    0.40    6.00
 -28  17   7   11.10    4.40
  28 -17  -7   12.70    6.30
 -27  17   6   14.10    3.70
 -27  17   6   13.40    5.00
  27 -17  -6   12.50    5.00
 -26  17   5    5.20    5.20
 -26  17   5    2.60    2.70
  26 -17  -5    0.20    3.90
  26 -17  -5    4.80    3.10
 -25  17   4  187.08    7.30
 -25  17   4  182.28    8.40
  25 -17  -4  183.88    7.40
  25 -17  -4  188.88    8.20
 -24  17   3    1.80    2.60
 -24  17   3    1.30    2.10
  24 -17  -3    0.40    2.20
 -23  17   2   43.50    3.50
 -23  17   2   40.40    3.90
  23 -17  -2   40.80    3.70
  23 -17  -2   41.40    3.80
 -22  17   1   -1.30    2.60
 -22  17   1    1.80    1.90
 -22  17   1    2.10    1.60
  22 -17  -1    2.50    1.90
  22 -17  -1   -0.40    1.80
 -21  17   0   -0.80    1.50
 -21  17   0   -0.10    1.40
 -21  17   0   -3.20    1.80
  21 -17   0    0.60    1.50
  21 -17   0   -0.60    1.50
 -20  17  -1  188.68    5.90
 -20  17  -1  205.98    6.80
 -20  17  -1  192.68    6.60
  20 -17   1  196.68    6.90
 -19  17  -2 1090.59   27.10
 -19  17  -2 1099.39   27.90
 -19  17  -2 1097.99   27.90
  19 -17   2 1082.29   27.90
  19 -17   2 1131.79   28.40
 -18  17  -3  135.59    5.30
 -18  17  -3  135.99    5.30
 -18  17  -3  139.39    4.80
  18 -17   3  137.49    5.30
  18 -17   3  141.89    5.70
 -17  17  -4  428.56   12.10
 -17  17  -4  428.46   11.80
  17 -17   4  432.46   12.50
  17 -17   4  427.06   12.00
 -16  17  -5  346.77   10.20
 -16  17  -5  346.87   10.30
  16 -17   5  354.56   10.50
  16 -17   5  340.27   10.10
 -15  17  -6    8.50    2.50
 -15  17  -6    7.20    2.10
  15 -17   6    9.90    2.50
  15 -17   6    7.50    2.30
 -14  17  -7   63.89    6.10
  14 -17   7   65.39    4.70
  14 -17   7   57.39    4.80
 -13  17  -8  115.89    7.40
 -12  17  -9   22.30    5.20
 -29  18   7   30.20    5.30
 -29  18   7   30.70    7.10
 -28  18   6   64.29    5.90
 -28  18   6   68.49    8.30
  28 -18  -6   56.99    6.70
 -27  18   5   23.10    4.40
 -27  18   5   28.10    3.90
  27 -18  -5   28.80    4.10
  27 -18  -5   30.60    4.80
 -26  18   4   68.79    6.00
 -26  18   4   69.29    5.20
  26 -18  -4   64.29    6.00
  26 -18  -4   71.99    5.40
 -25  18   3  206.18    7.80
 -25  18   3  207.88    8.60
  25 -18  -3  217.98    8.00
 -24  18   2    0.80    1.90
 -24  18   2    0.30    2.20
  24 -18  -2    0.20    2.10
  24 -18  -2   -0.70    2.20
 -23  18   1   15.60    2.50
 -23  18   1   13.80    2.80
 -23  18   1   15.80    2.20
  23 -18  -1   12.70    2.30
  23 -18  -1   18.10    2.70
 -22  18   0   63.39    3.70
 -22  18   0   53.79    4.10
 -22  18   0   61.29    3.50
  22 -18   0   66.69    3.60
  22 -18   0   70.29    4.00
 -21  18  -1  186.78    6.70
 -21  18  -1  180.88    5.70
 -21  18  -1  186.78    6.50
  21 -18   1  185.38    7.00
 -20  18  -2   21.70    2.50
 -20  18  -2   29.00    2.30
 -20  18  -2   25.90    3.30
  20 -18   2   23.00    2.80
  20 -18   2   27.50    3.30
 -19  18  -3  113.89    4.20
 -19  18  -3   99.69    4.70
 -19  18  -3  101.79    4.70
  19 -18   3  105.39    5.00
  19 -18   3  112.39    5.10
 -18  18  -4   17.60    2.50
 -18  18  -4   15.20    1.90
 -18  18  -4   14.80    2.70
  18 -18   4   16.70    2.50
 -17  18  -5   25.50    3.10
 -17  18  -5   25.60    3.10
  17 -18   5   22.30    2.80
  17 -18   5   27.30    3.40
 -16  18  -6   71.59    4.20
 -16  18  -6   73.29    4.70
  16 -18   6   70.59    4.40
  16 -18   6   75.19    4.80
 -15  18  -7   71.69    5.50
  15 -18   7   65.69    5.00
  15 -18   7   70.79    5.00
 -14  18  -8   19.20    4.20
 -13  18  -9   12.10    5.10
 -30  19   7   20.60    6.60
 -30  19   7   18.00    5.20
 -29  19   6   22.50    4.40
 -29  19   6   23.20    5.80
 -28  19   5   -0.70    4.20
 -28  19   5    9.00    3.30
  28 -19  -5    4.20    3.60
  28 -19  -5    9.20    4.80
 -27  19   4   36.90    4.70
 -27  19   4   44.70    4.90
  27 -19  -4   43.50    4.80
  27 -19  -4   41.60    4.90
 -26  19   3   48.10    5.30
 -26  19   3   46.80    4.20
  26 -19  -3   39.40    5.00
  26 -19  -3   51.59    4.50
 -25  19   2    1.60    2.60
 -25  19   2    1.10    2.00
  25 -19  -2    8.80    2.60
  25 -19  -2    7.50    2.50
 -24  19   1    1.50    2.30
 -24  19   1    0.60    1.70
 -24  19   1   -3.00    2.00
  24 -19  -1    0.50    2.20
  24 -19  -1   -3.90    2.10
 -23  19   0    0.40    1.70
 -23  19   0    0.30    1.60
  23 -19   0   -0.20    1.70
  23 -19   0    0.40    1.90
 -22  19  -1   19.50    2.60
 -22  19  -1   17.00    2.20
 -22  19  -1   13.60    2.20
  22 -19   1   13.80    2.50
 -21  19  -2   -0.60    2.10
 -21  19  -2   -2.40    1.50
 -21  19  -2    2.50    1.30
  21 -19   2   -4.70    1.90
  21 -19   2    3.20    2.40
 -20  19  -3   57.29    3.90
 -20  19  -3   53.69    4.00
 -20  19  -3   62.39    3.20
  20 -19   3   62.39    4.20
  20 -19   3   64.79    4.30
 -19  19  -4    5.50    1.70
 -19  19  -4    4.60    2.10
 -19  19  -4    3.90    2.40
  19 -19   4    3.80    2.20
  19 -19   4    2.60    2.10
 -18  19  -5   20.50    2.60
 -18  19  -5   17.80    2.50
  18 -19   5   21.70    2.70
  18 -19   5   14.80    2.80
 -17  19  -6   10.90    2.60
 -17  19  -6   17.20    2.60
  17 -19   6   12.80    2.90
  17 -19   6    9.40    2.60
 -16  19  -7   11.10    3.40
  16 -19   7    6.70    2.90
 -15  19  -8    1.80    3.80
 -14  19  -9   17.90    5.40
 -31  20   7   15.20    5.00
 -31  20   7   -3.20    6.30
 -30  20   6    3.00    3.90
 -30  20   6   -1.50    5.20
 -29  20   5    4.90    3.40
 -29  20   5    1.00    4.30
  29 -20  -5    5.10    3.60
 -28  20   4   99.19    6.10
 -28  20   4   95.29    7.00
  28 -20  -4  100.09    6.50
  28 -20  -4  101.89    7.00
 -27  20   3   14.60    3.60
 -27  20   3   12.10    2.70
  27 -20  -3   10.40    3.20
  27 -20  -3   13.20    3.20
 -26  20   2  172.88    7.00
 -26  20   2  174.28    7.70
  26 -20  -2  179.48    7.50
  26 -20  -2  179.58    7.20
 -25  20   1  154.98    6.30
 -25  20   1  162.28    7.20
 -25  20   1  157.88    6.20
  25 -20  -1  154.78    6.10
  25 -20  -1  159.08    6.90
 -24  20   0  125.09    4.90
 -24  20   0  121.39    5.90
 -24  20   0  127.99    5.50
  24 -20   0  123.99    4.90
  24 -20   0  127.39    6.00
 -23  20  -1    3.00    2.20
 -23  20  -1    1.10    1.60
 -23  20  -1    1.30    1.40
  23 -20   1    0.60    1.90
 -22  20  -2   38.40    4.00
 -22  20  -2   35.10    2.60
 -22  20  -2   24.60    3.10
  22 -20   2   37.50    4.00
  22 -20   2   32.80    3.50
 -21  20  -3    0.80    2.10
 -21  20  -3    5.50    1.60
 -21  20  -3    2.60    1.90
  21 -20   3    1.20    2.00
  21 -20   3   -0.70    2.40
 -20  20  -4  152.68    6.10
 -20  20  -4  151.48    5.90
 -20  20  -4  148.89    5.40
  20 -20   4  144.09    6.00
  20 -20   4  150.78    6.40
 -19  20  -5  221.48    7.70
 -19  20  -5  219.48    7.50
  19 -20   5  223.78    7.70
  19 -20   5  216.08    8.00
 -18  20  -6   86.59    5.00
 -18  20  -6   93.69    5.30
  18 -20   6   90.09    5.20
  18 -20   6  102.79    5.40
 -17  20  -7    8.10    3.20
  17 -20   7    3.00    2.90
 -16  20  -8    8.20    4.20
 -15  20  -9   11.70    5.50
 -32  21   7    6.20    5.00
 -31  21   6   95.49    9.30
 -31  21   6   97.79    7.30
 -30  21   5    4.10    4.50
 -30  21   5    5.60    3.50
  30 -21  -5    9.30    4.00
 -29  21   4   11.20    3.20
 -29  21   4   15.80    4.90
  29 -21  -4   18.20    3.70
 -28  21   3   15.60    3.80
 -28  21   3   22.80    3.30
  28 -21  -3   17.90    3.50
 -27  21   2    1.70    3.00
 -27  21   2    3.50    2.30
 -27  21   2    6.20    2.90
  27 -21  -2    8.00    2.90
  27 -21  -2    5.60    2.70
 -26  21   1  530.95   15.30
 -26  21   1  519.45   15.80
 -26  21   1  520.45   14.60
  26 -21  -1  546.05   15.80
  26 -21  -1  533.05   14.70
 -25  21   0    2.00    1.90
 -25  21   0    1.60    2.00
 -25  21   0    3.60    2.70
  25 -21   0   -3.40    2.20
  25 -21   0    2.00    1.90
 -24  21  -1  184.28    6.90
 -24  21  -1  179.38    5.80
 -24  21  -1  173.88    8.20
  24 -21   1  194.38    7.50
 -23  21  -2   73.39    3.40
 -23  21  -2   69.09    4.80
 -23  21  -2   66.29    4.20
  23 -21   2   61.89    4.70
 -22  21  -3   24.70    2.70
 -22  21  -3   19.60    2.80
  22 -21   3   21.80    3.70
  22 -21   3   20.60    3.10
 -21  21  -4   39.00    3.90
 -21  21  -4   40.20    3.20
 -21  21  -4   34.70    3.70
  21 -21   4   40.50    4.10
  21 -21   4   42.40    3.80
 -20  21  -5    4.90    2.50
 -20  21  -5    5.70    2.10
  20 -21   5    7.30    2.60
  20 -21   5    5.90    2.50
 -19  21  -6   70.09    4.90
 -19  21  -6   83.19    5.00
  19 -21   6   71.99    5.00
 -18  21  -7    7.50    3.30
  18 -21   7    8.00    3.00
 -17  21  -8   18.20    4.40
 -33  22   7   15.80    5.60
 -32  22   6   17.80    6.50
 -32  22   6   10.20    4.60
 -31  22   5    8.10    5.00
  31 -22  -5    4.40    6.00
 -30  22   4   11.90    4.20
 -30  22   4    3.50    3.10
  30 -22  -4    0.20    3.60
 -29  22   3    6.10    3.60
 -29  22   3    5.80    2.80
  29 -22  -3    6.30    3.30
 -28  22   2    3.80    2.40
 -28  22   2    5.00    3.40
  28 -22  -2    9.10    3.00
 -27  22   1   21.10    3.50
 -27  22   1   16.30    2.80
  27 -22  -1    9.70    2.80
 -26  22   0  224.78    8.00
 -26  22   0  220.58    8.60
 -26  22   0  224.18    7.50
  26 -22   0  219.08    7.40
  26 -22   0  227.78    8.70
 -25  22  -1    6.90    1.70
 -25  22  -1    5.40    2.70
  25 -22   1    4.20    2.50
 -24  22  -2  145.19    6.30
 -24  22  -2  148.49    5.10
 -24  22  -2  151.78    6.50
  24 -22   2  153.28    6.80
  24 -22   2  145.79    6.70
 -23  22  -3   -2.90    2.00
 -23  22  -3   -1.10    2.00
 -23  22  -3   -1.10    2.20
  23 -22   3   -1.80    2.50
 -22  22  -4    2.90    2.40
 -22  22  -4    3.70    1.90
 -22  22  -4    0.90    2.40
  22 -22   4    8.00    2.70
  22 -22   4   -0.50    2.40
 -21  22  -5   -2.10    2.40
 -21  22  -5    1.70    2.10
  21 -22   5    3.60    2.70
  21 -22   5    4.00    2.80
 -20  22  -6    7.40    2.70
 -20  22  -6    8.30    2.80
  20 -22   6    0.60    4.50
 -19  22  -7    9.30    3.60
  19 -22   7   10.80    3.30
 -18  22  -8   87.99    7.50
 -33  23   6   46.50    7.50
 -33  23   6   50.79    6.00
 -32  23   5    5.80    4.00
 -32  23   5   12.60    5.40
  32 -23  -5   11.40    4.70
 -31  23   4   -3.40    4.10
 -31  23   4    2.50    3.30
  31 -23  -4    4.70    3.80
 -30  23   3   13.80    4.20
 -30  23   3    9.20    3.10
  30 -23  -3   10.30    3.60
 -29  23   2   -2.00    3.30
 -29  23   2    3.20    2.40
  29 -23  -2    1.50    2.90
 -28  23   1   57.39    5.80
 -28  23   1   61.99    4.60
  28 -23  -1   59.39    5.10
 -27  23   0    6.90    3.10
 -27  23   0    0.10    2.00
  27 -23   0   -4.90    2.30
 -26  23  -1  178.98    7.40
 -26  23  -1  177.58    7.00
  26 -23   1  174.48    7.20
 -25  23  -2  301.37   10.10
 -25  23  -2  313.47   10.40
 -25  23  -2  306.07    9.10
  25 -23   2  307.77   10.50
  25 -23   2  309.17   10.60
 -24  23  -3    9.40    2.60
 -24  23  -3   12.30    2.80
  24 -23   3   13.90    3.10
  24 -23   3    4.50    2.60
 -23  23  -4  117.09    5.50
 -23  23  -4  115.19    4.90
 -23  23  -4  117.79    5.90
  23 -23   4  109.09    6.00
  23 -23   4  121.39    5.90
 -22  23  -5   29.80    3.60
 -22  23  -5   24.50    3.30
  22 -23   5   20.60    3.50
 -21  23  -6   23.30    3.40
 -21  23  -6   15.90    3.20
  21 -23   6   21.00    3.50
 -20  23  -7   45.10    5.90
  20 -23   7   42.30    5.40
 -19  23  -8    4.50    4.50
 -34  24   6   10.20    4.90
 -34  24   6    6.30    6.90
 -33  24   5    6.70    5.20
 -33  24   5    2.00    4.10
  33 -24  -5    5.20    4.80
 -32  24   4    3.70    4.50
 -32  24   4    1.70    3.40
  32 -24  -4    5.70    4.00
 -31  24   3   53.69    5.90
 -31  24   3   46.30    5.20
  31 -24  -3   61.69    5.90
 -30  24   2  169.78    8.60
  30 -24  -2  171.28    8.10
 -29  24   1   25.90    4.30
 -29  24   1   29.70    3.90
  29 -24  -1   28.50    3.60
 -28  24   0  176.08    8.00
 -28  24   0  163.38    7.00
  28 -24   0  171.28    7.60
 -27  24  -1    5.30    2.90
 -27  24  -1    3.90    2.40
  27 -24   1    0.40    2.40
  27 -24   1    8.20    3.40
 -26  24  -2   57.29    4.90
 -26  24  -2   55.09    4.40
  26 -24   2   51.89    5.20
  26 -24   2   53.69    5.00
 -25  24  -3  217.28    8.10
 -25  24  -3  221.38    8.20
  25 -24   3  217.18    8.60
  25 -24   3  211.98    8.40
 -24  24  -4   92.59    7.60
 -24  24  -4   89.39    5.80
 -24  24  -4   83.59    5.30
  24 -24   4   80.19    5.50
  24 -24   4   95.89    7.30
 -23  24  -5   75.69    4.70
 -23  24  -5   72.99    5.20
  23 -24   5   64.49    5.40
 -22  24  -6   -1.10    2.90
 -22  24  -6    0.20    2.90
  22 -24   6    1.00    3.20
 -21  24  -7    3.30    3.70
  21 -24   7    0.40    3.40
 -20  24  -8   79.79    8.60
 -35  25   6    2.20    7.80
 -35  25   6   -7.10    4.70
 -34  25   5   44.60    5.50
 -34  25   5   48.50    7.00
  34 -25  -5   40.60    6.00
 -33  25   4    8.50    5.20
 -33  25   4    4.80    3.60
  33 -25  -4    3.30    4.20
 -32  25   3   61.59    5.40
  32 -25  -3   69.29    6.40
 -31  25   2    1.00    3.90
 -31  25   2   -0.10    2.70
  31 -25  -2    4.40    3.90
 -30  25   1   81.39    6.80
  30 -25  -1   78.89    5.90
 -29  25   0    7.60    3.50
 -29  25   0    2.80    2.60
  29 -25   0    0.60    2.60
 -28  25  -1   52.49    5.20
 -28  25  -1   47.30    4.60
  28 -25   1   37.00    4.60
  28 -25   1   49.90    5.70
 -27  25  -2  191.68    7.50
 -27  25  -2  185.28    8.00
  27 -25   2  181.08    8.10
  27 -25   2  186.08    8.00
 -26  25  -3  244.78    9.00
 -26  25  -3  248.18    9.00
  26 -25   3  239.88    9.10
  26 -25   3  243.48    9.40
 -25  25  -4  110.19    6.20
  25 -25   4  102.49    6.30
 -24  25  -5   54.69    5.10
  24 -25   5   52.09    5.20
 -23  25  -6    9.10    3.40
  23 -25   6   12.70    3.60
  22 -25   7   53.29    6.40
 -35  26   5   34.00    6.90
 -35  26   5   38.00    5.30
  35 -26  -5   45.30    6.30
 -34  26   4   55.59    6.80
 -34  26   4   59.59    6.50
  34 -26  -4   67.29    7.70
 -33  26   3   59.39    6.70
 -33  26   3   62.69    5.90
  33 -26  -3   62.49    6.80
 -32  26   2   13.40    4.50
 -32  26   2    6.70    3.10
  32 -26  -2    9.10    3.60
 -31  26   1   10.90    3.10
 -31  26   1    9.10    4.10
  31 -26  -1    8.60    4.40
 -30  26   0    0.80    3.70
 -29  26  -1    2.60    2.60
 -29  26  -1    1.50    3.40
  29 -26   1   -2.00    4.30
  29 -26   1   -2.40    3.60
 -28  26  -2   38.60    4.30
 -28  26  -2   24.70    3.90
  28 -26   2   21.10    3.80
 -27  26  -3  116.59    6.50
  27 -26   3  110.99    6.50
 -26  26  -4    8.50    3.30
  26 -26   4    1.10    3.10
 -25  26  -5  263.27    9.90
  25 -26   5  270.87   10.10
 -24  26  -6   27.70    4.60
  24 -26   6   35.30    4.50
  23 -26   7    0.60    4.00
 -36  27   5   12.10    6.50
 -36  27   5    4.70    4.60
 -35  27   4   -1.50    3.90
 -35  27   4   -2.30    5.80
  35 -27  -4    9.70    5.00
 -34  27   3   -1.20    3.50
 -34  27   3    5.20    5.10
  34 -27  -3   -0.80    4.10
 -33  27   2   57.29    6.70
 -33  27   2   39.50    4.60
  33 -27  -2   42.00    5.00
 -32  27   1   84.09    5.70
 -32  27   1   79.89    7.40
  32 -27  -1   81.79    6.50
 -31  27   0    1.80    2.70
 -31  27   0    6.00    4.10
  31 -27   0   -5.30    3.20
 -30  27  -1   51.69    6.30
 -30  27  -1   55.19    4.80
  30 -27   1   53.29    6.30
  30 -27   1   45.80    5.50
 -29  27  -2   21.20    4.40
  29 -27   2   20.90    4.10
  29 -27   2   14.00    3.60
  28 -27   3   62.49    5.10
 -27  27  -4   -0.70    4.20
  27 -27   4   -5.10    3.10
 -26  27  -5   13.60    3.60
  26 -27   5   10.60    3.70
  25 -27   6   92.39    7.00
  24 -27   7    4.80    4.20
 -37  28   5   21.20    7.70
 -37  28   5   23.70    5.50
 -36  28   4   -1.80    4.10
 -36  28   4    5.40    6.20
  36 -28  -4    3.00    5.00
 -35  28   3  114.39    7.80
 -35  28   3  128.09   10.10
  35 -28  -3  113.09    8.10
 -34  28   2   -0.70    3.20
  34 -28  -2    8.90    3.80
 -33  28   1  101.69    8.00
 -33  28   1   94.39    6.10
  33 -28  -1   94.09    6.90
 -32  28   0  276.77   11.30
 -32  28   0  272.17   10.30
  32 -28   0  270.37   10.70
 -31  28  -1    3.10    2.80
 -31  28  -1    4.00    4.00
  31 -28   1    2.90    3.50
  31 -28   1   -0.10    4.20
 -30  28  -2   12.60    3.00
  30 -28   2    6.70    3.70
 -29  28  -3   -1.60    3.00
  29 -28   3   -4.80    3.10
 -28  28  -4   93.59    6.60
  28 -28   4   89.59    6.40
 -27  28  -5   -0.30    3.60
  27 -28   5   -2.40    3.20
  26 -28   6   16.10    4.20
  25 -28   7   50.09    5.60
 -37  29   4   21.00    7.50
 -37  29   4   21.40    4.80
  37 -29  -4   18.90    5.60
 -36  29   3   21.20    4.60
 -36  29   3   20.30    6.40
  36 -29  -3   23.30    5.00
 -35  29   2    1.00    3.50
 -35  29   2    2.80    5.40
  35 -29  -2    1.60    3.90
 -34  29   1  155.18    7.70
 -34  29   1  152.08    9.60
  34 -29  -1  138.99    8.10
 -33  29   0   -2.40    3.10
 -33  29   0    6.70    4.40
  33 -29   0    4.60    3.40
 -32  29  -1    2.40    3.20
  32 -29   1   -2.00    3.50
 -31  29  -2    3.30    3.00
  31 -29   2   -6.30    3.20
 -30  29  -3    4.70    3.50
  30 -29   3    3.00    3.50
 -29  29  -4   -1.30    3.50
 -28  29  -5   -0.30    3.70
  28 -29   5   -3.80    3.60
  27 -29   6   38.80    5.10
  26 -29   7   38.70    5.50
 -38  30   4   23.90    8.00
 -38  30   4   33.60    6.30
  38 -30  -4   38.90    6.20
 -37  30   3   25.50    6.70
 -37  30   3    7.20    4.30
  37 -30  -3    6.50    4.80
 -36  30   2   20.60    6.00
 -36  30   2    7.10    3.90
  36 -30  -2    8.00    4.40
 -35  30   1   63.29    6.10
 -35  30   1   75.89    8.30
  35 -30  -1   51.79    6.70
 -34  30   0    0.40    3.20
  34 -30   0    5.30    3.80
 -33  30  -1   74.09    6.10
  33 -30   1   54.89    6.40
 -32  30  -2   90.09    6.10
  32 -30   2   63.79    6.40
 -31  30  -3    8.70    3.70
  31 -30   3    6.40    3.60
 -30  30  -4    8.60    4.00
  30 -30   4   -1.10    3.80
 -29  30  -5    9.60    3.90
  29 -30   5   -5.00    3.80
  28 -30   6    2.40    4.20
 -39  31   4   -4.20    7.40
  39 -31  -4    9.60    5.80
 -38  31   3   -0.30    4.30
 -38  31   3    4.10    6.60
  38 -31  -3   -1.00    5.20
 -37  31   2   12.30    4.20
 -37  31   2    6.90    6.30
  37 -31  -2   17.60    4.70
 -36  31   1   10.70    7.80
 -36  31   1    0.90    3.80
  36 -31  -1   -2.40    3.90
 -35  31   0    1.20    3.60
  35 -31   0    4.70    3.80
 -34  31  -1   -1.10    3.50
  34 -31   1    5.50    4.20
 -33  31  -2   86.39    6.40
  33 -31   2   67.59    6.80
 -32  31  -3   11.80    4.00
  32 -31   3   15.10    4.20
 -31  31  -4   55.89    6.40
  31 -31   4   41.90    5.40
 -30  31  -5    8.00    4.20
  30 -31   5   -1.10    4.00
  29 -31   6    1.10    4.60
 -39  32   3   14.80    8.00
  39 -32  -3   25.30    6.20
 -38  32   2    7.90    4.20
  38 -32  -2    4.20    4.90
 -37  32   1    4.90    4.20
  37 -32  -1   -0.60    4.30
 -36  32   0    4.60    3.80
  36 -32   0    3.80    4.20
 -35  32  -1    3.00    4.00
  35 -32   1    8.00    4.30
 -34  32  -2    8.10    3.90
  34 -32   2   11.40    4.40
 -33  32  -3   12.50    4.00
  33 -32   3    8.30    4.10
 -32  32  -4   13.70    4.50
  32 -32   4   -1.60    4.00
 -31  32  -5  104.09    7.40
  31 -32   5   71.39    7.40
  30 -32   6   23.10    5.90
  40 -33  -3   13.10    5.90
 -39  33   2    1.10    5.10
  39 -33  -2    2.90    4.80
 -38  33   1   -0.50    4.00
  38 -33  -1    4.50    4.70
 -37  33   0   -1.80    3.80
  37 -33   0   -1.10    4.60
 -36  33  -1   13.20    4.00
  36 -33   1    7.40    3.90
 -35  33  -2  113.39    7.60
  35 -33   2  102.19    7.90
 -34  33  -3    9.50    4.10
  34 -33   3    4.20    4.10
 -33  33  -4  190.38    9.40
  33 -33   4  148.29    9.20
 -32  33  -5   97.39    7.50
  32 -33   5   70.19    7.70
  40 -34  -2   88.29   10.00
 -39  34   1    4.80    4.70
  39 -34  -1   11.40    4.90
 -38  34   0    2.30    4.30
  38 -34   0   -3.40    4.40
 -37  34  -1    4.00    4.40
  37 -34   1   -4.90    4.20
 -36  34  -2   96.59    7.40
  36 -34   2   66.69    7.50
 -35  34  -3   20.30    5.00
  35 -34   3    8.60    4.50
 -34  34  -4   12.30    5.20
  34 -34   4    2.20    4.70
 -33  34  -5   12.80    4.80
  39 -35   0   -0.90    5.80
 -38  35  -1    7.10    4.50
  38 -35   1   -6.40    4.60
 -37  35  -2    4.30    4.90
  37 -35   2    3.00    5.30
 -36  35  -3   36.30    5.60
 -35  35  -4   51.09    6.40
 -31  40  -3    9.00    5.30
  32 -40   2    4.20    5.80
 -32  40  -2    8.70    4.70
  33 -40   1   14.10    6.30
 -33  40  -1    3.60    5.10
 -29  39  -4   13.30    4.70
  30 -39   3    1.20    4.60
 -30  39  -3    0.50    4.50
  31 -39   2    1.10    4.80
 -31  39  -2    9.90    4.70
  32 -39   1    9.30    4.80
 -32  39  -1   -5.20    4.40
  33 -39   0   -0.90    7.80
  33 -39   0   -5.20    4.30
 -33  39   0    5.90   10.90
 -33  39   0    5.40    4.30
  34 -39  -1   24.10    5.90
 -34  39   1   29.30    7.50
 -34  39   1   17.30    5.10
 -35  39   2    6.50    7.60
  27 -38   5   -1.40    4.80
 -27  38  -5   -5.60    4.40
 -28  38  -4    7.40    4.40
  29 -38   3  134.29    9.00
 -29  38  -3  138.99    8.50
  30 -38   2   67.29    7.60
 -30  38  -2   79.49    7.40
  31 -38   1   14.30    9.40
  31 -38   1    5.70    4.30
 -31  38  -1    5.80    4.50
  32 -38   0   93.99   10.50
  32 -38   0   75.69    7.80
 -32  38   0   87.79    7.00
 -32  38   0   70.59    9.60
  33 -38  -1  363.76   14.30
 -33  38   1  362.36   13.70
 -33  38   1  365.06   15.50
  34 -38  -2    1.70    5.00
 -34  38   2    5.30    4.60
 -34  38   2   21.30    7.80
 -35  38   3    0.00    7.70
  26 -37   5    1.30    4.70
 -26  37  -5   -2.40    4.30
  27 -37   4   -7.40    4.00
 -27  37  -4   13.50    4.40
  28 -37   3   -3.90    4.40
 -28  37  -3   12.40    4.40
  29 -37   2   15.90    4.40
 -29  37  -2   17.00    4.30
  30 -37   1   -2.00    4.10
  30 -37   1    5.70    5.70
 -30  37  -1    5.90    5.50
 -30  37  -1    6.20    3.90
  31 -37   0   -4.10    4.30
 -31  37   0   -3.30    3.90
 -31  37   0    2.30    5.50
  32 -37  -1    9.00    4.60
 -32  37   1    4.00    6.20
 -32  37   1   -1.80    3.90
  33 -37  -2    0.00    4.80
 -33  37   2   19.40    6.80
 -33  37   2    1.20    4.20
  34 -37  -3   11.50    5.50
 -34  37   3    5.10    4.80
 -34  37   3   -2.20    7.40
  24 -36   6   23.00    5.60
 -24  36  -6   40.10    5.40
  25 -36   5   12.70    4.50
 -25  36  -5    9.20    4.30
  26 -36   4   -4.70    4.00
 -26  36  -4    9.70    3.80
  27 -36   3  119.99    8.20
 -27  36  -3  150.58    8.20
  28 -36   2   51.19    6.70
  28 -36   2   57.29    7.50
 -28  36  -2   63.89    6.20
 -28  36  -2   51.59    6.70
  29 -36   1   41.20    5.20
  29 -36   1   41.60    8.50
 -29  36  -1   49.00    5.70
  30 -36   0   32.20    5.00
 -30  36   0   23.40    6.10
 -30  36   0   31.90    4.70
  31 -36  -1    3.70    4.20
 -31  36   1    9.20    6.10
 -31  36   1   -1.20    3.70
  32 -36  -2   21.40    5.10
 -32  36   2   21.60    4.70
 -32  36   2   27.70    6.80
  33 -36  -3   44.10    6.50
 -33  36   3   45.70    7.80
 -33  36   3   36.10    5.60
  34 -36  -4    5.10    5.80
 -34  36   4   16.80    7.90
  23 -35   6    6.90    4.90
 -23  35  -6   10.80    4.20
  24 -35   5   76.69    7.50
 -24  35  -5   61.89    6.10
  25 -35   4  131.79    8.10
 -25  35  -4  151.08    7.80
  26 -35   3   17.40    4.50
  26 -35   3   25.90    5.40
 -26  35  -3   24.40    4.30
 -26  35  -3   23.50    5.50
  27 -35   2    0.50    4.60
  27 -35   2   -1.20    3.80
 -27  35  -2   -0.10    4.90
 -27  35  -2    2.50    3.40
  28 -35   1   -6.10    4.50
  28 -35   1   -1.70    3.60
 -28  35  -1    1.00    4.70
 -28  35  -1    2.70    3.10
  29 -35   0    7.30    3.90
 -29  35   0    1.60    3.30
  30 -35  -1   34.40    5.10
 -30  35   1   37.40    4.80
 -30  35   1   35.50    6.60
  31 -35  -2   30.00    5.20
 -31  35   2   26.10    4.60
 -31  35   2   32.30    6.60
  32 -35  -3    0.60    4.70
 -32  35   3    4.90    6.30
 -32  35   3    1.30    4.10
  33 -35  -4  165.88   10.70
 -33  35   4  161.28    9.70
 -33  35   4  176.08   12.90
  22 -34   6   -5.20    4.30
 -22  34  -6    0.60    3.90
  23 -34   5   11.30    4.30
 -23  34  -5    0.30    3.70
  24 -34   4   13.70    4.30
 -24  34  -4   26.60    4.20
  25 -34   3   -6.50    3.50
  25 -34   3    3.70    4.20
 -25  34  -3    5.10    4.40
 -25  34  -3    1.90    3.40
  26 -34   2   26.50    4.40
  26 -34   2   25.50    5.10
 -26  34  -2   22.20    3.90
 -26  34  -2   20.30    5.00
  27 -34   1    2.10    4.50
  27 -34   1    1.00    3.60
 -27  34  -1    6.00    3.30
 -27  34  -1    6.60    4.70
  28 -34   0  126.79    7.80
 -28  34   0  129.59    9.00
 -28  34   0  127.79    7.00
  29 -34  -1   83.99    7.20
 -29  34   1   96.79    9.20
 -29  34   1   88.39    6.50
  30 -34  -2   10.00    4.40
 -30  34   2    6.30    3.60
 -30  34   2    6.30    5.40
  31 -34  -3   -0.20    4.70
 -31  34   3    5.50    4.10
 -31  34   3    0.60    6.00
  32 -34  -4   46.30    6.50
 -32  34   4   35.30    7.50
 -32  34   4   47.20    6.00
  33 -34  -5    7.50    6.00
 -33  34   5   10.20    5.70
  21 -33   6    0.00    4.20
 -21  33  -6    9.50    3.80
  22 -33   5    1.10    3.80
 -22  33  -5   -1.20    3.30
  23 -33   4   12.80    4.30
  23 -33   4    2.30    3.40
 -23  33  -4   15.30    3.70
 -23  33  -4   18.00    4.40
  24 -33   3   57.69    6.10
  24 -33   3   60.59    6.70
 -24  33  -3   60.39    5.60
 -24  33  -3   55.79    6.60
  25 -33   2   58.19    6.90
  25 -33   2   64.09    5.90
 -25  33  -2   62.59    5.30
 -25  33  -2   49.90    6.70
  26 -33   1   25.60    4.10
  26 -33   1   23.10    5.00
 -26  33  -1   23.00    4.60
 -26  33  -1   18.50    3.50
  27 -33   0    6.80    3.50
 -27  33   0    0.10    4.30
 -27  33   0    0.50    3.00
  28 -33  -1   77.59    6.70
 -28  33   1   85.79    8.90
 -28  33   1   70.69    5.80
  29 -33  -2    5.90    4.30
 -29  33   2   11.40    3.70
 -29  33   2   14.90    5.60
  30 -33  -3   42.00    5.90
 -30  33   3   55.09    7.20
 -30  33   3   41.20    5.00
  31 -33  -4    1.50    5.00
 -31  33   4    4.00    4.40
 -31  33   4   -6.10    5.90
  32 -33  -5   96.59    9.40
 -32  33   5   86.09   11.50
 -32  33   5   82.79    8.00
  20 -32   6   15.90    4.20
 -20  32  -6   16.50    3.90
  21 -32   5   -0.20    5.60
  21 -32   5   -0.80    3.40
 -21  32  -5    1.20    3.00
  22 -32   4   87.09    6.90
  22 -32   4   83.79    6.30
 -22  32  -4   92.39    6.90
 -22  32  -4   95.59    6.30
  23 -32   3   23.70    4.50
  23 -32   3   24.60    4.10
 -23  32  -3   19.70    4.30
 -23  32  -3   23.70    3.80
  24 -32   2   48.10    5.70
  24 -32   2   56.39    5.60
 -24  32  -2   62.59    5.20
 -24  32  -2   49.20    6.50
  25 -32   1  201.38    9.80
  25 -32   1  213.68    9.10
 -25  32  -1  200.88    8.40
 -25  32  -1  198.98    9.70
  26 -32   0   63.69    5.90
 -26  32   0   73.99    7.20
 -26  32   0   69.19    5.40
  27 -32  -1   48.30    5.70
 -27  32   1   48.40    6.00
 -27  32   1   43.20    5.00
  28 -32  -2    6.00    3.70
 -28  32   2    4.10    3.30
 -28  32   2    7.60    4.80
  29 -32  -3    9.60    4.20
 -29  32   3   16.50    5.40
 -29  32   3    3.50    3.80
  30 -32  -4   58.39    7.30
 -30  32   4   50.19    7.20
 -30  32   4   51.19    6.70
  31 -32  -5   76.79    9.20
 -31  32   5   80.39    7.60
 -31  32   5   70.29    8.70
  19 -31   6   22.10    4.20
 -19  31  -6   18.90    4.00
  20 -31   5   53.79    5.60
  20 -31   5   50.69    5.90
 -20  31  -5   55.39    5.80
 -20  31  -5   52.79    5.30
  21 -31   4  131.79    7.20
  21 -31   4  141.69    7.80
 -21  31  -4  134.49    7.70
 -21  31  -4  150.28    6.90
  22 -31   3   43.80    5.90
  22 -31   3   35.10    5.10
 -22  31  -3   37.40    4.70
  23 -31   2   13.60    4.10
 -23  31  -2   13.90    4.10
 -23  31  -2   15.20    4.00
  24 -31   1   18.00    4.60
 -24  31  -1   15.40    5.50
 -24  31  -1   11.20    4.10
  25 -31   0   -2.10    3.20
 -25  31   0   -3.30    2.90
 -25  31   0    3.70    3.80
  26 -31  -1    2.90    3.30
 -26  31   1    4.50    4.30
 -26  31   1    1.70    2.60
  27 -31  -2   65.09    6.20
 -27  31   2   71.99    9.20
 -27  31   2   63.89    5.80
  28 -31  -3    6.40    4.00
 -28  31   3    4.40    4.60
 -28  31   3    5.20    3.30
  29 -31  -4   33.90    5.40
 -29  31   4   33.20    4.90
 -29  31   4   33.10    6.90
  30 -31  -5    1.00    5.20
 -30  31   5   -6.10    6.30
 -30  31   5   -0.20    4.30
 -31  31   6  -10.90    4.90
  18 -30   6   -0.50    3.50
 -18  30  -6   -1.80    3.50
  19 -30   5    5.50    3.60
  19 -30   5    7.00    3.40
 -19  30  -5    1.10    2.90
 -19  30  -5   10.20    3.60
  20 -30   4    5.60    3.80
  20 -30   4    9.60    3.80
 -20  30  -4    8.40    3.60
 -20  30  -4    7.00    3.50
  21 -30   3   10.40    3.60
  21 -30   3    7.30    3.20
 -21  30  -3   12.00    3.70
 -21  30  -3    5.40    3.00
  22 -30   2    6.50    3.80
  22 -30   2    5.20    2.80
 -22  30  -2    5.20    2.80
 -22  30  -2    3.00    3.50
  23 -30   1    0.40    3.50
  23 -30   1    1.60    3.00
 -23  30  -1   -5.00    3.40
 -23  30  -1    0.40    2.20
  24 -30   0   28.30    4.00
 -24  30   0   28.60    4.40
 -24  30   0   25.80    3.40
  25 -30  -1   88.69    7.20
 -25  30   1   90.79    6.90
 -25  30   1   85.19    7.70
  26 -30  -2    8.90    3.30
 -26  30   2    0.50    2.90
 -26  30   2    0.70    4.20
  27 -30  -3   29.10    4.40
 -27  30   3   35.70    5.70
 -27  30   3   27.50    4.00
  28 -30  -4    8.20    4.40
 -28  30   4    3.90    3.60
 -28  30   4    0.90    5.00
  29 -30  -5    3.10    4.90
 -29  30   5    1.00    6.20
 -29  30   5   -0.50    3.90
  30 -30  -6   13.60    6.30
 -30  30   6   11.10    4.90
  17 -29   6   25.40    4.30
  17 -29   6   22.90    3.90
 -17  29  -6   23.70    3.70
  18 -29   5    4.40    3.40
  18 -29   5   -3.20    3.10
 -18  29  -5   -2.30    3.00
 -18  29  -5    5.50    3.10
  19 -29   4   10.80    3.70
  19 -29   4    4.10    3.10
 -19  29  -4   12.30    3.10
 -19  29  -4   11.50    3.50
  20 -29   3   42.30    4.80
  20 -29   3   46.80    5.50
 -20  29  -3   42.40    4.90
 -20  29  -3   42.30    4.30
  21 -29   2   91.19    6.50
  21 -29   2   90.89    5.90
 -21  29  -2   97.59    5.50
 -21  29  -2   86.79    6.30
  22 -29   1   84.49    6.50
  22 -29   1   92.99    5.40
 -22  29  -1   78.59    6.40
 -22  29  -1   74.99    4.90
  23 -29   0    3.70    2.80
 -23  29   0    3.40    3.40
 -23  29   0    3.00    2.50
  24 -29  -1    1.70    3.00
 -24  29   1    2.60    2.40
 -24  29   1    5.80    3.70
  25 -29  -2  225.38    9.30
 -25  29   2  240.28    9.30
 -25  29   2  219.98   10.30
  26 -29  -3  156.38    8.00
 -26  29   3  153.38    7.40
 -26  29   3  141.19   10.00
  27 -29  -4    3.20    3.90
 -27  29   4   -2.00    3.20
 -27  29   4    0.20    4.60
  28 -29  -5    9.60    4.80
 -28  29   5    5.50    3.90
 -28  29   5   16.40    6.10
  29 -29  -6   11.70    5.70
 -29  29   6    3.80    4.70
 -29  29   6   12.60    6.90
  15 -28   7   30.00    5.30
  16 -28   6   33.50    4.40
  16 -28   6   26.30    3.80
  17 -28   5   25.90    3.80
  17 -28   5   21.60    3.50
 -17  28  -5   15.80    3.20
  18 -28   4   12.80    3.20
  18 -28   4   20.10    3.70
 -18  28  -4   20.90    3.20
 -18  28  -4   17.60    3.40
  19 -28   3  489.05   15.10
  19 -28   3  501.85   15.10
 -19  28  -3  505.15   14.70
 -19  28  -3  482.35   15.00
 -20  28  -2   -5.70    2.80
 -20  28  -2   -4.20    2.20
  21 -28   1   90.69    6.60
  21 -28   1  100.49    5.70
 -21  28  -1   96.39    6.10
 -21  28  -1   89.89    5.00
  22 -28   0  356.26   12.10
 -22  28   0  370.06   12.60
 -22  28   0  370.76   11.70
  23 -28  -1    2.40    2.80
 -23  28   1    0.80    3.30
 -23  28   1    0.70    2.30
  24 -28  -2   45.30    5.00
 -24  28   2   45.30    4.30
 -24  28   2   48.20    5.90
  25 -28  -3    3.50    3.50
 -25  28   3    4.90    4.10
 -25  28   3   -0.20    4.40
  26 -28  -4   60.69    6.10
 -26  28   4   44.50    6.30
 -26  28   4   52.29    5.40
  27 -28  -5    6.20    4.50
 -27  28   5    5.20    5.40
 -27  28   5    2.00    3.80
  28 -28  -6    6.50    5.40
 -28  28   6    4.10    6.40
 -28  28   6    5.40    4.70
 -13  27  -8   -0.90    8.20
  14 -27   7   40.40    4.70
  14 -27   7   38.40    4.30
 -14  27  -7   40.60    5.10
 -14  27  -7   38.90    5.40
  15 -27   6    0.10    3.30
  15 -27   6   -1.90    3.10
 -15  27  -6    3.90    3.00
 -15  27  -6    3.20    3.10
  16 -27   5   79.39    5.70
  16 -27   5   86.39    6.00
 -16  27  -5   77.39    5.10
 -16  27  -5   73.99    5.00
  17 -27   4    3.60    3.10
  17 -27   4   -5.90    2.40
 -17  27  -4    3.20    2.40
 -17  27  -4    2.70    2.70
  18 -27   3   95.39    5.70
  18 -27   3  103.29    5.90
 -18  27  -3  103.49    5.30
 -18  27  -3  101.99    6.00
  19 -27   2    2.00    3.10
  19 -27   2   -3.20    2.40
 -19  27  -2   -2.20    2.20
 -19  27  -2    2.00    2.80
  20 -27   1   98.09    5.60
  20 -27   1  100.69    6.20
 -20  27  -1  103.99    6.10
 -20  27  -1  102.09    5.10
  21 -27   0    1.40    2.50
 -21  27   0   -3.00    2.00
 -21  27   0    0.10    3.10
  22 -27  -1   28.20    3.60
 -22  27   1   26.30    3.30
 -22  27   1   24.30    4.10
  23 -27  -2    6.80    2.70
 -23  27   2    8.40    3.60
 -23  27   2    6.90    2.50
  24 -27  -3   41.20    4.90
 -24  27   3   29.30    3.60
 -24  27   3   26.20    4.90
  25 -27  -4    0.40    5.90
 -25  27   4    2.10    3.10
 -25  27   4   -0.70    3.90
  26 -27  -5   10.70    4.40
 -26  27   5   10.40    5.20
 -26  27   5   11.20    3.90
  27 -27  -6   27.60    5.60
 -27  27   6   27.30    6.70
 -27  27   6   28.20    5.00
 -12  26  -8   10.60    5.40
  13 -26   7    3.90    3.50
 -13  26  -7    0.80    3.80
  14 -26   6    3.80    2.80
  14 -26   6    2.20    3.10
 -14  26  -6    3.80    2.70
 -14  26  -6    4.70    3.00
  15 -26   5   19.20    3.50
  15 -26   5   15.80    3.20
 -15  26  -5   15.90    2.70
 -15  26  -5   17.00    3.00
  16 -26   4   51.19    4.80
  16 -26   4   38.20    4.20
 -16  26  -4   45.00    3.30
 -16  26  -4   50.69    4.30
 -16  26  -4   48.90    4.10
  17 -26   3  329.57   11.00
  17 -26   3  321.87   10.80
 -17  26  -3  337.17   10.50
 -17  26  -3  328.37   10.90
 -17  26  -3  338.77    9.30
  18 -26   2  410.16   13.00
  18 -26   2  413.56   12.80
 -18  26  -2  405.96   12.30
 -18  26  -2  403.26   12.80
  19 -26   1   48.00    5.20
  19 -26   1   47.40    4.00
 -19  26  -1   39.20    3.60
 -19  26  -1   43.30    4.80
  20 -26   0   24.80    3.20
 -20  26   0   29.70    4.00
 -20  26   0   28.10    3.40
  21 -26  -1    3.60    2.30
 -21  26   1    2.30    1.90
 -21  26   1    4.80    2.90
  22 -26  -2   74.29    5.30
 -22  26   2   62.99    5.80
 -22  26   2   69.39    4.70
  23 -26  -3    3.80    2.80
 -23  26   3    1.60    3.60
 -23  26   3    5.70    2.70
  24 -26  -4   10.00    3.60
 -24  26   4    3.80    4.00
 -24  26   4    7.80    3.00
  25 -26  -5  245.08   10.70
 -25  26   5  250.07   12.10
 -25  26   5  260.97    9.90
  26 -26  -6   24.30    5.10
 -26  26   6   24.70    4.40
 -26  26   6   26.20    6.10
  11 -25   8   13.00    4.20
 -11  25  -8   -1.70    5.00
  12 -25   7    7.60    3.50
  12 -25   7    8.80    2.90
 -12  25  -7   16.30    4.10
 -12  25  -7    6.00    3.10
  13 -25   6   76.99    5.30
  13 -25   6   82.69    5.30
 -13  25  -6   85.79    5.10
 -13  25  -6   83.59    5.70
  14 -25   5    1.20    2.60
  14 -25   5    2.70    2.90
 -14  25  -5    1.80    2.20
 -14  25  -5    0.10    2.10
  15 -25   4  151.08    6.70
  15 -25   4  146.79    6.40
 -15  25  -4  149.99    5.50
 -15  25  -4  143.09    6.20
 -15  25  -4  152.08    6.60
  16 -25   3  165.28    7.00
  16 -25   3  173.88    7.20
 -16  25  -3  175.28    5.60
 -16  25  -3  176.78    7.20
 -16  25  -3  171.88    6.60
  17 -25   2  192.48    7.70
  17 -25   2  201.38    7.50
 -17  25  -2  194.48    7.90
 -17  25  -2  200.38    5.70
 -17  25  -2  194.68    7.20
  18 -25   1  793.82   21.40
  18 -25   1  775.62   21.60
 -18  25  -1  775.52   20.90
 -18  25  -1  784.62   21.60
  19 -25   0    3.80    2.00
 -19  25   0   -2.00    1.70
 -19  25   0   -2.00    2.70
  20 -25  -1  378.46   12.10
 -20  25   1  386.86   11.80
 -20  25   1  397.36   12.80
  21 -25  -2   19.60    3.10
 -21  25   2   18.10    2.90
 -21  25   2   13.50    3.50
  22 -25  -3   12.10    3.00
 -22  25   3   14.40    2.80
 -22  25   3   12.50    3.70
  23 -25  -4   70.69    5.70
 -23  25   4   63.59    5.30
 -23  25   4   63.69    6.60
  24 -25  -5   56.59    6.60
 -24  25   5   70.59    7.30
  25 -25  -6   -0.50    4.30
 -25  25   6   -1.60    3.80
 -25  25   6    1.10    5.40
 -26  25   7   -6.00    6.30
  -9  24  -9   22.00    6.70
  10 -24   8   24.10    4.50
 -10  24  -8    8.50    5.00
  11 -24   7    8.30    2.60
  11 -24   7   -1.50    4.30
 -11  24  -7    5.80    2.90
 -11  24  -7    1.30    3.60
  12 -24   6    2.00    2.60
  12 -24   6   -1.90    2.90
 -12  24  -6    1.90    2.40
 -12  24  -6    2.30    2.80
  13 -24   5   60.39    4.90
  13 -24   5   60.49    4.60
 -13  24  -5   64.39    4.10
 -13  24  -5   63.29    4.20
  14 -24   4  335.27   10.40
  14 -24   4  325.27   10.40
 -14  24  -4  321.77   10.00
 -14  24  -4  308.97    9.30
 -14  24  -4  321.07   10.30
  15 -24   3   -0.20    2.40
 -15  24  -3   -3.10    2.10
 -15  24  -3    1.80    1.90
 -15  24  -3    1.70    1.50
  16 -24   2    3.00    2.10
  16 -24   2    3.70    2.50
 -16  24  -2    4.40    2.40
 -16  24  -2    6.60    2.00
 -16  24  -2    5.70    1.20
  17 -24   1   67.69    5.00
  17 -24   1   61.69    4.40
 -17  24  -1   64.09    3.90
 -17  24  -1   67.09    2.30
 -17  24  -1   70.19    4.80
  18 -24   0  305.97   10.10
 -18  24   0  314.17    9.80
 -18  24   0  325.97   10.60
  19 -24  -1   20.60    2.70
 -19  24   1   22.90    3.50
 -19  24   1   20.90    2.60
  20 -24  -2   11.90    2.50
 -20  24   2    7.50    2.20
 -20  24   2   14.90    3.30
  21 -24  -3   75.29    5.20
 -21  24   3   68.79    6.20
 -21  24   3   66.09    4.60
  22 -24  -4   19.10    3.60
 -22  24   4   23.80    3.20
 -22  24   4   17.00    4.00
  23 -24  -5   70.39    6.30
 -23  24   5   73.19    5.70
 -23  24   5   76.09    7.40
  24 -24  -6   -3.80    4.00
 -24  24   6   -2.70    5.10
 -24  24   6   -1.20    3.40
 -25  24   7   10.10    6.90
   8 -23   9   -0.80    4.70
  -8  23  -9   -6.50    5.70
   9 -23   8   -0.40    3.60
  -9  23  -8   10.10    4.70
  10 -23   7  106.09    5.40
  10 -23   7  100.59    8.60
 -10  23  -7  104.19    5.50
 -10  23  -7   97.29    9.20
  11 -23   6    1.80    2.90
  11 -23   6    7.80    2.60
 -11  23  -6    6.90    2.80
 -11  23  -6    3.20    2.40
  12 -23   5  234.98    8.20
  12 -23   5  248.68    8.60
 -12  23  -5  240.68    8.10
 -12  23  -5  250.17    8.20
  13 -23   4  130.79    5.70
  13 -23   4  111.99    5.50
 -13  23  -4  126.59    5.60
 -13  23  -4  113.69    4.80
 -13  23  -4  119.79    5.20
  14 -23   3  109.99    5.40
  14 -23   3   98.19    5.20
 -14  23  -3  106.99    5.30
 -14  23  -3  104.69    4.00
 -14  23  -3  109.29    4.90
  15 -23   2  297.37   10.00
  15 -23   2  306.07    9.80
 -15  23  -2  293.17    9.90
 -15  23  -2  308.07    9.40
 -15  23  -2  304.97    8.00
  16 -23   1    3.10    2.00
  16 -23   1    2.50    2.50
 -16  23  -1    2.70    0.80
 -16  23  -1    0.90    2.10
 -16  23  -1    0.40    1.60
 -16  23  -1    1.50    1.90
  17 -23   0    3.40    1.80
 -17  23   0    2.70    2.40
 -17  23   0   -1.80    1.50
  18 -23  -1  159.38    4.70
  18 -23  -1  156.48    6.40
 -18  23   1  150.58    4.70
 -18  23   1  147.89    5.80
 -18  23   1  156.38    6.90
  19 -23  -2  309.77    9.00
  19 -23  -2  305.87   10.20
 -19  23   2  309.97   10.80
 -19  23   2  315.87    9.90
  20 -23  -3   33.70    4.20
  20 -23  -3   34.20    4.00
 -20  23   3   40.80    4.90
 -20  23   3   34.00    3.70
  21 -23  -4   52.29    5.00
  21 -23  -4   59.79    5.90
 -21  23   4   59.99    4.50
 -21  23   4   71.69    6.10
  22 -23  -5   19.90    3.90
 -22  23   5   21.20    3.40
 -22  23   5   26.10    4.80
  23 -23  -6   70.19    6.80
 -23  23   6   63.39    8.20
 -24  23   7  106.59   10.00
   7 -22   9   10.60    4.60
  -7  22  -9    5.60    5.90
   8 -22   8   30.70    4.40
  -8  22  -8   35.10    5.50
   9 -22   7   16.10    2.90
   9 -22   7   19.00    3.40
  -9  22  -7   24.30    3.10
  10 -22   6   -1.30    2.10
  10 -22   6    0.80    2.50
  10 -22   6    2.40    2.30
 -10  22  -6   -4.40    2.10
 -10  22  -6    2.50    2.70
  11 -22   5   24.90    3.30
  11 -22   5   25.60    3.10
 -11  22  -5   22.10    2.70
 -11  22  -5   21.40    2.60
  12 -22   4   42.70    3.50
  12 -22   4   49.60    3.90
 -12  22  -4   46.20    3.50
 -12  22  -4   45.50    3.90
 -12  22  -4   40.70    3.60
  13 -22   3  115.49    5.40
  13 -22   3  111.09    5.30
 -13  22  -3  115.69    4.90
 -13  22  -3  118.69    4.30
 -13  22  -3  118.79    5.30
  14 -22   2   12.80    2.30
  14 -22   2   15.90    2.70
 -14  22  -2   14.70    2.70
 -14  22  -2   15.50    1.70
 -14  22  -2   15.60    2.20
  15 -22   1  130.29    6.90
  15 -22   1  133.59    5.60
 -15  22  -1  121.79    4.30
 -15  22  -1  131.89    3.60
 -15  22  -1  128.39    5.10
  16 -22   0  410.96   12.30
 -16  22   0  427.66   12.10
 -16  22   0  422.56   12.70
  17 -22  -1  130.09    5.60
  17 -22  -1  130.79    4.20
 -17  22   1  122.69    3.70
 -17  22   1  132.99    5.30
 -17  22   1  126.39    6.10
 -17  22   1  132.39    4.20
  18 -22  -2    4.20    1.90
  18 -22  -2    4.40    1.90
 -18  22   2    8.30    2.00
 -18  22   2    5.30    2.60
  19 -22  -3  120.49    5.60
  19 -22  -3  123.69    6.00
 -19  22   3  123.09    5.50
 -19  22   3  123.59    6.60
  20 -22  -4    5.90    2.60
  20 -22  -4    0.30    3.20
 -20  22   4   -1.50    2.20
 -20  22   4   -1.30    2.90
  21 -22  -5   -0.60    3.10
  21 -22  -5    2.40    3.50
 -21  22   5    2.10    3.80
 -21  22   5    1.20    2.80
  22 -22  -6   12.70    4.10
 -22  22   6   12.60    3.60
 -22  22   6   16.30    5.20
 -23  22   7   -5.20    5.60
   6 -21   9   63.69    7.20
  -6  21  -9   46.10    7.00
   7 -21   8   95.59    6.50
  -7  21  -8  104.89    8.20
   8 -21   7   11.90    3.10
   8 -21   7   12.10    2.50
  -8  21  -7   13.90    5.80
  -8  21  -7    6.60    2.60
   9 -21   6  105.39    5.10
   9 -21   6  103.99    4.90
   9 -21   6   98.49    5.20
  -9  21  -6  102.29    4.80
  -9  21  -6  105.89    5.80
  10 -21   5   13.30    2.30
  10 -21   5   14.70    2.80
 -10  21  -5   12.90    2.30
 -10  21  -5   11.60    2.20
  11 -21   4    9.20    2.40
  11 -21   4    9.50    2.20
 -11  21  -4   11.20    2.00
 -11  21  -4    8.30    2.30
  12 -21   3   94.79    4.70
  12 -21   3   80.69    4.40
 -12  21  -3   97.69    4.70
 -12  21  -3   92.59    3.60
 -12  21  -3   83.49    4.20
  13 -21   2  307.27   11.00
  13 -21   2  325.77    9.90
 -13  21  -2  321.87   10.30
 -13  21  -2  320.57    9.60
 -13  21  -2  324.27    8.40
  14 -21   1    1.20    2.00
  14 -21   1    2.40    1.70
 -14  21  -1    1.80    1.30
 -14  21  -1    3.50    0.80
 -14  21  -1   -0.60    1.90
 -14  21  -1    5.50    1.50
  15 -21   0   -0.70    1.50
 -15  21   0   -0.90    1.30
  16 -21  -1    9.50    1.80
  16 -21  -1   10.90    1.40
 -16  21   1   12.10    2.00
 -16  21   1   12.50    2.60
 -16  21   1   12.20    1.30
 -16  21   1   11.40    1.50
  17 -21  -2   31.00    3.40
  17 -21  -2   34.50    3.10
 -17  21   2   22.60    2.80
 -17  21   2   30.20    3.90
  18 -21  -3   61.19    4.20
  18 -21  -3   51.49    4.00
 -18  21   3   46.40    3.60
 -18  21   3   50.19    4.60
  19 -21  -4   15.40    2.90
 -19  21   4   19.50    2.80
 -19  21   4   15.30    3.40
  20 -21  -5    3.10    3.20
  20 -21  -5    4.70    3.10
 -20  21   5    4.20    2.70
 -20  21   5   10.00    3.90
  21 -21  -6    4.30    3.60
  21 -21  -6    5.80    4.10
 -21  21   6   -3.40    4.20
 -21  21   6    0.90    3.20
 -22  21   7   83.09    9.20
   5 -20   9   15.20    4.60
  -5  20  -9    8.40    5.60
   6 -20   8   17.80    3.90
  -6  20  -8   18.00    4.80
   7 -20   7   54.69    4.90
   7 -20   7   56.59    4.00
  -7  20  -7   51.59    4.40
  -7  20  -7   52.59    6.60
   8 -20   6   -0.20    1.80
   8 -20   6   -1.30    2.00
   8 -20   6   -0.10    2.30
  -8  20  -6   -4.00    1.90
  -8  20  -6    2.10    2.50
   9 -20   5    4.10    2.10
   9 -20   5    4.70    2.00
  -9  20  -5    2.80    1.80
  -9  20  -5    3.60    1.80
  10 -20   4   42.90    3.30
  10 -20   4   45.20    3.50
 -10  20  -4   49.50    3.60
 -10  20  -4   48.60    3.10
  11 -20   3  215.38    7.20
  11 -20   3  205.48    7.50
 -11  20  -3  212.58    6.80
 -11  20  -3  208.18    6.20
 -11  20  -3  199.28    8.10
  12 -20   2   28.20    3.40
  12 -20   2   25.20    2.80
 -12  20  -2   31.50    1.90
 -12  20  -2   27.00    2.50
 -12  20  -2   31.90    3.20
  13 -20   1    2.40    2.00
  13 -20   1    2.20    1.50
  13 -20   1    1.10    1.30
 -13  20  -1    2.20    1.20
 -13  20  -1   -3.00    1.50
 -13  20  -1    0.30    1.30
 -13  20  -1    2.00    0.70
  14 -20   0  230.88    7.50
 -14  20   0  217.98    7.70
 -14  20   0  231.48    7.30
  15 -20  -1   69.39    3.90
  15 -20  -1   63.39    2.80
 -15  20   1   65.29    2.20
 -15  20   1   67.09    3.50
 -15  20   1   70.69    4.40
 -15  20   1   63.99    2.80
  16 -20  -2   49.80    3.80
  16 -20  -2   52.89    3.20
 -16  20   2   53.89    4.20
 -16  20   2   52.59    3.40
  17 -20  -3   11.70    2.40
  17 -20  -3    9.00    2.50
 -17  20   3   11.90    2.90
 -17  20   3    7.40    2.00
  18 -20  -4  127.39    6.00
 -18  20   4  120.99    5.70
 -18  20   4  121.59    6.80
  19 -20  -5  216.48    8.50
  19 -20  -5  216.98    8.60
 -19  20   5  217.98    8.00
 -19  20   5  208.88    9.50
  20 -20  -6   31.60    4.60
  20 -20  -6   31.20    4.30
 -20  20   6   28.70    5.30
 -20  20   6   28.10    3.70
  21 -20  -7    2.70    5.20
 -21  20   7    0.10    5.40
 -22  20   8   25.10    7.00
   4 -19   9    7.80    4.40
  -4  19  -9    5.00    5.40
   5 -19   8   13.80    3.80
  -5  19  -8   12.20    4.60
   6 -19   7    5.80    2.90
   6 -19   7    1.20    2.10
  -6  19  -7    1.00    3.20
  -6  19  -7    3.20    2.30
   7 -19   6   22.80    3.00
   7 -19   6   24.40    2.90
   7 -19   6   28.40    3.00
  -7  19  -6   19.60    2.60
  -7  19  -6   27.10    3.30
   8 -19   5    1.70    2.10
   8 -19   5   -0.60    1.80
  -8  19  -5    1.80    1.70
  -8  19  -5   -0.50    1.80
   9 -19   4   12.40    2.10
   9 -19   4   13.00    2.20
  -9  19  -4   13.10    2.00
  -9  19  -4   12.00    2.10
  10 -19   3  204.78    7.80
  10 -19   3  202.78    7.90
 -10  19  -3  220.78    7.50
 -10  19  -3  215.18    6.80
 -10  19  -3  218.48    6.30
  11 -19   2    0.30    1.80
 -11  19  -2    0.70    0.90
 -11  19  -2    1.10    1.80
 -11  19  -2   -2.20    1.30
  12 -19   1   15.80    1.90
  12 -19   1   14.10    2.30
 -12  19  -1   14.10    2.20
 -12  19  -1   14.80    1.10
 -12  19  -1   15.50    2.00
  13 -19   0    0.00    2.40
 -13  19   0   -0.60    1.60
 -13  19   0   -2.20    1.80
  14 -19  -1   33.50    2.00
  14 -19  -1   28.20    2.50
 -14  19   1   27.70    2.50
 -14  19   1   31.20    3.80
 -14  19   1   28.30    1.40
 -14  19   1   26.10    1.90
  15 -19  -2    2.70    1.40
  15 -19  -2    0.40    1.50
 -15  19   2    0.10    1.90
 -15  19   2   -1.40    1.40
  16 -19  -3  360.16   10.50
  16 -19  -3  364.76   11.10
 -16  19   3  359.16   11.70
 -16  19   3  362.56   10.70
  17 -19  -4   22.10    3.00
 -17  19   4   19.90    3.60
 -17  19   4   25.00    2.80
  18 -19  -5   21.90    3.30
  18 -19  -5   16.40    3.40
 -18  19   5   23.20    2.90
 -18  19   5   15.50    3.90
  19 -19  -6  146.19    7.80
  19 -19  -6  127.59    6.90
 -19  19   6  133.89    8.50
 -19  19   6  134.29    6.60
  20 -19  -7    7.20    6.00
 -20  19   7   10.10    5.40
  21 -19  -8   27.60    7.00
 -21  19   8   31.70    7.20
   3 -18   9    2.10    4.20
  -3  18  -9    6.20    5.30
   4 -18   8   54.59    5.50
  -4  18  -8   44.90    5.70
   5 -18   7   86.09    5.00
   5 -18   7   83.99    4.30
  -5  18  -7   80.69    6.10
  -5  18  -7   75.39    4.30
   6 -18   6  126.89    4.90
   6 -18   6  130.69    5.80
   6 -18   6  133.69    5.10
  -6  18  -6  129.89    6.10
  -6  18  -6  130.89    5.20
   7 -18   5    3.50    2.00
   7 -18   5   -0.40    1.60
  -7  18  -5    4.70    2.00
  -7  18  -5    2.90    1.70
   8 -18   4   26.80    2.90
  -8  18  -4   27.70    2.40
   9 -18   3   89.69    4.30
   9 -18   3  101.69    4.30
  -9  18  -3   98.39    4.50
  -9  18  -3   92.49    4.40
  -9  18  -3   94.59    3.60
  10 -18   2  510.25   14.10
  10 -18   2  523.05   14.00
 -10  18  -2  510.25   13.70
 -10  18  -2  502.35   12.80
 -10  18  -2  511.95   14.10
  11 -18   1  158.48    5.80
  11 -18   1  145.59    4.50
  11 -18   1  157.18    5.50
 -11  18  -1  152.68    4.60
 -11  18  -1  148.39    5.70
 -11  18  -1  157.78    4.10
  12 -18   0  423.96   11.90
 -12  18   0  423.56   11.70
 -12  18   0  430.76   12.20
  13 -18  -1   31.30    1.90
 -13  18   1   30.50    3.10
 -13  18   1   29.10    3.00
 -13  18   1   27.80    1.40
  14 -18  -2  115.99    4.30
  14 -18  -2  114.29    4.90
 -14  18   2  117.79    4.60
 -14  18   2  116.19    5.40
  15 -18  -3    3.00    1.80
  15 -18  -3    1.50    1.90
 -15  18   3    1.90    2.10
 -15  18   3    3.20    1.70
  16 -18  -4  105.19    5.20
  16 -18  -4   94.49    5.80
 -16  18   4  104.29    4.70
 -16  18   4   97.29    5.90
  17 -18  -5   22.00    3.20
  17 -18  -5   24.80    3.20
 -17  18   5   29.70    4.20
 -17  18   5   25.20    3.10
  18 -18  -6    6.30    3.40
  18 -18  -6    0.20    3.00
 -18  18   6    3.00    2.80
 -18  18   6    2.10    4.00
 -19  18   7    3.80    4.90
  20 -18  -8   24.70    6.20
 -20  18   8   18.80    6.40
   2 -17   9    2.50    4.30
  -2  17  -9   10.60    5.20
   3 -17   8   19.10    3.70
  -3  17  -8   24.60    4.90
   4 -17   7   -4.10    1.80
   4 -17   7   -0.50    2.50
  -4  17  -7    0.90    2.00
  -4  17  -7    2.30    3.20
   5 -17   6   83.99    4.50
   5 -17   6   85.29    4.10
   5 -17   6   85.59    3.90
  -5  17  -6   90.99    5.40
  -5  17  -6   92.69    4.20
   6 -17   5  142.89    5.70
   6 -17   5  147.79    5.30
  -6  17  -5  145.69    5.80
  -6  17  -5  149.59    5.30
   7 -17   4   22.50    2.50
   7 -17   4   18.60    2.40
  -7  17  -4   23.10    2.20
   8 -17   3    7.70    1.90
   8 -17   3    7.20    1.70
  -8  17  -3    6.40    1.50
  -8  17  -3    7.30    1.50
  -8  17  -3    4.60    1.30
   9 -17   2  573.04   15.10
   9 -17   2  571.44   15.40
  -9  17  -2  559.44   14.10
  -9  17  -2  567.54   14.90
  -9  17  -2  565.84   15.30
  10 -17   1  807.92   20.30
  10 -17   1  839.72   21.40
  10 -17   1  852.41   21.70
 -10  17  -1  834.92   20.00
 -10  17  -1  806.62   20.30
 -10  17  -1  868.11   21.70
 -10  17  -1  825.92   21.20
  11 -17   0    0.20    1.30
 -11  17   0    0.10    1.40
 -11  17   0   -1.00    1.10
  12 -17  -1  261.57    8.10
  12 -17  -1  257.97    7.00
 -12  17   1  266.27    7.80
 -12  17   1  258.57    8.40
 -12  17   1  256.77    6.60
  13 -17  -2  659.63   16.30
 -13  17   2  600.14   18.60
 -13  17   2  656.13   17.00
  14 -17  -3   24.20    3.00
  14 -17  -3   31.80    2.80
 -14  17   3   29.70    3.50
 -14  17   3   29.60    2.70
  15 -17  -4  189.38    7.20
  15 -17  -4  188.08    7.10
 -15  17   4  185.68    6.60
 -15  17   4  188.28    7.70
  16 -17  -5  341.77   11.10
  16 -17  -5  345.97   11.20
 -16  17   5  346.47   12.00
 -16  17   5  348.37   10.60
  17 -17  -6    5.20    3.00
  17 -17  -6   -1.80    3.20
 -17  17   6    2.40    2.50
 -17  17   6    2.40    3.60
  18 -17  -7   25.50    6.70
 -18  17   7   34.20    5.40
  19 -17  -8   33.90    6.20
 -19  17   8   35.40    6.60
   1 -16   9   -7.50    3.80
  -1  16  -9    6.90    5.30
   2 -16   8   21.80    3.70
  -2  16  -8   23.00    4.80
   3 -16   7   12.30    2.10
   3 -16   7   10.50    2.80
  -3  16  -7   13.10    3.40
  -3  16  -7   11.30    2.20
   4 -16   6   35.40    2.80
   4 -16   6   36.70    2.90
   4 -16   6   34.40    3.40
  -4  16  -6   34.20    4.20
  -4  16  -6   30.60    2.90
   5 -16   5    2.20    1.60
   5 -16   5    2.90    1.90
   5 -16   5    0.90    1.30
  -5  16  -5    1.90    1.80
  -5  16  -5   -0.80    1.40
   6 -16   4   31.00    2.70
   6 -16   4   37.10    2.70
  -6  16  -4   29.20    3.00
   7 -16   3  459.25   12.00
   7 -16   3  435.86   12.20
  -7  16  -3  443.16   11.90
  -7  16  -3  434.76   11.60
  -7  16  -3  435.96   12.20
   8 -16   2  612.94   15.90
   8 -16   2  604.14   16.10
  -8  16  -2  597.04   15.00
  -8  16  -2  597.64   15.70
  -8  16  -2  612.54   16.10
   9 -16   1   79.89    3.80
   9 -16   1   79.89    3.40
   9 -16   1   81.59    2.80
  -9  16  -1   79.19    2.80
  -9  16  -1   80.79    3.30
  -9  16  -1   81.99    3.70
  -9  16  -1   81.59    2.40
  10 -16   0 2253.37   54.49
 -10  16   0 2236.98   54.29
 -10  16   0 2243.78   54.69
  11 -16  -1  103.49    4.20
  11 -16  -1  100.29    3.90
 -11  16   1  111.29    4.70
 -11  16   1  103.49    3.00
 -11  16   1  106.99    4.00
  12 -16  -2  359.06   10.60
  12 -16  -2  367.96    9.90
 -12  16   2  377.96   10.40
 -12  16   2  378.26   11.10
  13 -16  -3  125.09    4.70
  13 -16  -3  128.69    5.20
 -13  16   3  126.99    5.70
  14 -16  -4  106.19    5.10
  14 -16  -4  113.09    5.10
 -14  16   4  107.79    4.60
 -14  16   4  109.69    5.80
  15 -16  -5    5.10    2.30
  15 -16  -5    2.30    2.40
 -15  16   5   -0.10    2.60
 -15  16   5    3.00    2.00
  16 -16  -6   83.29    6.00
  16 -16  -6   77.89    5.70
 -16  16   6   91.79    5.10
 -16  16   6   94.69    7.20
  17 -16  -7   54.69    7.00
 -17  16   7   73.79    7.10
  18 -16  -8   40.90    6.50
  19 -16  -9   16.00    7.40
   0 -15   9   35.10    4.70
   0  15  -9   37.00    6.20
   1 -15   8    2.20    3.10
  -1  15  -8   -2.90    3.80
   2 -15   7    8.20    2.70
   2 -15   7    7.30    1.90
  -2  15  -7    6.70    3.30
  -2  15  -7    8.70    2.00
   3 -15   6    0.70    1.60
   3 -15   6    1.10    1.50
   3 -15   6    1.80    2.00
  -3  15  -6    0.10    2.40
  -3  15  -6    1.20    1.60
   4 -15   5  317.87    9.00
   4 -15   5  316.07    9.00
   4 -15   5  322.47    9.50
  -4  15  -5  316.57    9.10
  -4  15  -5  324.97    9.80
   5 -15   4  442.66   12.40
   5 -15   4  470.85   12.10
  -5  15  -4  453.75   12.10
  -5  15  -4  443.06   12.60
   6 -15   3    9.50    1.70
   6 -15   3    8.20    1.50
  -6  15  -3    8.70    1.30
  -6  15  -3    9.70    1.60
  -6  15  -3    9.10    1.40
   7 -15   2    7.70    1.40
   7 -15   2   11.90    1.70
  -7  15  -2    9.90    1.20
  -7  15  -2    8.20    1.60
  -7  15  -2    8.50    1.30
   8 -15   1 1139.39   27.60
   8 -15   1 1085.59   26.60
   8 -15   1 1102.89   27.80
  -8  15  -1 1061.29   26.60
  -8  15  -1 1129.89   26.40
  -8  15  -1 1125.79   27.80
  -8  15  -1 1098.99   27.30
   9 -15   0    1.10    1.00
  -9  15   0   -0.60    1.00
  -9  15   0    0.10    1.20
  10 -15  -1  480.45   13.20
 -10  15   1  493.15   13.00
 -10  15   1  493.25   13.50
 -10  15   1  497.05   12.00
  11 -15  -2  461.85   12.60
  11 -15  -2  458.75   11.90
 -11  15   2  459.25   13.00
 -11  15   2  462.95   12.40
  12 -15  -3   50.29    3.00
  12 -15  -3   49.70    3.30
 -12  15   3   51.19    3.00
 -12  15   3   46.40    3.70
  13 -15  -4   72.19    4.00
  13 -15  -4   73.39    4.10
 -13  15   4   70.99    3.80
 -13  15   4   69.19    4.60
  14 -15  -5  188.88    7.10
  14 -15  -5  184.28    7.30
 -14  15   5  191.58    6.70
 -14  15   5  188.78    7.80
  15 -15  -6   11.30    2.80
  15 -15  -6   14.30    3.20
 -15  15   6   12.60    2.50
 -15  15   6   10.90    3.50
  16 -15  -7   57.79    6.90
  16 -15  -7   70.99    8.50
 -16  15   7   64.69    6.60
  17 -15  -8   19.90    5.90
 -17  15   8   28.10    5.40
  18 -15  -9   12.20    6.60
  -1 -14   9   10.60    4.00
   1  14  -9    5.40    5.00
   0 -14   8    8.30    3.20
   0  14  -8    5.50    4.20
   1 -14   7    0.30    2.40
   1 -14   7    5.10    1.90
  -1  14  -7    7.40    2.00
  -1  14  -7    9.10    3.20
   2 -14   6   98.39    4.00
   2 -14   6  105.09    4.10
   2 -14   6  101.59    4.70
  -2  14  -6   95.89    4.10
  -2  14  -6   95.19    5.50
   3 -14   5   49.20    3.20
   3 -14   5   47.80    2.70
   3 -14   5   49.50    2.80
  -3  14  -5   50.29    3.60
  -3  14  -5   44.60    2.80
   4 -14   4   33.10    2.40
  -4  14  -4   30.00    2.70
  -4  14  -4   31.70    2.30
   5 -14   3   34.50    2.50
   5 -14   3   39.70    2.40
  -5  14  -3   40.00    2.20
  -5  14  -3   39.40    2.20
  -5  14  -3   40.90    2.50
   6 -14   2   29.00    2.10
   6 -14   2   29.80    2.30
  -6  14  -2   28.80    2.20
  -6  14  -2   26.70    1.60
  -6  14  -2   28.00    1.90
   7 -14   1  220.38    6.00
   7 -14   1  236.18    6.90
   7 -14   1  227.38    7.10
  -7  14  -1  234.78    5.90
  -7  14  -1  236.18    7.10
  -7  14  -1  241.98    6.80
   8 -14   0  735.23   18.60
  -8  14   0  712.53   18.80
  -8  14   0  739.13   18.40
   9 -14  -1  327.47    9.10
   9 -14  -1  274.87    8.70
  -9  14   1  323.07    8.80
  -9  14   1  339.47    7.90
  -9  14   1  329.57    9.40
  10 -14  -2   11.70    1.60
  10 -14  -2   11.40    1.50
 -10  14   2   13.60    1.80
 -10  14   2   13.20    2.00
  11 -14  -3  177.58    6.10
  11 -14  -3  174.18    5.80
 -11  14   3  179.28    6.60
 -11  14   3  185.28    5.80
  12 -14  -4   34.60    3.20
  12 -14  -4   34.70    3.20
 -12  14   4   35.90    2.80
 -12  14   4   38.10    3.30
  13 -14  -5   11.60    2.60
  13 -14  -5    9.30    2.30
 -13  14   5    7.90    2.80
 -13  14   5    9.40    2.10
  14 -14  -6   57.49    5.10
  14 -14  -6   46.90    4.50
 -14  14   6   51.59    4.20
 -14  14   6   60.59    5.40
  15 -14  -7  135.59    7.60
  15 -14  -7  141.19    8.40
 -15  14   7  149.49    8.40
  16 -14  -8   -1.80    5.20
 -16  14   8    0.20    4.80
  17 -14  -9   -3.20    6.30
  -2 -13   9   84.29    7.00
   2  13  -9   87.09    8.70
  -1 -13   8  111.49    6.50
   1  13  -8  110.09    7.50
   0 -13   7   26.40    3.00
   0 -13   7   23.60    3.00
   0  13  -7   30.40    4.00
   0  13  -7   27.10    3.10
   1 -13   6   53.09    3.60
   1 -13   6   47.20    2.90
   1 -13   6   46.60    2.90
  -1  13  -6   46.90    4.50
  -1  13  -6   52.19    3.10
   2 -13   5    1.20    1.60
   2 -13   5    5.30    1.50
   2 -13   5    4.90    1.30
  -2  13  -5    5.90    1.80
   3 -13   4   62.29    2.90
   3 -13   4   58.79    2.80
  -3  13  -4   63.89    2.90
  -3  13  -4   55.19    3.10
   4 -13   3    2.90    1.10
   4 -13   3    3.20    1.10
  -4  13  -3    2.00    1.00
  -4  13  -3    2.10    1.00
  -4  13  -3    0.80    1.10
   5 -13   2   19.90    1.70
   5 -13   2   17.60    2.10
  -5  13  -2   14.70    1.30
  -5  13  -2   16.30    1.40
  -5  13  -2   16.70    1.80
   6 -13   1 2800.42   66.89
   6 -13   1 2681.23   65.79
   6 -13   1 2826.62   66.59
  -6  13  -1 2787.82   66.79
  -6  13  -1 2795.32   65.69
  -6  13  -1 2785.62   66.49
   7 -13   0   -0.70    1.00
  -7  13   0   -0.50    1.10
  -7  13   0   -1.20    0.80
   8 -13  -1 1055.79   26.10
   8 -13  -1 1067.99   26.90
  -8  13   1 1078.39   26.70
  -8  13   1 1119.79   25.90
  -8  13   1 1098.49   27.20
   9 -13  -2    8.00    1.10
   9 -13  -2    6.70    1.30
  -9  13   2    6.90    1.60
  -9  13   2    8.30    1.30
  10 -13  -3   66.69    3.30
  10 -13  -3   59.99    3.00
 -10  13   3   58.99    3.00
  11 -13  -4   82.99    4.20
  11 -13  -4   84.59    4.90
 -11  13   4   82.39    3.80
 -11  13   4   84.49    4.60
 -11  13   4   87.99    4.30
  12 -13  -5   49.70    3.70
  12 -13  -5   51.59    4.20
 -12  13   5   54.39    4.10
 -12  13   5   54.89    3.90
 -12  13   5   51.49    3.50
  13 -13  -6    8.20    2.50
  13 -13  -6    5.70    3.00
 -13  13   6    5.90    2.60
 -13  13   6    4.10    3.00
 -13  13   6    9.60    2.40
  14 -13  -7    7.80    3.20
  14 -13  -7   13.80    3.80
 -14  13   7   15.20    4.10
  15 -13  -8    7.10    5.20
 -15  13   8   14.80    4.90
  16 -13  -9    9.30    6.00
 -16  13   9   14.80    6.00
  -3 -12   9    3.90    3.80
   3  12  -9    6.20    5.30
  -2 -12   8    3.60    3.00
   2  12  -8    1.40    3.80
  -1 -12   7   35.10    4.00
  -1 -12   7   30.60    3.00
   1  12  -7   33.20    4.20
   1  12  -7   31.20    3.20
   0 -12   6   43.60    3.60
   0 -12   6   42.90    2.70
   0 -12   6   44.50    2.70
   0  12  -6   43.40    4.10
   0  12  -6   45.90    3.00
   1 -12   5   82.39    3.80
   1 -12   5   79.89    3.20
  -1  12  -5   83.59    3.90
  -1  12  -5   86.39    4.30
   2 -12   4   72.49    2.90
   2 -12   4   78.29    3.00
   2 -12   4   70.49    3.90
  -2  12  -4   80.59    3.10
  -2  12  -4   69.29    3.40
   3 -12   3  235.18    6.60
   3 -12   3  228.48    6.90
  -3  12  -3  239.18    6.60
  -3  12  -3  232.08    6.70
   4 -12   2  340.87    9.00
   4 -12   2  329.47    9.20
  -4  12  -2  332.57    8.90
  -4  12  -2  331.37    9.20
  -4  12  -2  332.57    8.60
   5 -12   1  271.27    7.50
   5 -12   1  269.87    7.80
   5 -12   1  264.07    6.80
  -5  12  -1  273.67    7.70
  -5  12  -1  280.97    6.80
  -5  12  -1  269.07    7.40
   6 -12   0   17.60    1.60
  -6  12   0   19.80    1.40
  -6  12   0   16.50    1.70
   7 -12  -1   14.70    1.00
   7 -12  -1   18.10    1.70
  -7  12   1   15.50    1.40
  -7  12   1   17.60    1.90
  -7  12   1   15.80    0.90
   8 -12  -2  430.76   11.60
   8 -12  -2  438.26   11.10
  -8  12   2  434.86   12.00
  -8  12   2  434.86   11.40
   9 -12  -3  212.78    6.30
   9 -12  -3  206.28    6.50
  -9  12   3  204.78    6.20
  -9  12   3  196.88    6.80
  -9  12   3  208.48    6.50
  10 -12  -4  151.98    5.60
  10 -12  -4  149.49    5.60
 -10  12   4  148.09    6.00
 -10  12   4  154.98    5.30
 -10  12   4  150.98    5.60
  11 -12  -5   49.70    3.70
  11 -12  -5   50.69    3.90
 -11  12   5   50.39    4.30
 -11  12   5   48.50    3.40
  12 -12  -6  310.57   10.50
  12 -12  -6  310.87   10.00
 -12  12   6  301.47   10.70
 -12  12   6  309.87    9.90
 -12  12   6  312.87    9.40
  13 -12  -7   25.20    3.40
  13 -12  -7   31.50    4.50
 -13  12   7   26.10    3.50
 -13  12   7   31.90    4.60
  14 -12  -8   20.90    5.10
 -14  12   8   18.60    4.90
  15 -12  -9    4.40    6.20
 -15  12   9   10.50    5.60
  -4 -11   9   37.30    4.70
   4  11  -9   37.90    6.20
  -3 -11   8   -0.80    2.80
   3  11  -8    1.70    3.70
  -2 -11   7   31.70    3.70
  -2 -11   7   28.90    3.00
   2  11  -7   28.10    3.30
   2  11  -7   29.90    4.10
  -1 -11   6  249.38    7.20
  -1 -11   6  247.28    7.90
  -1 -11   6  231.58    6.80
   1  11  -6  235.98    8.60
   1  11  -6  243.48    7.30
   0 -11   5  218.08    6.90
   0 -11   5  220.58    6.50
   0 -11   5  215.28    6.20
   0  11  -5  225.08    7.50
   0  11  -5  224.78    6.60
   1 -11   4   11.30    1.30
   1 -11   4   13.80    1.60
   1 -11   4   14.30    1.90
  -1  11  -4   11.30    1.40
  -1  11  -4    6.10    1.60
   2 -11   3  278.67    7.60
   2 -11   3  287.97    8.00
  -2  11  -3  280.97    7.60
  -2  11  -3  278.97    7.90
   3 -11   2   -0.30    0.90
   3 -11   2   -0.30    0.70
  -3  11  -2    0.50    0.70
  -3  11  -2    0.10    0.60
  -3  11  -2    1.50    1.00
   4 -11   1  286.47    7.40
   4 -11   1  290.77    8.00
   4 -11   1  303.27    8.40
  -4  11  -1  301.67    7.50
  -4  11  -1  305.37    8.40
  -4  11  -1  311.57    8.00
   5 -11   0   -1.00    0.60
  -5  11   0    0.50    0.70
  -5  11   0   -0.60    0.90
   6 -11  -1  361.76    9.90
   6 -11  -1  385.16    9.30
  -6  11   1  378.66    9.10
  -6  11   1  376.86    9.80
  -6  11   1  365.66   10.20
   7 -11  -2   43.80    2.30
   7 -11  -2   42.40    1.90
  -7  11   2   41.70    2.30
  -7  11   2   40.60    2.60
  -7  11   2   37.90    2.10
   8 -11  -3    4.20    1.20
   8 -11  -3    0.60    1.10
  -8  11   3    2.60    1.10
  -8  11   3    1.60    1.20
  -8  11   3    2.90    1.40
   9 -11  -4 1429.26   35.10
   9 -11  -4 1408.56   35.10
  -9  11   4 1399.56   34.70
  -9  11   4 1418.56   35.70
  -9  11   4 1425.06   35.10
  10 -11  -5   -0.80    1.70
  10 -11  -5   -2.20    1.80
 -10  11   5   -0.30    1.60
 -10  11   5   -0.20    1.90
 -10  11   5    3.00    2.20
  11 -11  -6    8.00    2.70
  11 -11  -6    5.90    2.30
 -11  11   6    8.20    2.20
 -11  11   6   10.40    3.10
 -11  11   6    7.80    2.20
  12 -11  -7  151.18    6.90
  12 -11  -7  157.78    7.90
 -12  11   7  164.98    8.20
 -12  11   7  147.69    6.70
  13 -11  -8    7.40    4.30
 -13  11   8    2.90    4.20
  14 -11  -9   22.00    6.40
 -14  11   9   16.30    5.90
  -5 -10   9    9.50    3.90
   5  10  -9    0.40    5.10
  -4 -10   8    6.40    3.00
   4  10  -8    5.90    3.80
  -3 -10   7   13.10    2.70
  -3 -10   7    6.40    1.80
   3  10  -7    5.30    3.10
   3  10  -7    3.90    2.10
  -2 -10   6  249.28    7.30
  -2 -10   6  247.68    8.00
  -2 -10   6  252.47    7.00
   2  10  -6  251.47    9.00
   2  10  -6  235.28    7.40
  -1 -10   5  371.56    9.90
  -1 -10   5  381.36   10.70
  -1 -10   5  394.06   10.30
   1  10  -5  390.66   10.30
   1  10  -5  377.36   11.40
   0 -10   4  182.48    5.70
   0 -10   4  174.08    5.00
   0 -10   4  175.48    5.20
   0  10  -4  182.48    5.30
   0  10  -4  168.08    5.90
   1 -10   3   68.79    2.50
   1 -10   3   67.29    2.50
   1 -10   3   58.39    2.70
  -1  10  -3   67.49    2.50
  -1  10  -3   66.19    2.90
   2 -10   2   75.69    3.00
   2 -10   2   81.49    2.80
  -2  10  -2   77.79    2.70
  -2  10  -2   77.99    3.00
  -2  10  -2   73.99    2.60
   3 -10   1    1.50    0.70
   3 -10   1    2.60    0.90
   3 -10   1    2.60    0.50
  -3  10  -1    4.20    1.00
  -3  10  -1    2.60    0.50
  -3  10  -1    3.10    0.80
   4 -10   0  761.72   19.30
  -4  10   0  801.22   19.20
   5 -10  -1  560.14   14.40
   5 -10  -1  584.94   13.80
  -5  10   1  560.54   14.70
  -5  10   1  572.14   13.70
  -5  10   1  572.64   14.30
   6 -10  -2  189.78    5.20
   6 -10  -2  183.08    5.60
  -6  10   2  185.78    5.60
  -6  10   2  189.38    5.30
  -6  10   2  178.88    5.80
   7 -10  -3  837.42   20.60
   7 -10  -3  816.02   20.80
  -7  10   3  814.92   21.20
  -7  10   3  840.42   20.80
  -7  10   3  808.42   20.50
   8 -10  -4   41.40    3.00
   8 -10  -4   42.50    2.80
  -8  10   4   43.20    3.30
  -8  10   4   38.60    2.90
  -8  10   4   43.00    2.60
   9 -10  -5    0.70    1.80
  -9  10   5    1.30    1.70
  -9  10   5    0.10    1.70
  -9  10   5    0.70    1.50
  10 -10  -6   -0.70    1.90
  10 -10  -6    1.10    2.40
 -10  10   6    0.30    2.50
 -10  10   6    0.00    1.80
 -10  10   6   -0.80    1.90
  11 -10  -7   36.20    4.30
  11 -10  -7   49.40    5.20
 -11  10   7   38.50    7.20
 -11  10   7   33.70    3.70
  12 -10  -8   15.40    4.40
 -12  10   8   19.90    4.70
  13 -10  -9    3.30    5.60
 -13  10   9    6.90    5.30
  -6  -9   9   15.10    4.20
   6   9  -9   12.20    5.60
  -5  -9   8    2.80    2.90
   5   9  -8    9.90    4.10
  -4  -9   7   24.60    2.90
  -4  -9   7   23.40    3.10
   4   9  -7   19.30    3.70
   4   9  -7   18.80    2.50
  -3  -9   6  117.39    5.00
  -3  -9   6  118.59    4.40
  -3  -9   6  120.99    4.10
   3   9  -6  119.49    5.90
   3   9  -6  111.29    4.50
  -2  -9   5   39.00    2.40
  -2  -9   5   37.10    2.80
  -2  -9   5   37.50    2.00
   2   9  -5   33.30    3.30
   2   9  -5   35.50    2.40
  -1  -9   4   15.80    1.90
  -1  -9   4   12.70    1.60
  -1  -9   4   11.00    1.30
   1   9  -4   13.30    1.60
   1   9  -4   13.00    1.90
   0  -9   3   69.79    2.60
   0  -9   3   69.59    2.80
   0  -9   3   71.09    2.40
   0   9  -3   70.09    3.00
   0   9  -3   73.79    2.60
   1  -9   2   18.60    1.30
   1  -9   2   16.30    1.50
  -1   9  -2   18.00    1.40
  -1   9  -2   16.90    1.30
  -1   9  -2   16.40    1.20
   2  -9   1    6.50    1.00
   2  -9   1    6.20    0.60
   2  -9   1    5.80    0.80
  -2   9  -1    5.40    1.00
  -2   9  -1    6.60    1.00
  -2   9  -1    6.80    0.80
  -2   9  -1    6.40    0.70
   3  -9   0    0.00    0.60
  -3   9   0   -0.80    0.70
  -3   9   0   -0.50    0.50
   4  -9  -1  151.28    3.80
   4  -9  -1  143.09    4.30
  -4   9   1  143.39    4.40
  -4   9   1  146.29    3.80
  -4   9   1  145.39    4.60
  -4   9   1  147.99    4.20
   5  -9  -2  238.98    6.70
   5  -9  -2  238.88    6.40
  -5   9   2  239.68    6.70
  -5   9   2  233.48    6.90
  -5   9   2  240.18    6.50
   6  -9  -3   60.59    2.70
   6  -9  -3   59.49    2.70
  -6   9   3   59.99    2.50
  -6   9   3   61.19    2.80
  -6   9   3   63.09    3.20
   7  -9  -4   44.30    2.80
   7  -9  -4   39.10    2.80
  -7   9   4   40.40    3.00
  -7   9   4   45.20    2.90
  -7   9   4   43.40    2.50
   8  -9  -5  129.69    5.00
   8  -9  -5  124.29    5.20
  -8   9   5  120.29    5.50
  -8   9   5  123.19    4.70
  -8   9   5  113.49    4.90
   9  -9  -6    4.10    2.30
   9  -9  -6    5.60    2.20
  -9   9   6    6.60    2.20
  -9   9   6    9.50    2.70
  -9   9   6   10.50    2.70
  10  -9  -7    0.80    3.00
  10  -9  -7    1.40    2.40
 -10   9   7   -2.00    2.40
 -10   9   7    1.30    3.40
  11  -9  -8    3.40    4.10
 -11   9   8    5.60    3.60
  12  -9  -9  132.09    9.90
 -12   9   9  109.29    8.80
  -7  -8   9   13.70    4.10
   7   8  -9   10.00    5.00
  -6  -8   8   54.09    5.00
   6   8  -8   65.09    6.70
  -5  -8   7   -0.30    1.80
  -5  -8   7   -1.80    2.20
   5   8  -7   -0.10    1.90
   5   8  -7    1.80    2.90
  -4  -8   6    1.50    1.50
  -4  -8   6    7.30    1.50
  -4  -8   6    3.80    1.80
   4   8  -6    2.30    2.40
   4   8  -6    3.60    1.70
  -3  -8   5  664.03   16.50
  -3  -8   5  657.33   16.10
  -3  -8   5  650.13   17.00
   3   8  -5  635.44   16.50
   3   8  -5  647.84   17.70
  -2  -8   4  169.08    4.70
  -2  -8   4  174.88    5.10
  -2  -8   4  167.68    5.40
   2   8  -4  172.88    5.10
   2   8  -4  175.78    5.90
  -1  -8   3  260.57    6.80
  -1  -8   3  268.07    7.40
  -1  -8   3  266.57    7.00
   1   8  -3  257.27    7.00
   1   8  -3  262.27    7.50
   0  -8   2  190.98    5.00
   0  -8   2  184.48    5.40
   0   8  -2  168.28    5.00
   0   8  -2  191.08    5.10
   0   8  -2  196.88    5.30
   0   8  -2  185.98    5.30
   1  -8   1    0.30    0.40
   1  -8   1    0.40    0.70
   1  -8   1   -0.60    0.50
  -1   8  -1   -0.40    0.50
  -1   8  -1    0.30    0.40
  -1   8  -1    0.30    0.50
  -1   8  -1    0.20    0.70
   2  -8   0 3112.69   70.09
   2  -8   0 2859.11   70.19
   2  -8   0 2870.61   69.99
   2  -8   0 2856.91   69.99
  -2   8   0 3037.00   69.99
  -2   8   0 2871.11   69.99
  -2   8   0 3038.70   70.29
   3  -8  -1   14.10    1.20
   3  -8  -1   13.50    0.70
   3  -8  -1   11.90    1.00
  -3   8   1   15.90    1.20
  -3   8   1   12.70    1.00
  -3   8   1   13.00    0.70
  -3   8   1   13.30    1.40
   4  -8  -2   21.00    1.20
   4  -8  -2   18.20    1.40
  -4   8   2   20.60    1.70
  -4   8   2   20.00    1.30
  -4   8   2   18.70    1.40
   5  -8  -3  333.57    9.00
   5  -8  -3  328.87    8.90
  -5   8   3  323.97    8.70
  -5   8   3  328.97    9.00
  -5   8   3  335.97    9.40
   6  -8  -4  226.48    6.90
   6  -8  -4  233.48    7.20
  -6   8   4  242.68    6.80
  -6   8   4  240.78    7.10
  -6   8   4  227.58    7.70
   7  -8  -5   37.40    2.90
   7  -8  -5   32.90    3.00
  -7   8   5   41.20    2.90
  -7   8   5   37.10    3.60
  -7   8   5   38.20    3.10
   8  -8  -6  110.39    4.90
   8  -8  -6  118.49    5.80
  -8   8   6  114.59    4.90
  -8   8   6  112.49    5.90
  -8   8   6  112.79    5.00
   9  -8  -7    1.10    2.50
   9  -8  -7   -1.70    2.90
  -9   8   7    5.90    3.20
  -9   8   7    0.40    2.40
  10  -8  -8   19.30    4.30
 -10   8   8   14.40    4.30
  11  -8  -9   10.10    5.20
 -11   8   9    7.60    4.90
  -8  -7   9   49.30    5.60
   8   7  -9   47.70    6.60
  -7  -7   8   99.29    6.00
   7   7  -8  100.89    7.40
  -6  -7   7   11.40    2.70
  -6  -7   7   12.10    2.00
   6   7  -7   11.10    3.10
  -5  -7   6    7.00    1.60
  -5  -7   6    7.90    1.50
  -5  -7   6    8.00    2.10
   5   7  -6    5.60    1.40
   5   7  -6    7.10    1.80
   5   7  -6    3.40    2.30
  -4  -7   5  274.47    7.50
  -4  -7   5  259.07    7.90
  -4  -7   5  259.77    7.00
   4   7  -5  269.67    8.60
   4   7  -5  252.97    7.50
  -3  -7   4  493.65   12.30
  -3  -7   4  480.55   11.90
  -3  -7   4  483.25   12.70
   3   7  -4  485.45   12.40
   3   7  -4  473.15   13.30
  -2  -7   3  219.38    6.20
  -2  -7   3  214.38    5.50
  -2  -7   3  215.38    5.80
   2   7  -3  221.18    5.90
   2   7  -3  195.58    5.70
   2   7  -3  221.38    6.40
  -1  -7   2   24.80    1.50
  -1  -7   2   21.90    1.10
  -1  -7   2   22.90    1.20
   1   7  -2   23.40    1.20
   1   7  -2   22.70    1.30
   1   7  -2   23.60    1.50
   0  -7   1  299.87    7.90
   0  -7   1  295.77    7.40
   0   7  -1  290.77    7.50
   0   7  -1  303.67    7.50
   0   7  -1  304.87    7.90
   1  -7   0   -1.00    0.40
   1  -7   0   -1.40    0.20
   1  -7   0   -0.30    0.60
   1  -7   0   -1.00    0.40
   1  -7   0   -1.10    0.40
  -1   7   0   -1.50    0.20
  -1   7   0   -0.80    0.40
  -1   7   0   -1.30    0.40
  -1   7   0   -1.10    0.60
   2  -7  -1  498.85   11.70
   2  -7  -1  463.45   11.80
  -2   7   1  499.45   11.90
  -2   7   1  469.45   11.70
   3  -7  -2    6.50    0.90
   3  -7  -2    5.30    0.90
   3  -7  -2    6.00    0.80
  -3   7   2    5.60    0.80
  -3   7   2    3.60    0.90
  -3   7   2    6.80    0.90
   4  -7  -3  800.82   20.00
   4  -7  -3  804.62   20.00
  -4   7   3  798.92   20.00
  -4   7   3  810.52   20.40
  -4   7   3  808.12   19.70
   5  -7  -4   11.00    1.60
   5  -7  -4   12.90    1.60
  -5   7   4   11.80    1.50
  -5   7   4   14.20    2.90
  -5   7   4   15.90    2.10
   6  -7  -5    9.10    1.70
   6  -7  -5    6.90    1.90
  -6   7   5    8.90    1.80
  -6   7   5    8.00    1.60
  -6   7   5    6.20    2.10
   7  -7  -6   51.79    3.50
   7  -7  -6   49.70    4.30
  -7   7   6   50.29    3.70
  -7   7   6   58.89    4.50
  -7   7   6   55.29    3.60
   8  -7  -7   25.40    3.70
   8  -7  -7   26.80    3.10
  -8   7   7   28.40    4.00
  -8   7   7   37.80    3.80
   9  -7  -8    7.80    3.70
  -9   7   8    8.10    3.90
  10  -7  -9   13.80    5.40
 -10   7   9    6.80    4.90
  -9  -6   9   28.70    5.00
   9   6  -9   24.60    6.00
  -8  -6   8    6.00    3.20
   8   6  -8    4.50    4.10
  -7  -6   7  174.08    6.90
  -7  -6   7  174.68    6.10
   7   6  -7  175.58    8.00
  -6  -6   6    6.40    1.70
  -6  -6   6   10.80    2.20
  -6  -6   6    8.20    1.50
   6   6  -6    3.20    2.40
   6   6  -6    5.40    1.80
   6   6  -6    8.40    1.50
  -5  -6   5    2.30    1.50
  -5  -6   5    0.00    1.00
  -5  -6   5   -0.70    1.30
   5   6  -5   -1.80    1.30
   5   6  -5    2.10    1.70
  -4  -6   4   50.59    1.90
  -4  -6   4   51.99    2.30
  -4  -6   4   50.39    2.50
   4   6  -4   49.60    3.20
   4   6  -4   49.40    2.40
  -3  -6   3   11.90    0.80
  -3  -6   3   12.20    1.40
  -3  -6   3   12.40    1.10
   3   6  -3   11.50    1.10
   3   6  -3   11.80    1.40
   3   6  -3   11.00    1.10
  -2  -6   2    2.10    0.70
  -2  -6   2    3.80    0.60
  -2  -6   2    3.30    0.50
   2   6  -2    3.30    0.60
   2   6  -2    2.40    0.80
   2   6  -2    3.00    0.60
  -1  -6   1  632.84   14.80
  -1  -6   1  597.94   14.90
  -1  -6   1  553.24   14.90
  -1  -6   1  608.84   15.20
   1   6  -1  634.14   15.00
   1   6  -1  609.24   15.20
   1   6  -1  654.53   15.00
   1   6  -1  631.54   14.90
   0  -6   0   93.49    2.70
   0  -6   0   96.79    2.70
   0  -6   0   99.69    3.00
   0  -6   0  106.09    2.60
   0   6   0  106.49    3.00
   0   6   0   86.79    2.80
   0   6   0   98.29    2.70
   0   6   0   87.99    2.50
   1  -6  -1    2.80    0.70
   1  -6  -1    3.80    0.50
   1  -6  -1    2.60    0.50
   1  -6  -1    2.50    0.50
   1  -6  -1    3.80    0.60
  -1   6   1    5.10    0.80
  -1   6   1    3.70    0.50
  -1   6   1    4.50    0.60
  -1   6   1    2.30    0.50
   2  -6  -2    2.70    0.60
   2  -6  -2    3.60    0.60
   2  -6  -2    2.10    0.60
  -2   6   2    3.60    0.60
  -2   6   2    2.70    1.00
  -2   6   2    3.10    0.70
   3  -6  -3   58.29    2.40
   3  -6  -3   55.99    2.40
  -3   6   3   56.89    2.20
  -3   6   3   59.49    2.40
  -3   6   3   57.19    2.80
   4  -6  -4   99.49    4.00
   4  -6  -4  111.19    3.90
  -4   6   4  106.59    3.60
  -4   6   4  107.09    4.00
  -4   6   4  107.79    4.30
   5  -6  -5  543.15   14.20
   5  -6  -5  523.45   14.60
  -5   6   5  542.55   14.30
  -5   6   5  533.15   13.80
  -5   6   5  537.25   14.90
   6  -6  -6    1.10    2.20
   6  -6  -6    5.20    2.00
  -6   6   6    6.10    2.30
  -6   6   6    3.30    2.40
  -6   6   6    4.00    1.80
   7  -6  -7   12.50    2.40
   7  -6  -7   17.20    3.60
  -7   6   7   14.00    2.50
  -7   6   7   13.60    3.30
   8  -6  -8   43.50    5.20
  -8   6   8   49.30    6.60
   9  -6  -9    9.10    4.90
  -9   6   9    2.70    4.40
 -10  -5   9   74.69    7.00
  10   5  -9   69.69    9.10
  -9  -5   8  138.29    7.40
   9   5  -8  141.59    8.70
  -8  -5   7   48.70    4.10
  -8  -5   7   39.30    3.50
   8   5  -7   47.50    5.20
  -7  -5   6    1.40    1.80
  -7  -5   6    2.00    1.50
  -7  -5   6    4.20    1.50
   7   5  -6   -0.80    2.20
   7   5  -6    1.80    1.30
  -6  -5   5  523.55   13.60
  -6  -5   5  530.15   13.20
  -6  -5   5  503.25   14.10
   6   5  -5  523.95   13.20
   6   5  -5  533.55   13.80
   6   5  -5  538.85   14.90
  -5  -5   4  791.62   18.70
  -5  -5   4  789.02   19.50
  -5  -5   4  782.02   19.10
   5   5  -4  715.83   20.60
   5   5  -4  759.82   19.10
  -4  -5   3    6.50    1.10
  -4  -5   3    6.20    0.80
  -4  -5   3    8.00    0.70
   4   5  -3    7.60    1.00
   4   5  -3    5.40    1.30
   4   5  -3    6.30    0.90
  -3  -5   2   69.19    1.90
  -3  -5   2   66.79    2.20
  -3  -5   2   71.29    2.50
   3   5  -2   72.29    2.30
   3   5  -2   69.69    2.00
  -2  -5   1   67.19    2.20
  -2  -5   1   69.09    2.30
  -2  -5   1   66.59    2.10
  -2  -5   1   70.99    2.10
  -2  -5   1   74.29    2.00
   2   5  -1   72.89    2.40
   2   5  -1   71.39    2.00
   2   5  -1   74.79    2.30
  -1  -5   0   -3.30    0.40
  -1  -5   0   -2.50    0.20
  -1  -5   0   -2.90    0.20
  -1  -5   0   -3.00    0.20
  -1  -5   0   -2.40    0.30
   1   5   0   -3.00    0.20
   1   5   0   -3.20    0.30
   1   5   0   -2.90    0.20
   1   5   0   -2.50    0.20
   1   5   0   -3.10    0.20
   0  -5  -1    6.10    0.50
   0  -5  -1    7.40    0.70
   0  -5  -1    8.10    0.70
   0   5   1   10.00    0.80
   0   5   1    7.50    0.60
   0   5   1    8.00    0.70
   0   5   1    7.90    0.90
   0   5   1    8.20    0.60
   1  -5  -2   47.80    1.90
   1  -5  -2   50.59    1.80
   1  -5  -2   46.40    1.60
  -1   5   2   46.80    1.90
  -1   5   2   46.80    2.10
  -1   5   2   49.20    1.70
   2  -5  -3  201.78    5.80
   2  -5  -3  207.28    5.90
  -2   5   3  205.58    5.50
  -2   5   3  208.88    6.10
  -2   5   3  203.88    5.80
   3  -5  -4   88.39    3.40
   3  -5  -4   89.69    3.60
  -3   5   4   91.79    3.20
  -3   5   4   87.39    3.40
  -3   5   4   90.79    3.80
   4  -5  -5   23.30    2.50
   4  -5  -5   28.60    2.40
  -4   5   5   29.40    2.50
  -4   5   5   25.10    2.20
  -4   5   5   28.50    2.90
   5  -5  -6   45.70    3.80
  -5   5   6   40.70    3.20
  -5   5   6   47.00    4.00
   6  -5  -7   -0.10    2.00
   6  -5  -7    0.30    2.60
  -6   5   7   -1.30    2.70
  -6   5   7    2.10    2.20
   7  -5  -8    4.50    3.60
  -7   5   8    2.10    3.50
   8  -5  -9   10.90    4.70
  -8   5   9    2.50    4.50
 -11  -4   9    8.00    4.10
  11   4  -9    7.30    5.80
 -10  -4   8    1.00    3.20
  10   4  -8    6.30    4.10
  -9  -4   7  199.68    6.90
  -9  -4   7  206.08    7.80
   9   4  -7  207.48    9.00
  -8  -4   6  106.79    4.10
  -8  -4   6  101.09    4.20
  -8  -4   6  102.89    4.80
   8   4  -6  103.49    3.90
   8   4  -6  102.59    5.60
  -7  -4   5    8.40    1.60
  -7  -4   5   14.60    1.40
  -7  -4   5   17.00    2.10
   7   4  -5   15.30    2.40
   7   4  -5   10.30    1.80
   7   4  -5   13.00    1.40
  -6  -4   4  101.29    4.00
  -6  -4   4  105.79    3.20
  -6  -4   4  102.39    3.50
   6   4  -4  104.79    3.20
   6   4  -4  109.89    3.70
  -5  -4   3  236.88    6.60
  -5  -4   3  240.58    5.90
  -5  -4   3  233.98    6.30
   5   4  -3  245.18    7.00
   5   4  -3  229.78    6.30
   5   4  -3  221.28    5.90
  -4  -4   2 5225.78  123.79
  -4  -4   2 5191.28  123.79
  -4  -4   2 5273.17  123.69
   4   4  -2 5239.78  123.49
   4   4  -2 5347.46  124.09
   4   4  -2 5122.99  123.99
  -3  -4   1   16.70    0.80
  -3  -4   1   13.60    0.80
  -3  -4   1   15.90    0.90
  -3  -4   1   15.10    0.50
  -3  -4   1   14.90    1.00
   3   4  -1   16.70    0.80
   3   4  -1   16.10    0.60
   3   4  -1   14.30    0.80
   3   4  -1   13.70    1.00
  -2  -4   0  275.97    6.60
  -2  -4   0  259.37    7.10
  -2  -4   0  272.07    6.70
  -2  -4   0  268.77    6.80
  -1  -4  -1   42.10    1.20
  -1  -4  -1   40.90    1.50
  -1  -4  -1   41.50    1.40
   1   4   1   44.90    1.40
   1   4   1   42.10    1.20
   1   4   1   40.60    1.40
   1   4   1   42.20    1.60
   0  -4  -2  321.37    8.20
   0  -4  -2  323.57    7.80
   0   4   2  325.87    7.90
   0   4   2  317.37    8.20
   0   4   2  315.77    8.40
   1  -4  -3  542.95   13.50
   1  -4  -3  507.45   13.10
   1  -4  -3  561.34   13.70
  -1   4   3  557.04   13.60
  -1   4   3  490.25   13.10
  -1   4   3  557.14   13.90
  -1   4   3  556.24   13.20
   2  -4  -4   60.09    2.90
   2  -4  -4   66.49    2.80
  -2   4   4   63.39    3.10
  -2   4   4   62.69    2.70
  -2   4   4   61.99    2.40
   3  -4  -5    1.30    1.50
   3  -4  -5    3.70    1.40
  -3   4   5    3.80    1.40
  -3   4   5    3.50    1.70
  -3   4   5    5.80    1.20
   4  -4  -6  323.27    9.90
  -4   4   6  304.37    9.90
  -4   4   6  296.07    9.80
  -4   4   6  307.17    8.70
   5  -4  -7   21.00    3.40
   5  -4  -7   15.00    2.40
  -5   4   7   18.20    2.50
  -5   4   7   19.10    3.40
   6  -4  -8   15.70    4.10
  -6   4   8   14.30    3.90
   7  -4  -9    6.10    4.50
  -7   4   9    2.00    4.50
 -12  -3   9    2.10    4.30
  12   3  -9    3.70    5.80
 -11  -3   8   55.09    5.60
  11   3  -8   61.19    7.00
 -10  -3   7   42.90    3.60
 -10  -3   7   43.90    4.40
  10   3  -7   47.60    5.70
  -9  -3   6   21.20    2.60
  -9  -3   6   21.90    2.70
  -9  -3   6   18.10    2.10
   9   3  -6   17.10    1.80
   9   3  -6   16.90    3.10
  -8  -3   5   42.40    2.40
  -8  -3   5   42.20    3.00
  -8  -3   5   39.20    2.70
   8   3  -5   47.70    3.60
   8   3  -5   42.10    2.30
  -7  -3   4  453.05   11.20
  -7  -3   4  444.86   11.60
  -7  -3   4  445.56   13.30
   7   3  -4  433.36   11.20
   7   3  -4  460.55   11.80
  -6  -3   3   55.99    2.10
  -6  -3   3   53.09    1.80
  -6  -3   3   54.99    2.30
   6   3  -3   53.69    1.80
   6   3  -3   57.39    2.30
   6   3  -3   56.59    2.80
   6   3  -3   55.59    1.80
  -5  -3   2  361.26    9.10
  -5  -3   2  358.76    8.90
  -5  -3   2  358.06    8.60
   5   3  -2  361.36    8.60
   5   3  -2  340.47    8.50
   5   3  -2  364.26    9.40
   5   3  -2  337.57    8.90
  -4  -3   1   24.30    1.10
  -4  -3   1   22.60    0.90
  -4  -3   1   21.40    0.90
   4   3  -1   22.20    1.10
   4   3  -1   24.60    1.30
   4   3  -1   23.00    1.00
   4   3  -1   22.30    0.90
  -3  -3   0   -2.90    0.30
  -3  -3   0   -2.70    0.20
  -2  -3  -1  964.30   22.80
  -2  -3  -1  954.00   22.80
   2   3   1  959.20   22.80
   2   3   1  899.11   22.80
   2   3   1  982.70   22.80
  -1  -3  -2 1213.78   28.90
  -1  -3  -2 1177.38   29.30
   1   3   2 1208.68   28.90
   1   3   2 1265.67   29.40
   1   3   2 1228.18   29.30
   1   3   2 1228.28   28.90
[truncated: 3,141,823 more chars]
