# Supplementary material for: Crystal structure of 4′-allyl-4,5,6,7,2′,7′-hexa­chloro­fluorescein allyl ester unknown solvate
Source: Acta Crystallogr E Crystallogr Commun. 2018 Jan 1;74(Pt 1):83–7. doi: 10.1107/S2056989017018163 (PMC5778492; doi:10.1107/S2056989017018163)
Supplement: Supplementary file 2 [file e-74-00083-Isup2.hkl]

data_I                                                                          
_shelx_title ' sad_mo_a.res in I4(1)/a'                                         
_shelx_refln_list_code          4                                               
_shelx_F_calc_maximum      906.43                                               
_exptl_crystal_F_000      4992.00                                               
_reflns_d_resolution_high  0.7590                                               
                                                                                
loop_                                                                           
 _space_group_symop_operation_xyz                                               
 'x, y, z'                                                                      
 '-x+1/2, -y, z+1/2'                                                            
 '-y+3/4, x+1/4, z+1/4'                                                         
 'y+3/4, -x+3/4, z+3/4'                                                         
 'x+1/2, y+1/2, z+1/2'                                                          
 '-x+1, -y+1/2, z+1'                                                            
 '-y+5/4, x+3/4, z+3/4'                                                         
 'y+5/4, -x+5/4, z+5/4'                                                         
 '-x, -y, -z'                                                                   
 'x-1/2, y, -z-1/2'                                                             
 'y-3/4, -x-1/4, -z-1/4'                                                        
 '-y-3/4, x-3/4, -z-3/4'                                                        
 '-x+1/2, -y+1/2, -z+1/2'                                                       
 'x, y+1/2, -z'                                                                 
 'y-1/4, -x+1/4, -z+1/4'                                                        
 '-y-1/4, x-1/4, -z-1/4'                                                        
                                                                                
_cell_length_a    41.4324                                                       
_cell_length_b    41.4324                                                       
_cell_length_c     7.7844                                                       
_cell_angle_alpha  90.000                                                       
_cell_angle_beta   90.000                                                       
_cell_angle_gamma  90.000                                                       
                                                                                
_shelx_F_squared_multiplier     1.000                                           
                                                                                
loop_                                                                           
 _refln_index_h                                                                 
 _refln_index_k                                                                 
 _refln_index_l                                                                 
 _refln_F_squared_calc                                                          
 _refln_F_squared_meas                                                          
 _refln_F_squared_sigma                                                         
 _refln_observed_status                                                         
  -2   4   0      48637.84      35521.07      2000.86 o                         
   2   4   0      23168.52      23063.33      1735.33 o                         
   4   4   0      25041.97      11404.75       170.31 o                         
  -4   6   0      36439.96      59381.41       409.27 o                         
  -2   6   0      13534.44      20540.98       140.74 o                         
   0   6   0       8144.51       9616.04       137.51 o                         
   2   6   0       7881.14       8586.46        80.49 o                         
   4   6   0     120223.71     155528.67       873.78 o                         
   6   6   0     176843.28     185331.53      1678.34 o                         
  -6   8   0      21140.59      20444.20       135.68 o                         
  -4   8   0       1658.73        552.82        16.84 o                         
  -2   8   0     271186.09     301860.28      3041.39 o                         
   0   8   0      41110.16      39730.82       443.87 o                         
   2   8   0      52688.69      55065.52       498.55 o                         
   4   8   0      49686.62      56000.07       515.25 o                         
   6   8   0     123757.02     145998.19      1212.67 o                         
   8   8   0      10715.67      15694.49       116.01 o                         
  -8  10   0      33707.65      45818.56       321.51 o                         
  -6  10   0      46661.97      54658.26       394.92 o                         
  -4  10   0      74001.41      77262.33      1095.48 o                         
  -2  10   0      74291.46      92782.55       777.40 o                         
   0  10   0      75306.45      64259.51       428.64 o                         
   2  10   0     217517.08     197268.12      1993.94 o                         
   4  10   0      15922.51      25537.50       176.29 o                         
   6  10   0     154924.28     174734.48      1081.71 o                         
   8  10   0       7751.04       4430.89        51.99 o                         
  10  10   0      67416.56      63233.36       440.26 o                         
 -10  12   0      11982.40      14272.92       120.59 o                         
  -8  12   0      12149.02       8436.51        78.60 o                         
  -6  12   0       3388.29       1638.09        38.80 o                         
  -4  12   0      38880.13      51955.44       581.39 o                         
  -2  12   0      20457.08      13558.55       146.22 o                         
   0  12   0      23179.48      16560.06       129.27 o                         
   2  12   0      89515.12     131199.53       848.23 o                         
   4  12   0      18035.58      13323.95       110.88 o                         
   6  12   0      36029.34      36371.85       255.23 o                         
   8  12   0      33370.70      38058.58       268.18 o                         
  10  12   0       3754.48       3184.78        49.76 o                         
  12  12   0       2578.79       1676.82        40.08 o                         
 -12  14   0      39162.64      47543.82       343.45 o                         
 -10  14   0        940.64        961.24        31.81 o                         
  -8  14   0      66402.76      73012.74       580.96 o                         
  -6  14   0       6572.92       7080.69       119.80 o                         
  -4  14   0     284786.75     298024.03      3877.39 o                         
  -2  14   0      78655.16      98540.85       769.29 o                         
   0  14   0       1892.97       3122.27        47.95 o                         
   2  14   0     192689.42     202340.25      1297.61 o                         
   4  14   0       2097.25       2600.13        46.92 o                         
   6  14   0      20140.29      25735.06       208.46 o                         
   8  14   0      26915.76      28183.03       217.14 o                         
  10  14   0        379.35        436.76        27.76 o                         
  12  14   0      17055.37      18460.64       156.04 o                         
  14  14   0      28875.06      34187.79       250.66 o                         
 -14  16   0      43204.15      47729.08       349.85 o                         
 -12  16   0      18931.43      22966.51       183.01 o                         
 -10  16   0     211208.39     221838.95      1693.43 o                         
  -8  16   0       6996.19       5366.47       103.83 o                         
  -6  16   0       7689.48      10306.94       129.79 o                         
  -4  16   0      85188.68      97787.80      1086.70 o                         
  -2  16   0       1005.41       1374.12        44.99 o                         
   0  16   0       6679.73       6866.22        82.59 o                         
   2  16   0      46151.75      45792.33       362.99 o                         
   4  16   0      64362.45      70085.42       491.39 o                         
   6  16   0     161506.88     183906.70      1285.94 o                         
   8  16   0     219208.09     264740.97      1762.65 o                         
  10  16   0      32067.72      43709.44       323.22 o                         
  12  16   0       2678.67       1672.05        48.89 o                         
  14  16   0       4729.60       2977.77        60.74 o                         
  16  16   0      27368.32      27406.49       239.48 o                         
 -16  18   0      81965.27      79699.28       580.65 o                         
 -14  18   0     162866.06     177455.67      1366.24 o                         
 -12  18   0      45661.17      42857.33       368.73 o                         
 -10  18   0        129.64       1174.64        53.05 o                         
  -8  18   0     127150.97     149371.75      1295.93 o                         
  -6  18   0         43.86        209.93        35.15 o                         
  -4  18   0        435.60        553.07        47.87 o                         
  -2  18   0       2439.73       1787.79        39.38 o                         
   0  18   0      50202.25      55923.22       488.86 o                         
   2  18   0      95904.41     109274.29       963.86 o                         
   4  18   0       8437.92       8642.48        99.66 o                         
   6  18   0       2347.21       3794.96        68.45 o                         
   8  18   0       8030.01       9459.84       102.27 o                         
  10  18   0     317622.50     357216.66      2371.39 o                         
  12  18   0       9882.26      10338.01       111.77 o                         
  14  18   0      14655.23      12724.73       138.92 o                         
  16  18   0       4477.94       4775.75        77.89 o                         
  18  18   0      17461.95      19254.58       173.55 o                         
 -18  20   0      17882.35      19110.60       175.22 o                         
 -16  20   0         35.73         58.70        35.05 o                         
 -14  20   0      19724.22      22860.19       226.29 o                         
 -12  20   0       1939.83       1074.81        56.14 o                         
 -10  20   0       7733.08      12952.75       181.06 o                         
  -8  20   0       1652.04       1156.70        58.09 o                         
  -6  20   0     256282.77     279993.16      2385.24 o                         
  -4  20   0     294765.38     310907.72      2641.84 o                         
  -2  20   0      58284.70      60849.55       516.82 o                         
   0  20   0      93841.01     100648.66      1441.29 o                         
   2  20   0     211854.92     239663.22      1671.35 o                         
   4  20   0       6274.95       5661.29        83.39 o                         
   6  20   0      59498.81      69864.23       521.14 o                         
   8  20   0      12898.21      14894.48       143.06 o                         
  10  20   0      46234.27      50912.66       379.22 o                         
  12  20   0        209.81        119.68        37.49 o                         
  14  20   0      15142.56      13903.81       141.29 o                         
  16  20   0      10151.29      10251.26       119.52 o                         
  18  20   0       2630.19       1910.13        63.29 o                         
  20  20   0      22216.54      23717.04       215.21 o                         
 -20  22   0      52082.68      48849.90       392.66 o                         
 -18  22   0      38667.81      38723.61       314.87 o                         
 -16  22   0      39565.87      42250.98       379.06 o                         
 -14  22   0        187.06        209.71        57.33 o                         
 -12  22   0        161.81        243.95        48.19 o                         
 -10  22   0      16144.24      12809.21       178.00 o                         
  -8  22   0        121.75        110.67        45.89 o                         
  -6  22   0      41949.73      40487.43       767.01 o                         
  -4  22   0     271076.47     297441.16      2875.28 o                         
  -2  22   0     210288.11     227588.55      1738.06 o                         
   0  22   0      14030.58      11519.09       120.43 o                         
   2  22   0      64505.20      61498.06       486.79 o                         
   4  22   0       7022.45       8695.25       108.02 o                         
   6  22   0      20541.23      26675.06       232.44 o                         
   8  22   0      17167.43      18166.22       185.09 o                         
  10  22   0         36.55        118.37        38.57 o                         
  12  22   0       4058.73       3493.85        79.55 o                         
  14  22   0          0.94         28.65        51.29 o                         
  16  22   0      12025.75      12027.79       150.83 o                         
  18  22   0       5163.11       6338.24       111.12 o                         
  20  22   0        626.13        871.39        53.95 o                         
  22  22   0        221.54        404.93        49.35 o                         
 -22  24   0      18440.06      18449.01       206.80 o                         
 -20  24   0       1152.92       1705.19        71.01 o                         
 -18  24   0      32313.04      30963.18       303.45 o                         
 -16  24   0      64683.28      68748.74       615.51 o                         
 -14  24   0       1432.24       1004.99        66.22 o                         
 -12  24   0      13631.03      14790.69       195.08 o                         
 -10  24   0       2986.58       2549.19       104.49 o                         
  -8  24   0       1598.58       3347.19        96.21 o                         
  -6  24   0      11735.49      16876.38       205.92 o                         
  -4  24   0        119.73         84.70        42.02 o                         
  -2  24   0        472.27       1901.74        59.92 o                         
   0  24   0        914.09        383.95        41.66 o                         
   2  24   0      24598.33      22176.27       225.35 o                         
   4  24   0      28149.61      29770.41       283.62 o                         
   6  24   0      75390.12      77294.99       638.39 o                         
   8  24   0     205602.45     220751.36      1626.80 o                         
  10  24   0      40771.93      37819.95       302.80 o                         
  12  24   0      90438.60      88718.91       635.88 o                         
  14  24   0          0.54        127.43        44.77 o                         
  16  24   0      31598.17      29862.85       258.95 o                         
  18  24   0      45849.38      46630.37       384.11 o                         
  20  24   0      10518.35      12203.98       145.38 o                         
  22  24   0      86786.52      88700.65       643.16 o                         
  24  24   0      16824.60      17254.15       202.66 o                         
 -24  26   0       7958.75       7799.73       140.41 o                         
 -22  26   0      20877.35      19359.97       216.57 o                         
 -20  26   0       1934.74       2705.04       104.23 o                         
 -18  26   0        152.91        122.29        75.64 o                         
 -16  26   0      27154.79      25592.51       327.78 o                         
 -14  26   0     110989.12     111570.16      1014.48 o                         
 -12  26   0      14063.67      14714.30       200.29 o                         
 -10  26   0      26533.43      24427.85       279.35 o                         
  -8  26   0       4704.08       5623.45       115.93 o                         
  -6  26   0       2432.15       2007.81        79.28 o                         
  -4  26   0        832.41        844.90        59.49 o                         
  -2  26   0        485.93        403.58        43.07 o                         
   0  26   0       1016.29        779.81        45.64 o                         
   2  26   0      43630.23      41582.08       373.03 o                         
   4  26   0      11966.61      11148.51       136.77 o                         
   6  26   0      14176.61      14105.04       180.64 o                         
   8  26   0       7514.80       6167.07       118.75 o                         
  10  26   0        349.17        489.14        52.37 o                         
  12  26   0      13496.08      11664.22       141.06 o                         
  14  26   0       7763.41       7345.84       119.25 o                         
  16  26   0      16800.76      16410.55       173.24 o                         
  18  26   0      34632.82      33193.31       286.46 o                         
  20  26   0       7275.77       7462.03       120.98 o                         
  22  26   0      23579.66      22022.14       215.36 o                         
  24  26   0        411.75        420.03        66.56 o                         
  26  26   0        860.72       1188.99        78.07 o                         
 -26  28   0      16557.81      16238.45       208.48 o                         
 -24  28   0       3064.23       3646.48       113.20 o                         
 -22  28   0      39005.71      36077.03       357.18 o                         
 -20  28   0       4183.35       4156.49       125.19 o                         
 -18  28   0     115199.37     117474.45      1075.64 o                         
 -16  28   0      58259.97      54586.07       547.40 o                         
 -14  28   0      66013.80      67307.39       649.83 o                         
 -12  28   0         10.22         45.58        78.43 o                         
 -10  28   0       3722.79       3060.80       112.30 o                         
  -8  28   0       8522.48      10720.48       182.82 o                         
  -6  28   0       2871.32       3514.70       113.56 o                         
  -4  28   0        140.03        153.72        58.45 o                         
  -2  28   0          7.88        108.01        52.02 o                         
   0  28   0       4995.52       4972.14        90.72 o                         
   2  28   0      13506.47      12638.73       152.80 o                         
   4  28   0       3502.58       2982.74        89.50 o                         
   6  28   0       1163.07        980.00        59.89 o                         
   8  28   0      30222.38      35976.25       312.82 o                         
  10  28   0       1121.33        978.17        58.99 o                         
  12  28   0        527.70        908.15        61.86 o                         
  14  28   0       2664.77       2473.29        85.77 o                         
  16  28   0       8117.26       6540.94       116.20 o                         
  18  28   0      34815.81      37838.24       331.70 o                         
  20  28   0       4556.94       5441.06       114.26 o                         
  22  28   0      11852.24      12497.90       176.07 o                         
  24  28   0      17175.42      16305.65       206.80 o                         
  26  28   0       1822.96       1186.65        83.89 o                         
  28  28   0      60620.10      65258.87       615.81 o                         
 -28  30   0      35668.86      32965.72       335.31 o                         
 -26  30   0      11535.69      13379.17       206.30 o                         
 -24  30   0       1824.89       2534.41       115.68 o                         
 -22  30   0      16878.46      15819.82       225.10 o                         
 -20  30   0       1415.78       2060.59       104.76 o                         
 -18  30   0        600.81        464.79       101.10 o                         
 -16  30   0      67930.41      73014.13       707.74 o                         
 -14  30   0       4986.36       3890.53       122.60 o                         
 -12  30   0        815.21       1005.78        74.69 o                         
 -10  30   0      10599.56      10465.97       172.33 o                         
  -8  30   0       1169.12       1561.94        88.10 o                         
  -6  30   0      55940.43      61869.59       571.51 o                         
  -4  30   0      51411.70      55540.80       521.59 o                         
  -2  30   0       1787.29       1108.17        71.42 o                         
   0  30   0       1490.37       1131.36        68.73 o                         
   2  30   0        681.77        330.04        56.63 o                         
   4  30   0      22034.60      25757.49       254.96 o                         
   6  30   0       5832.26       5831.37       115.04 o                         
   8  30   0      33946.22      33083.66       298.69 o                         
  10  30   0        151.11        -15.87        52.99 o                         
  12  30   0        191.47        250.36        73.52 o                         
  14  30   0      23900.55      25668.60       243.12 o                         
  16  30   0      48492.58      47137.24       401.28 o                         
  18  30   0       2870.52       3449.47       104.69 o                         
  20  30   0       1345.56       1301.21        73.76 o                         
  22  30   0       3231.39       3495.16       117.43 o                         
  24  30   0       5475.95       6079.01       145.91 o                         
  26  30   0        116.98        -34.71        83.68 o                         
  28  30   0      45602.07      46836.29       435.39 o                         
  30  30   0      16350.53      16809.56       244.77 o                         
 -30  32   0       9212.45       9317.83       251.33 o                         
 -28  32   0      22506.59      25444.99       324.17 o                         
 -26  32   0       7465.78       6722.20       187.81 o                         
 -24  32   0       1422.45       1305.18       100.33 o                         
 -22  32   0      34434.88      33684.82       372.33 o                         
 -20  32   0      20597.23      23378.82       306.55 o                         
 -18  32   0        506.82        642.84        85.69 o                         
 -16  32   0        258.55         -4.26        75.05 o                         
 -14  32   0      15102.85      14410.84       217.99 o                         
 -12  32   0       6862.30       8225.10       161.67 o                         
 -10  32   0      24689.37      23894.05       292.42 o                         
  -8  32   0      17898.95      17271.38       225.38 o                         
  -6  32   0      42065.39      38868.42       397.17 o                         
  -4  32   0        161.24        104.60        63.84 o                         
  -2  32   0     109862.39     108087.78       940.77 o                         
   0  32   0        191.00        279.71        69.22 o                         
   2  32   0        151.68         52.61        58.62 o                         
   4  32   0      13813.73      13858.52       176.76 o                         
   6  32   0      40705.20      39394.91       359.22 o                         
   8  32   0      39369.76      38920.56       343.23 o                         
  10  32   0       6023.98       5348.44       128.69 o                         
  12  32   0      18121.51      20093.13       227.65 o                         
  14  32   0      31611.55      32238.17       290.59 o                         
  16  32   0      30129.81      27505.85       261.62 o                         
  18  32   0       1619.77       2122.49        86.30 o                         
  20  32   0       3017.62       3291.26       109.92 o                         
  22  32   0       9710.09       8556.12       162.74 o                         
  24  32   0      11015.99      13198.07       211.11 o                         
  26  32   0       1555.33       1154.13        94.62 o                         
  28  32   0      28749.88      26368.86       298.58 o                         
  30  32   0       7975.13       9148.73       216.43 o                         
  32  32   0       6602.77       6342.32       232.37 o                         
 -32  34   0       3227.11       4018.26       285.90 o                         
 -30  34   0        333.24        112.45       133.75 o                         
 -28  34   0      13245.65      12284.46       309.25 o                         
 -26  34   0         76.98        206.84       102.54 o                         
 -24  34   0         20.85         25.18       100.81 o                         
 -22  34   0      24347.12      23882.43       329.16 o                         
 -20  34   0       9003.21       8683.65       245.07 o                         
 -18  34   0         13.25        -90.29        90.29 o                         
 -16  34   0       2687.43       3248.28       147.75 o                         
 -14  34   0       2039.34       2042.49       122.26 o                         
 -12  34   0       5790.07       5189.74       163.55 o                         
 -10  34   0      42307.87      44846.46       492.69 o                         
  -8  34   0      71887.12      78177.01       768.90 o                         
  -6  34   0      42889.92      45494.77       495.56 o                         
  -4  34   0       9109.98       9726.79       191.80 o                         
  -2  34   0        627.49        799.68        89.42 o                         
   0  34   0      78305.51      84826.89       819.74 o                         
   2  34   0      13642.00      14898.04       235.38 o                         
   4  34   0      61171.97      59285.84       605.85 o                         
   6  34   0       3664.77       3336.54       121.99 o                         
   8  34   0       3003.77       4170.71       131.37 o                         
  10  34   0      26678.48      24611.33       253.91 o                         
  12  34   0      64977.72      69050.62       555.13 o                         
  14  34   0      34602.64      32490.26       301.60 o                         
  16  34   0       3680.92       4819.18       128.21 o                         
  18  34   0       2795.68       2521.90        96.63 o                         
  20  34   0      10776.12      11271.63       185.84 o                         
  22  34   0       1392.27        792.24        89.18 o                         
  24  34   0        251.19        400.69        89.03 o                         
  26  34   0        241.23        138.53        90.78 o                         
  28  34   0      32326.35      34803.20       405.69 o                         
  30  34   0         12.73         84.74       131.64 o                         
  32  34   0        198.07        285.37       180.38 o                         
  34  34   0         51.00        -23.67       151.72 o                         
 -34  36   0      11778.88      12725.82       334.75 o                         
 -32  36   0      29707.06      33041.29       531.98 o                         
 -30  36   0       3897.78       3104.14       205.06 o                         
 -28  36   0        257.98        650.80       156.13 o                         
 -26  36   0       9607.36      10624.20       438.50 o                         
 -24  36   0       3183.16       3745.51       208.90 o                         
 -22  36   0        314.38        421.65       101.33 o                         
 -20  36   0        613.02        698.99       116.75 o                         
 -18  36   0       9531.94       7144.63       206.56 o                         
 -16  36   0       9300.47       8690.75       218.44 o                         
 -14  36   0       1582.71       1805.48       115.76 o                         
 -12  36   0       2953.57       2414.29       127.00 o                         
 -10  36   0      19543.56      17473.93       272.79 o                         
  -8  36   0      14206.12      12637.75       232.19 o                         
  -6  36   0      18173.19      17276.14       266.52 o                         
  -4  36   0       8376.63       8977.95       191.07 o                         
  -2  36   0       5124.54       4733.16       157.88 o                         
   0  36   0       1127.63       1265.32       105.02 o                         
   2  36   0      35777.77      38530.54       441.96 o                         
   4  36   0      11405.23      12630.15       226.64 o                         
   6  36   0        140.47        642.62        96.28 o                         
   8  36   0       7045.12       5570.93       168.22 o                         
  10  36   0       3106.81       3615.74       133.63 o                         
  12  36   0      14295.24      11651.81       177.42 o                         
  14  36   0      65337.87      69988.95       567.55 o                         
  16  36   0       2122.05       2376.82       100.37 o                         
  18  36   0        698.22        362.87        87.59 o                         
  20  36   0       1140.40        545.67        95.61 o                         
  22  36   0       5976.42       6440.11       204.81 o                         
  24  36   0      15277.15      15131.36       235.01 o                         
  26  36   0       5160.10       5246.30       192.13 o                         
  28  36   0      22642.33      21142.04       327.16 o                         
  30  36   0         22.02         69.79       126.39 o                         
  32  36   0        840.77        689.04       157.05 o                         
  34  36   0         28.17        197.03       162.64 o                         
  36  36   0       5001.62       5610.45       444.22 o                         
 -36  38   0      11882.95      12906.47       605.19 o                         
 -34  38   0       9553.63      12006.53       394.43 o                         
 -32  38   0       9091.77       8499.26       328.17 o                         
 -30  38   0       8216.44      10404.99       336.07 o                         
 -28  38   0       4393.37       4485.45       227.76 o                         
 -26  38   0      18228.67      17768.81       409.29 o                         
 -24  38   0       2651.17       2696.32       182.31 o                         
 -22  38   0       1220.19        913.81       165.75 o                         
 -20  38   0      32031.21      32279.02       422.43 o                         
 -18  38   0       2076.04       1774.08       129.98 o                         
 -16  38   0        720.27        879.80       122.01 o                         
 -14  38   0       2233.42       1957.20       134.54 o                         
 -12  38   0       4970.42       5893.19       196.43 o                         
 -10  38   0       1375.49       1793.06       123.01 o                         
  -8  38   0          3.60        102.01        96.06 o                         
  -6  38   0       4738.93       4311.05       164.99 o                         
  -4  38   0       4829.42       4667.36       167.35 o                         
  -2  38   0       6260.84       6614.18       182.14 o                         
   0  38   0       3379.36       4217.44       158.08 o                         
   2  38   0       3879.36       2439.09       128.45 o                         
   4  38   0      51814.90      50588.23       549.63 o                         
   6  38   0      55208.94      57344.87       606.53 o                         
   8  38   0       6220.41       5738.40       217.43 o                         
  10  38   0       9165.10       8249.19       184.19 o                         
  12  38   0      17802.72      17622.01       256.41 o                         
  14  38   0      38402.87      36163.43       386.17 o                         
  16  38   0         60.55         41.17        87.85 o                         
  18  38   0       2297.90       2458.29       117.14 o                         
  20  38   0        458.85        645.79       105.28 o                         
  22  38   0      16598.16      14786.38       320.15 o                         
  24  38   0      25657.57      27503.42       332.78 o                         
  26  38   0      20825.95      21317.10       358.50 o                         
  28  38   0       2882.18       3478.57       180.61 o                         
  30  38   0       6545.02       5477.32       217.77 o                         
  32  38   0       2268.72       3024.25       230.11 o                         
  34  38   0        552.74        247.64       177.01 o                         
  36  38   0        497.58       1775.70       292.68 o                         
  38  38   0       2439.03       2654.56       528.14 o                         
 -36  40   0        284.48        653.49       490.10 o                         
 -34  40   0        694.39       1006.65       310.28 o                         
 -32  40   0       2546.13       2766.07       216.15 o                         
 -30  40   0       4852.60       4660.25       310.92 o                         
 -28  40   0       1613.11       2042.79       222.99 o                         
 -26  40   0       8624.24      10025.63       376.49 o                         
 -24  40   0       1877.51       1605.49       175.66 o                         
 -22  40   0       4813.71       4410.98       217.09 o                         
 -20  40   0       6930.36       5476.06       246.23 o                         
 -18  40   0       1531.29       1040.76       137.58 o                         
 -16  40   0       1224.08       1392.31       134.11 o                         
 -14  40   0       3152.31       3516.94       161.91 o                         
 -12  40   0        666.00        290.77       112.73 o                         
 -10  40   0       9356.48       9324.33       224.74 o                         
  -8  40   0      35030.77      37775.00       763.50 o                         
  -6  40   0       7345.10       6480.45       206.78 o                         
  -4  40   0       3464.24       3646.77       228.04 o                         
  -2  40   0       7114.68       7600.33       202.19 o                         
   0  40   0         23.75        112.67       101.68 o                         
   2  40   0       8859.35       7908.92       210.95 o                         
   4  40   0      56551.05      60849.68       675.35 o                         
   6  40   0      36251.31      36736.16       446.71 o                         
   8  40   0      19761.61      22254.90       299.95 o                         
  10  40   0        109.77        -15.80       102.11 o                         
  12  40   0      21941.15      22123.28       299.10 o                         
  14  40   0       3896.01       3954.59       160.92 o                         
  16  40   0      21495.47      19420.22       321.44 o                         
  18  40   0       3471.02       3925.06       166.34 o                         
  20  40   0       9045.34       6086.46       193.86 o                         
  22  40   0        784.34       1132.87       123.02 o                         
  24  40   0      12475.66      10626.04       257.50 o                         
  26  40   0      15811.59      19230.25       326.15 o                         
  28  40   0         92.98        -14.29       148.27 o                         
  30  40   0       7374.50       6482.58       336.82 o                         
  32  40   0      21013.75      22927.21       434.47 o                         
  34  40   0      15833.91      16547.95       444.29 o                         
  36  40   0       3312.06       3413.16       563.47 o                         
 -32  42   0        473.89        368.40       597.81 o                         
 -30  42   0       3306.28       3281.49       233.02 o                         
 -28  42   0         33.79        470.21       186.33 o                         
 -26  42   0        382.09        401.44       172.43 o                         
 -24  42   0        793.89        653.46       255.57 o                         
 -22  42   0       5752.53       6508.75       273.23 o                         
 -20  42   0       2244.50       2062.47       182.86 o                         
 -18  42   0       2368.27       2820.29       186.93 o                         
 -16  42   0       1423.97       1274.97       247.63 o                         
 -14  42   0        953.83        776.85       133.54 o                         
 -12  42   0        342.76        367.06       132.58 o                         
 -10  42   0      17415.07      17383.22       301.24 o                         
  -8  42   0      68848.62      72343.47       755.84 o                         
  -6  42   0      95249.91     100235.41       985.92 o                         
  -4  42   0     137557.59     144173.33      1446.27 o                         
  -2  42   0      32539.53      35490.60       477.09 o                         
   0  42   0         11.38        146.40       115.81 o                         
   2  42   0       1415.51       1344.53       151.15 o                         
   4  42   0      15441.94      14653.32       367.05 o                         
   6  42   0       1484.98       1298.06       128.88 o                         
   8  42   0       2183.77       1900.35       188.02 o                         
  10  42   0      19391.27      21420.19       310.60 o                         
  12  42   0       7768.39       8012.63       335.34 o                         
  14  42   0        313.40         64.83       108.60 o                         
  16  42   0       5028.21       5549.60       205.53 o                         
  18  42   0        886.00       1855.26       133.52 o                         
  20  42   0       5807.84       3473.50       163.18 o                         
  22  42   0      19345.68      20700.72       371.19 o                         
  24  42   0       3839.37       3531.01       200.54 o                         
  26  42   0      19249.16      19041.20       368.09 o                         
  28  42   0      11676.93      10945.87       308.54 o                         
  30  42   0       1619.02       2302.50       284.00 o                         
  32  42   0        934.05        996.87       264.00 o                         
  34  42   0       6114.78       6767.51      1200.23 o                         
 -32  44   0       2286.41       2624.26       664.06 o                         
 -30  44   0       9746.84       9748.60       784.60 o                         
 -28  44   0       2247.34       2943.94       330.63 o                         
 -26  44   0        620.52        791.55       414.30 o                         
 -24  44   0       3238.79       2573.78       247.51 o                         
 -22  44   0      37080.56      38307.55       620.66 o                         
 -20  44   0       2307.22       1790.58       267.37 o                         
 -18  44   0      10575.56      10280.31       307.83 o                         
 -16  44   0       1605.53       1603.08       174.84 o                         
 -14  44   0        337.20        368.06       157.16 o                         
 -12  44   0      14994.82      16598.17       362.63 o                         
 -10  44   0        519.84        610.12       131.67 o                         
  -8  44   0       1018.25       1541.01       140.90 o                         
  -6  44   0       1640.01       1759.86       185.81 o                         
  -4  44   0         91.35        713.88       128.05 o                         
  -2  44   0       2935.88       3307.02       161.79 o                         
   0  44   0       1841.96       2367.40       165.45 o                         
   2  44   0        808.62        803.49       129.03 o                         
   4  44   0       7742.99       6670.35       234.03 o                         
   6  44   0       2278.90       1941.14       142.10 o                         
   8  44   0      27834.74      29829.48       393.20 o                         
  10  44   0      21721.38      19186.52       309.03 o                         
  12  44   0      15409.83      15010.97       270.37 o                         
  14  44   0       6215.37       5870.25       214.41 o                         
  16  44   0       7950.92       6677.46       234.88 o                         
  18  44   0       2012.59       1434.48       149.01 o                         
  20  44   0         11.15       -141.69       141.69 o                         
  22  44   0       2249.37       2503.29       209.79 o                         
  24  44   0       3524.47       3970.46       290.43 o                         
  26  44   0       4236.46       3949.90       219.08 o                         
  28  44   0         32.82        -34.67       184.05 o                         
  30  44   0       2488.11       2884.30       306.70 o                         
 -28  46   0       4461.13       4480.19       988.22 o                         
 -26  46   0       8401.78       8635.48       521.54 o                         
 -24  46   0       1620.58       1916.45       212.54 o                         
 -22  46   0        561.37        842.23       195.99 o                         
 -20  46   0       9799.40       8839.06       322.00 o                         
 -18  46   0        211.28       -162.30       186.72 o                         
 -16  46   0       2100.00       1764.42       198.33 o                         
 -14  46   0       2484.46       2304.49       192.19 o                         
 -12  46   0      12015.31      12366.13       322.23 o                         
 -10  46   0       1108.16       1389.19       172.55 o                         
  -8  46   0       6751.59       7414.11       237.46 o                         
  -6  46   0       2016.24       2017.20       155.22 o                         
  -4  46   0       7987.78       7721.66       253.79 o                         
  -2  46   0         21.19        187.61       188.73 o                         
   0  46   0       2389.72       2203.64       173.83 o                         
   2  46   0        244.37        633.83       138.33 o                         
   4  46   0        246.46        243.14       134.91 o                         
   6  46   0       1674.48       1834.32       169.65 o                         
   8  46   0      13190.35      12299.64       256.00 o                         
  10  46   0      18181.00      18158.38       302.42 o                         
  12  46   0       4021.49       4915.63       195.81 o                         
  14  46   0       3413.69       3703.30       207.45 o                         
  16  46   0       1806.51       1371.72       160.41 o                         
  18  46   0       2701.95       3261.38       195.49 o                         
  20  46   0       4527.41       4396.16       215.09 o                         
  22  46   0        897.88        964.90       225.85 o                         
  24  46   0       3919.11       3419.99       205.21 o                         
  26  46   0      16194.90      17908.65       397.67 o                         
  28  46   0       1843.67       1467.97       410.38 o                         
 -24  48   0         34.80       -590.28       590.28 o                         
 -22  48   0       3688.23       3106.61       355.13 o                         
 -20  48   0       6818.20       6905.20       305.76 o                         
 -18  48   0      13969.18      15934.59       477.26 o                         
 -16  48   0        375.65        347.30       267.55 o                         
 -14  48   0       7290.55       8748.16       318.80 o                         
 -12  48   0       6022.98       6663.28       284.26 o                         
 -10  48   0       1149.10       1773.77       190.53 o                         
  -8  48   0       1662.97       1549.26       182.57 o                         
  -6  48   0       1122.78        947.55       178.02 o                         
  -4  48   0      23520.69      23267.92       378.01 o                         
  -2  48   0        437.88        682.66       169.19 o                         
   0  48   0       1432.30       1720.04       160.61 o                         
   2  48   0        337.36        806.38       150.57 o                         
   4  48   0       2108.08       2101.24       169.45 o                         
   6  48   0       8965.80      10319.42       330.42 o                         
   8  48   0        646.71        715.50       137.72 o                         
  10  48   0        452.77        790.98       141.55 o                         
  12  48   0      12100.03      11359.46       267.31 o                         
  14  48   0       2598.00       1969.80       171.68 o                         
  16  48   0        400.69        309.22       164.00 o                         
  18  48   0          0.46       -123.16       162.80 o                         
  20  48   0       2309.28       2519.68       202.14 o                         
  22  48   0       6664.02       7089.75       296.12 o                         
  24  48   0        555.44       1023.03       232.16 o                         
 -20  50   0       1160.97       1869.21       482.06 o                         
 -18  50   0       7720.26       7753.14       506.38 o                         
 -16  50   0         27.39         84.43       249.31 o                         
 -14  50   0       7165.06       5833.36       287.28 o                         
 -12  50   0        157.76       -175.76       205.90 o                         
 -10  50   0       3109.45       3092.60       222.95 o                         
  -8  50   0       1553.99       1702.05       265.08 o                         
  -6  50   0       6157.39       7200.81       306.41 o                         
  -4  50   0       1424.71       1386.11       273.05 o                         
  -2  50   0       5173.92       5265.99       236.10 o                         
   0  50   0        258.08        464.48       161.76 o                         
   2  50   0       4300.12       4806.65       226.16 o                         
   4  50   0       3046.50       4136.03       219.78 o                         
   6  50   0        950.91        928.28       158.09 o                         
   8  50   0      25162.38      26141.11       383.23 o                         
  10  50   0      12530.54      11923.55       282.05 o                         
  12  50   0        585.90        866.16       171.13 o                         
  14  50   0          1.53         18.38       171.80 o                         
  16  50   0       2972.87       3043.34       238.09 o                         
  18  50   0        853.59       1219.88       192.40 o                         
  20  50   0       1572.53       1322.44       224.41 o                         
 -16  52   0        229.62        718.17       442.71 o                         
 -14  52   0       1985.99       1908.56       472.22 o                         
 -12  52   0       8234.17       7153.49       577.94 o                         
 -10  52   0      10744.28       9403.55       493.79 o                         
  -8  52   0      11781.03      12952.82       425.70 o                         
  -6  52   0        300.58       1085.52       218.76 o                         
  -4  52   0       1217.24       1867.23       308.22 o                         
  -2  52   0       5377.17       5476.79       518.21 o                         
   0  52   0        597.68        597.81       203.69 o                         
   2  52   0       3396.01       3793.69       218.23 o                         
   4  52   0       2750.30       2473.01       282.95 o                         
   6  52   0        403.40        419.44       165.83 o                         
   8  52   0         33.39        123.20       163.95 o                         
  10  52   0        121.20        331.97       174.89 o                         
  12  52   0       2001.42       2820.67       240.17 o                         
  14  52   0        425.61        164.48       230.66 o                         
  16  52   0       1479.08       1274.99       250.19 o                         
  -6  54   0       1064.49       1357.63       472.22 o                         
  -4  54   0        496.41        607.07       361.66 o                         
  -2  54   0      13486.84      12512.14       640.07 o                         
   0  54   0       4686.62       4747.31       323.45 o                         
   2  54   0         39.27        187.74       357.20 o                         
   4  54   0       4338.59       4451.46       405.28 o                         
   6  54   0        343.43        179.16       198.21 o                         
   0   1   1     149455.91     118382.47       560.88 o                         
  -1   2   1      38913.38      47735.73       227.05 o                         
   1   2   1      45497.62      39437.93       221.64 o                         
  -2   3   1      14914.03      22258.46       107.63 o                         
   0   3   1       5754.57      10216.28        68.19 o                         
   2   3   1      77160.07      92942.12       431.57 o                         
  -3   4   1       1686.81       2228.22        16.96 o                         
  -1   4   1       1600.51        131.93         5.65 o                         
   1   4   1      12799.49       4162.78        24.07 o                         
   3   4   1       4690.10       1493.18        13.66 o                         
  -4   5   1      19962.78      16729.26        96.17 o                         
  -2   5   1      55903.16      58212.75       384.85 o                         
   0   5   1       1075.33        793.28        11.26 o                         
   2   5   1      13319.75       6978.92        36.90 o                         
   4   5   1      48576.92      43721.04       274.41 o                         
  -5   6   1       8720.67       9779.77        59.07 o                         
  -3   6   1      71849.08      71696.50       473.72 o                         
  -1   6   1        676.02        345.18         8.81 o                         
   1   6   1      32537.78      61800.21       375.95 o                         
   3   6   1        926.71        168.51         7.93 o                         
   5   6   1     172016.14     220154.28       910.87 o                         
  -6   7   1     202237.03     197099.09       906.61 o                         
  -4   7   1        218.43         51.85         7.72 o                         
  -2   7   1      46873.88      47593.71       323.90 o                         
   0   7   1      40799.39      29665.31       160.90 o                         
   2   7   1     167236.56     145041.06       705.46 o                         
   4   7   1     218592.53     286445.75      1161.37 o                         
   6   7   1      63877.98      64254.10       297.70 o                         
  -7   8   1     447290.56     501754.81      2247.47 o                         
  -5   8   1        569.64        488.07        15.19 o                         
  -3   8   1        917.61       1345.94        19.04 o                         
  -1   8   1        161.52         16.33         9.35 o                         
   1   8   1       9713.85      13218.14        76.17 o                         
   3   8   1        540.70        372.15        11.39 o                         
   5   8   1       1750.03       1568.63        20.35 o                         
   7   8   1       2408.46       1448.16        24.13 o                         
  -8   9   1     103778.99     108150.71       486.25 o                         
  -6   9   1         30.37        223.40        18.15 o                         
  -4   9   1      14257.08      14324.69        80.43 o                         
  -2   9   1       1220.92        658.32        18.76 o                         
   0   9   1      27975.82      16430.77       106.78 o                         
   2   9   1       6896.43      12305.50        65.97 o                         
   4   9   1      24996.75      21658.42       116.11 o                         
   6   9   1      49246.32      53766.00       252.73 o                         
   8   9   1     282149.03     310068.84      1565.88 o                         
  -9  10   1     128826.09     149926.11       708.92 o                         
  -7  10   1     261629.08     261005.86      1402.97 o                         
  -5  10   1      39982.10      55707.59       270.77 o                         
  -3  10   1       1021.00        280.25        12.65 o                         
  -1  10   1       1413.79       1196.97        23.70 o                         
   1  10   1       1559.52       1119.87        24.50 o                         
   3  10   1      27949.42      28604.51       183.80 o                         
   5  10   1      55669.55      72027.31       354.63 o                         
   7  10   1      51536.19      56709.04       263.42 o                         
   9  10   1     216633.25     241950.42      1179.16 o                         
 -10  11   1        693.38       1126.74        22.62 o                         
  -8  11   1      11406.04      13786.21        82.41 o                         
  -6  11   1      41406.02      36596.03       196.67 o                         
  -4  11   1      31289.95      29557.67       151.55 o                         
  -2  11   1         82.92        -11.09        12.00 o                         
   0  11   1       1825.75       2528.25        29.99 o                         
   2  11   1      92679.83     104296.77       682.88 o                         
   4  11   1      44161.62      45003.32       233.31 o                         
   6  11   1     131579.34     136808.33       660.78 o                         
   8  11   1      20563.92      17957.78       101.49 o                         
  10  11   1       1691.86       2514.47        31.97 o                         
 -11  12   1        111.18        271.02        16.69 o                         
  -9  12   1       1189.52        835.23        24.49 o                         
  -7  12   1        473.32       1580.65        35.79 o                         
  -5  12   1      19949.60      27094.23       146.76 o                         
  -3  12   1       5209.09       3395.31        35.36 o                         
  -1  12   1       4155.51       5802.24        52.96 o                         
   1  12   1     101465.20     104659.22       607.31 o                         
   3  12   1     188925.16     218577.06      1089.81 o                         
   5  12   1     349032.69     371319.34      2172.05 o                         
   7  12   1     123272.99     142757.67       664.31 o                         
   9  12   1     134867.30     148175.86       717.43 o                         
  11  12   1       2119.12       1613.60        30.99 o                         
 -12  13   1      13673.01      10150.07        74.56 o                         
 -10  13   1      33458.68      39607.46       207.88 o                         
  -8  13   1     109857.24     106668.15       510.79 o                         
  -6  13   1     234865.09     271979.28      1352.58 o                         
  -4  13   1      10057.07      10309.17        66.29 o                         
  -2  13   1       5285.98       4843.74        43.74 o                         
   0  13   1       6981.08       6894.84        56.63 o                         
   2  13   1      44450.40      50344.74       328.32 o                         
   4  13   1      64911.01      68130.38       362.86 o                         
   6  13   1     295180.66     346815.59      1721.31 o                         
   8  13   1       5035.47       8700.88        65.25 o                         
  10  13   1       9294.77      13836.84        91.70 o                         
  12  13   1        549.23        970.16        28.01 o                         
 -13  14   1      16009.22      18139.71       115.67 o                         
 -11  14   1       1463.25       1214.16        28.58 o                         
  -9  14   1      35236.11      32714.09       180.03 o                         
  -7  14   1      28809.60      22845.02       129.73 o                         
  -5  14   1      29001.28      23515.36       134.00 o                         
  -3  14   1        597.23        325.58        16.53 o                         
  -1  14   1       8253.87       7054.46        59.07 o                         
   1  14   1       1278.79       1695.27        31.66 o                         
   3  14   1      37971.12      39475.55       225.68 o                         
   5  14   1       5621.06       4654.84        49.11 o                         
   7  14   1       3537.93       2974.47        41.88 o                         
   9  14   1       8601.57       6878.83        59.02 o                         
  11  14   1      21799.00      24076.58       144.66 o                         
  13  14   1      65468.72      72170.88       381.67 o                         
 -14  15   1          5.79        243.85        22.23 o                         
 -12  15   1       5103.55       6226.59        57.67 o                         
 -10  15   1      41167.69      48583.89       269.23 o                         
  -8  15   1     107421.58     109542.34       547.65 o                         
  -6  15   1      54814.57      58453.98       323.10 o                         
  -4  15   1        421.36        500.25        17.09 o                         
  -2  15   1         86.55        388.32        20.35 o                         
   0  15   1      47180.12      45418.04       257.83 o                         
   2  15   1      13989.37      14886.03       107.19 o                         
   4  15   1       8491.75       6852.37        59.74 o                         
   6  15   1        349.05         54.60        17.80 o                         
   8  15   1       6972.36       4251.94        47.25 o                         
  10  15   1     209121.95     232499.30      1142.16 o                         
  12  15   1      14199.78      16472.82       107.14 o                         
  14  15   1      27474.98      30385.53       179.40 o                         
 -15  16   1        592.72        961.31        31.29 o                         
 -13  16   1        202.50        298.50        23.05 o                         
 -11  16   1       8033.28      10479.38        76.17 o                         
  -9  16   1       7440.81       7923.33        61.99 o                         
  -7  16   1      72981.99      83871.98       434.73 o                         
  -5  16   1       3503.24       3364.72        36.83 o                         
  -3  16   1      33534.37      35537.96       206.59 o                         
  -1  16   1        217.04        -17.40        17.40 o                         
   1  16   1       2982.72       4176.00        50.31 o                         
   3  16   1      37393.44      35009.85       205.30 o                         
   5  16   1       1122.75       1012.05        30.63 o                         
   7  16   1       2181.91       3763.61        45.45 o                         
   9  16   1      24641.63      22188.35       136.87 o                         
  11  16   1          0.49        106.19        20.36 o                         
  13  16   1      47346.39      53628.84       286.96 o                         
  15  16   1      50278.76      54764.02       307.79 o                         
 -16  17   1      16036.55      16798.85       125.76 o                         
 -14  17   1         53.87        117.39        22.31 o                         
 -12  17   1      20152.18      25608.37       151.07 o                         
 -10  17   1      77789.05      81832.73       428.10 o                         
  -8  17   1       2981.91       4938.80        47.59 o                         
  -6  17   1       1087.81        564.73        22.23 o                         
  -4  17   1       2618.45       2550.07        32.40 o                         
  -2  17   1       3485.67       3190.84        43.88 o                         
   0  17   1       1656.04       1118.86        30.90 o                         
   2  17   1      17170.90      19126.82       133.26 o                         
   4  17   1       1576.95       2575.70        40.54 o                         
   6  17   1      11286.59      11756.64        85.29 o                         
   8  17   1     101856.54     114421.14       603.34 o                         
  10  17   1      76549.46      82806.30       426.98 o                         
  12  17   1       7984.85       6007.24        59.23 o                         
  14  17   1     115798.05     116907.03       618.72 o                         
  16  17   1       3346.96       3366.83        54.02 o                         
 -17  18   1        227.76        297.64        27.14 o                         
 -15  18   1        474.78         42.92        24.82 o                         
 -13  18   1       3654.87       2841.92        55.74 o                         
 -11  18   1      16528.78      15239.30       104.20 o                         
  -9  18   1       5646.93       5359.77        63.56 o                         
  -7  18   1      72550.48      76565.29       457.76 o                         
  -5  18   1      51627.75      50720.24       355.32 o                         
  -3  18   1      61815.50      69585.84       422.36 o                         
  -1  18   1      70972.94      72082.58       443.08 o                         
   1  18   1        292.99        158.98        22.88 o                         
   3  18   1      17803.04      21078.94       136.49 o                         
   5  18   1       8874.09      10373.50        85.95 o                         
   7  18   1        216.59         59.94        22.90 o                         
   9  18   1       1872.95       2433.14        43.50 o                         
  11  18   1       8151.62       8425.06        72.22 o                         
  13  18   1      13968.58      15501.27       111.50 o                         
  15  18   1       3459.47       3152.66        75.94 o                         
  17  18   1        502.76        308.90        27.67 o                         
 -18  19   1          0.00         -0.01        26.94 o                         
 -16  19   1      13128.17      11228.49        88.00 o                         
 -14  19   1       2885.76       2827.50        47.05 o                         
 -12  19   1       1321.33       1361.89        37.08 o                         
 -10  19   1      68527.72      81840.07       452.36 o                         
  -8  19   1      28150.43      27693.61       176.34 o                         
  -6  19   1       8931.72      11053.90        97.42 o                         
  -4  19   1      27614.92      26628.76       171.96 o                         
  -2  19   1       1852.73       1627.10        39.41 o                         
   0  19   1      20956.59      22196.64       148.99 o                         
   2  19   1      12122.37      12872.58        94.48 o                         
   4  19   1       5503.52       4670.87        54.83 o                         
   6  19   1        150.91        207.32        24.39 o                         
   8  19   1       2339.73       3915.60        52.99 o                         
  10  19   1      32788.97      40805.94       228.47 o                         
  12  19   1       6785.21       8433.01        74.92 o                         
  14  19   1      38073.79      36720.71       220.93 o                         
  16  19   1       2404.93       1886.82        51.96 o                         
  18  19   1         30.30         24.82        28.69 o                         
 -19  20   1       9675.49       9588.15        86.48 o                         
 -17  20   1       3637.38       2896.36        53.66 o                         
 -15  20   1       7053.76       6833.94        77.05 o                         
 -13  20   1        241.06        129.31        25.00 o                         
 -11  20   1      50433.82      54414.14       338.50 o                         
  -9  20   1      39766.20      40722.00       287.35 o                         
  -7  20   1       2023.63       1387.77        36.32 o                         
  -5  20   1         52.80          8.82        22.32 o                         
  -3  20   1      24665.20      31289.19       215.93 o                         
  -1  20   1       2447.96       3542.83        49.10 o                         
   1  20   1       5981.02       7962.35        80.17 o                         
   3  20   1      13263.67      13080.20        97.71 o                         
   5  20   1      11126.07      13017.53       102.20 o                         
   7  20   1         67.90        114.12        24.33 o                         
   9  20   1      10622.82       9692.81        82.45 o                         
  11  20   1      18001.67      16168.28       118.29 o                         
  13  20   1      15187.63      18236.49       129.50 o                         
  15  20   1      54353.17      59300.96       336.15 o                         
  17  20   1      17801.31      19251.38       131.78 o                         
  19  20   1      18510.03      18369.15       128.33 o                         
 -20  21   1       7426.43       7360.21        79.65 o                         
 -18  21   1      11840.94      12779.77       106.75 o                         
 -16  21   1       1388.38       1251.55        35.77 o                         
 -14  21   1        313.26        217.56        28.51 o                         
 -12  21   1         19.14         57.81        25.37 o                         
 -10  21   1      25380.58      25859.76       184.07 o                         
  -8  21   1       9461.96      10101.48       138.72 o                         
  -6  21   1       6497.38       6996.40        83.59 o                         
  -4  21   1       1481.09       2029.56        37.13 o                         
  -2  21   1        202.78        270.02        24.23 o                         
   0  21   1        182.46        333.50        28.79 o                         
   2  21   1        446.17        784.42        30.71 o                         
   4  21   1      10634.89       8784.48        79.45 o                         
   6  21   1      32076.03      32628.30       203.48 o                         
   8  21   1        598.51        725.89        36.55 o                         
  10  21   1      11546.50      12040.49        98.41 o                         
  12  21   1       1381.97       1062.62        36.80 o                         
  14  21   1        750.92        859.00        35.43 o                         
  16  21   1      14806.60      15401.26       111.51 o                         
  18  21   1      16586.50      18404.22       129.50 o                         
  20  21   1      43441.15      45959.93       269.90 o                         
 -21  22   1       5373.85       4416.19        65.69 o                         
 -19  22   1       3299.08       3150.27        59.12 o                         
 -17  22   1      11737.53      12911.41        98.83 o                         
 -15  22   1      11293.20      12960.19       108.61 o                         
 -13  22   1       9300.62       8874.12        90.91 o                         
 -11  22   1      38052.85      38733.09       270.00 o                         
  -9  22   1      10077.88      11385.97       114.17 o                         
  -7  22   1       5589.12       5108.83        62.55 o                         
  -5  22   1      75914.45      89013.35      1020.92 o                         
  -3  22   1       3129.18       3764.96        71.68 o                         
  -1  22   1      16805.35      18949.03       168.87 o                         
   1  22   1      31401.15      31393.47       233.94 o                         
   3  22   1      18799.25      21772.90       160.22 o                         
   5  22   1       2581.29       1954.63        49.16 o                         
   7  22   1      15639.08      15349.04       119.60 o                         
   9  22   1      39425.59      41310.45       235.85 o                         
  11  22   1      78251.37      82420.62       463.52 o                         
  13  22   1      19385.20      22470.04       144.60 o                         
  15  22   1       8426.11       7878.50        80.68 o                         
  17  22   1        262.28        247.81        31.43 o                         
  19  22   1       1460.21       1410.98        47.31 o                         
  21  22   1        521.41        780.15        40.35 o                         
 -22  23   1       2148.46       2487.10        57.67 o                         
 -20  23   1      10247.07      10861.97        94.54 o                         
 -18  23   1      15949.77      15418.65       122.09 o                         
 -16  23   1        146.22        124.79        31.60 o                         
 -14  23   1        130.22        223.98        32.37 o                         
 -12  23   1       3380.16       3017.26        64.88 o                         
 -10  23   1       5434.81       4678.63        73.14 o                         
  -8  23   1       4108.26       4303.52        65.20 o                         
  -6  23   1      15220.57      15169.17       133.69 o                         
  -4  23   1       1938.50       2018.94        44.36 o                         
  -2  23   1      40092.81      46140.11       303.32 o                         
   0  23   1      23293.23      19922.28       160.51 o                         
   2  23   1       2284.97       3024.15        64.93 o                         
   4  23   1        337.65        864.27        44.39 o                         
   6  23   1       1245.20       1024.04        39.56 o                         
   8  23   1        881.56       1049.70        41.91 o                         
  10  23   1        749.02        599.12        34.99 o                         
  12  23   1      13637.49      11828.98        98.93 o                         
  14  23   1         56.82        172.07        37.07 o                         
  16  23   1       2966.65       2446.94        54.70 o                         
  18  23   1       1031.26       1536.29        49.36 o                         
  20  23   1         81.54         84.05        34.37 o                         
  22  23   1      25337.71      24290.80       165.08 o                         
 -23  24   1       1030.57       1210.66        50.18 o                         
 -21  24   1      10246.39      10505.34       102.58 o                         
 -19  24   1       2303.18       2390.21        56.83 o                         
 -17  24   1       6908.64       6510.01        84.39 o                         
 -15  24   1      15962.23      13910.74       128.06 o                         
 -13  24   1       5852.96       6877.61        88.62 o                         
 -11  24   1      15708.74      14325.16       134.18 o                         
  -9  24   1       1150.61       1361.01        50.34 o                         
  -7  24   1       5910.31       6461.12        91.19 o                         
  -5  24   1       3318.95       3293.58        62.14 o                         
  -3  24   1       5348.83       3977.77        59.02 o                         
  -1  24   1      32523.76      33973.98       231.59 o                         
   1  24   1       8772.84       8308.08        94.07 o                         
   3  24   1       1407.75       1542.88        41.25 o                         
   5  24   1        978.86       1327.96        49.13 o                         
   7  24   1      16049.71      16894.76       132.04 o                         
   9  24   1       2918.60       2805.24        57.55 o                         
  11  24   1      36257.59      35521.32       208.12 o                         
  13  24   1        592.36        448.53        33.90 o                         
  15  24   1      21238.02      21680.55       149.75 o                         
  17  24   1       3617.68       3197.75        63.27 o                         
  19  24   1         57.44         33.61        34.32 o                         
  21  24   1      18848.70      18411.71       135.50 o                         
  23  24   1        109.46        315.68        44.28 o                         
 -24  25   1         48.87         28.49        42.42 o                         
 -22  25   1       4462.54       4397.73        79.67 o                         
 -20  25   1      38835.23      38074.77       250.24 o                         
 -18  25   1      76405.70      76997.59       459.35 o                         
 -16  25   1      68444.11      65328.50       420.62 o                         
 -14  25   1       8480.38       9744.15       106.60 o                         
 -12  25   1        827.91        716.88        44.12 o                         
 -10  25   1      26246.03      27537.49       213.60 o                         
  -8  25   1         90.13        161.48        31.35 o                         
  -6  25   1      29431.02      31644.26       236.55 o                         
  -4  25   1      65423.09      67614.79       433.60 o                         
  -2  25   1       5857.66       4954.44        67.61 o                         
   0  25   1      10362.12      13624.02       124.76 o                         
   2  25   1      13911.66      12429.68       103.91 o                         
   4  25   1         39.42        137.51        31.19 o                         
   6  25   1        391.79        361.47        34.21 o                         
   8  25   1       8128.48       8257.51        86.77 o                         
  10  25   1        533.66        751.81        36.76 o                         
  12  25   1       4286.99       4165.71        67.23 o                         
  14  25   1          0.50          5.31        35.36 o                         
  16  25   1        145.00         66.50        36.20 o                         
  18  25   1       5270.60       5678.43        74.12 o                         
  20  25   1      16317.24      15845.66       124.40 o                         
  22  25   1         79.23        261.76        42.86 o                         
  24  25   1       7182.80       6352.29        91.59 o                         
 -25  26   1       4083.78       5039.08        93.42 o                         
 -23  26   1        453.37        664.64        48.29 o                         
 -21  26   1        346.10        404.06        42.92 o                         
 -19  26   1       4043.17       4309.66        80.76 o                         
 -17  26   1      49436.91      50302.94       329.87 o                         
 -15  26   1      13850.45      15258.43       146.76 o                         
 -13  26   1       1833.30       1873.32        66.35 o                         
 -11  26   1       2056.48       1918.71        58.99 o                         
  -9  26   1       4977.30       4900.43        78.91 o                         
  -7  26   1      25382.14      27992.50       207.23 o                         
  -5  26   1       4613.74       3806.48        61.92 o                         
  -3  26   1        344.24        215.35        32.05 o                         
  -1  26   1        218.28        242.46        34.77 o                         
   1  26   1      24621.61      23416.44       177.99 o                         
   3  26   1       3004.11       3008.17        59.02 o                         
   5  26   1        299.11        211.38        33.43 o                         
   7  26   1       7045.48       7543.06        94.08 o                         
   9  26   1         77.07        170.15        39.63 o                         
  11  26   1      17208.21      17473.04       127.70 o                         
  13  26   1          3.54         -0.56        34.54 o                         
  15  26   1       4434.03       4750.12        71.14 o                         
  17  26   1          4.80         56.52        35.56 o                         
  19  26   1       5408.13       5713.17        77.15 o                         
  21  26   1      52273.97      52655.98       298.75 o                         
  23  26   1      17567.27      16663.55       147.72 o                         
  25  26   1      11088.54      10990.51       116.49 o                         
 -26  27   1       6579.93       6900.65       102.32 o                         
 -24  27   1       3116.86       2359.75        70.46 o                         
 -22  27   1       1641.52       2382.88        67.34 o                         
 -20  27   1       9830.81      10367.85       114.94 o                         
 -18  27   1       4355.57       4615.89        81.43 o                         
 -16  27   1      12866.20      13349.19       145.22 o                         
 -14  27   1      16015.85      16976.44       155.84 o                         
 -12  27   1       2844.63       2728.70        68.56 o                         
 -10  27   1       4538.74       4536.55       121.92 o                         
  -8  27   1      11313.44      12041.06       116.94 o                         
  -6  27   1      14213.04      13417.19       133.06 o                         
  -4  27   1      50660.38      50077.09       337.21 o                         
  -2  27   1      10641.56      11308.99       111.35 o                         
   0  27   1      10028.50      10601.90       110.87 o                         
   2  27   1      37545.96      40040.50       255.29 o                         
   4  27   1      31204.15      30184.93       195.80 o                         
   6  27   1      42990.26      42576.97       253.36 o                         
   8  27   1       3584.43       4606.29        71.43 o                         
  10  27   1      30659.39      27103.39       188.59 o                         
  12  27   1       9227.39      10018.32        95.25 o                         
  14  27   1        268.13        247.64        37.22 o                         
  16  27   1       3190.57       2950.14        62.80 o                         
  18  27   1      15248.36      13696.03       114.47 o                         
  20  27   1      28556.07      29827.39       195.12 o                         
  22  27   1       1744.18       1545.44        58.35 o                         
  24  27   1        245.68        409.64        51.36 o                         
  26  27   1        155.41        341.18        55.96 o                         
 -27  28   1          0.44         22.72        59.25 o                         
 -25  28   1        491.18        214.68        51.32 o                         
 -23  28   1        275.01        188.72        50.49 o                         
 -21  28   1       7752.43       9172.94       112.18 o                         
 -19  28   1      21412.23      22547.03       178.95 o                         
 -17  28   1       3418.16       2835.53        80.38 o                         
 -15  28   1      30034.15      29376.73       232.58 o                         
 -13  28   1      24801.32      21960.21       186.20 o                         
 -11  28   1      13124.33      12377.76       127.22 o                         
  -9  28   1       3073.64       3228.67        70.27 o                         
  -7  28   1        112.25          4.34        46.96 o                         
  -5  28   1       1514.70       1595.46        58.96 o                         
  -3  28   1       3776.19       3197.10        68.54 o                         
  -1  28   1       5993.55       7196.60        87.01 o                         
   1  28   1      44791.58      45717.96       298.79 o                         
   3  28   1        420.13        806.80        43.51 o                         
   5  28   1       5680.25       5814.21        81.94 o                         
   7  28   1        625.00        771.24        44.58 o                         
   9  28   1      12676.93      11417.02       105.31 o                         
  11  28   1       4523.61       3818.34        66.87 o                         
  13  28   1      12309.04      12453.34       118.07 o                         
  15  28   1      46834.43      44392.03       255.71 o                         
  17  28   1       6629.42       6221.80        85.32 o                         
  19  28   1      14435.93      15455.85       131.28 o                         
  21  28   1      14316.02      13645.30       120.87 o                         
  23  28   1       5705.61       6095.20        95.97 o                         
  25  28   1       4680.71       4751.74        90.28 o                         
  27  28   1       3965.81       3981.56        95.17 o                         
 -28  29   1       2996.61       3727.29       109.28 o                         
 -26  29   1        501.51        563.01        62.90 o                         
 -24  29   1        230.34        222.66        50.24 o                         
 -22  29   1       8211.67       8415.58       118.32 o                         
 -20  29   1       6526.16       6451.60       128.08 o                         
 -18  29   1        689.52        861.54        57.70 o                         
 -16  29   1       1292.95        863.03        55.57 o                         
 -14  29   1      15118.78      16049.40       155.58 o                         
 -12  29   1      43569.11      43448.41       310.86 o                         
 -10  29   1      40112.61      40941.35       294.66 o                         
  -8  29   1       9190.38       9191.60       107.59 o                         
  -6  29   1        911.38        568.85        49.02 o                         
  -4  29   1      69765.90      75912.05       511.03 o                         
  -2  29   1       8958.35       9329.21       101.45 o                         
   0  29   1       5123.42       4971.90        79.36 o                         
   2  29   1      53099.85      55182.12       343.43 o                         
   4  29   1      15491.03      12683.67       112.85 o                         
   6  29   1      40820.73      44929.06       269.98 o                         
   8  29   1       3253.88       2241.01        57.34 o                         
  10  29   1      21369.69      23195.74       159.95 o                         
  12  29   1       6973.94       5690.11        83.29 o                         
  14  29   1        158.73         26.46        38.11 o                         
  16  29   1      29634.77      32097.75       214.09 o                         
  18  29   1       1184.45       1120.65        49.66 o                         
  20  29   1       2367.51       2131.05        59.81 o                         
  22  29   1       3843.91       4364.30        86.29 o                         
  24  29   1       3065.29       2805.19        76.51 o                         
  26  29   1        125.20        246.64        59.29 o                         
  28  29   1       2502.85       2768.63        85.42 o                         
 -29  30   1       2857.97       3365.53       109.87 o                         
 -27  30   1        396.57        313.80        72.43 o                         
 -25  30   1       7806.56       9070.37       138.94 o                         
 -23  30   1         96.38        140.21        55.50 o                         
 -21  30   1      43592.89      47335.61       338.37 o                         
 -19  30   1       1333.99       1901.97        75.76 o                         
 -17  30   1      28467.25      28816.60       245.63 o                         
 -15  30   1          8.89         37.51        50.20 o                         
 -13  30   1      27681.06      29493.53       244.29 o                         
 -11  30   1      46909.71      50651.60       368.23 o                         
  -9  30   1      30839.15      32525.14       259.22 o                         
  -7  30   1       1046.98       1524.06        60.06 o                         
  -5  30   1      44032.68      41771.88       312.46 o                         
  -3  30   1       8826.76       8005.36       105.52 o                         
  -1  30   1       6296.03       5296.07        83.16 o                         
   1  30   1       6182.65       6025.48        87.70 o                         
   3  30   1        246.38        224.59        42.38 o                         
   5  30   1      13174.77      11563.60       108.37 o                         
   7  30   1        140.12        106.73        40.56 o                         
   9  30   1        379.04        316.68        42.27 o                         
  11  30   1      15079.12      14489.38       121.37 o                         
  13  30   1      38877.76      41333.64       243.07 o                         
  15  30   1       1721.72       1654.00        52.74 o                         
  17  30   1      20094.93      18391.67       144.58 o                         
  19  30   1       2415.11       2207.14        63.74 o                         
  21  30   1       2233.90       2549.79        69.93 o                         
  23  30   1       1393.43       1375.67        60.99 o                         
  25  30   1       7628.33       7021.29       113.49 o                         
  27  30   1       5790.87       5404.21       108.24 o                         
  29  30   1        145.97         97.24        70.15 o                         
 -30  31   1        345.77        520.33        75.87 o                         
 -28  31   1       8191.73       9247.83       150.42 o                         
 -26  31   1        286.77        302.38        69.05 o                         
 -24  31   1        832.90       1753.73        87.99 o                         
 -22  31   1       5532.45       5801.56       135.99 o                         
 -20  31   1       9994.46      10232.13       134.66 o                         
 -18  31   1      10341.97      10543.32       147.54 o                         
 -16  31   1        103.06         56.85        68.97 o                         
 -14  31   1          0.88        -26.76        55.69 o                         
 -12  31   1        211.79        186.12        53.18 o                         
 -10  31   1        761.96        499.37        53.75 o                         
  -8  31   1      11809.30      11495.34       135.73 o                         
  -6  31   1       7044.33       7847.29       115.01 o                         
  -4  31   1       1774.38       1488.29        66.75 o                         
  -2  31   1      21500.90      18910.38       178.26 o                         
   0  31   1       8848.19       7921.84       118.95 o                         
   2  31   1        449.33        182.01        51.12 o                         
   4  31   1        842.14        672.38        48.12 o                         
   6  31   1      11301.00       9573.97       106.63 o                         
   8  31   1         23.18         82.72        43.51 o                         
  10  31   1      12631.31      11072.83       110.56 o                         
  12  31   1       2517.12       2806.41        69.82 o                         
  14  31   1      30202.33      29663.56       191.03 o                         
  16  31   1      61161.95      65294.84       355.68 o                         
  18  31   1      19328.64      16041.70       131.96 o                         
  20  31   1       6156.58       6820.05        98.14 o                         
  22  31   1        291.43        176.45        52.65 o                         
  24  31   1       4455.77       3852.71        93.55 o                         
  26  31   1        471.87        822.79        66.60 o                         
  28  31   1        408.49        529.63        69.66 o                         
  30  31   1        889.30        962.51        80.81 o                         
 -31  32   1       1561.39       1555.73        91.27 o                         
 -29  32   1          9.99        153.58        75.16 o                         
 -27  32   1       3760.05       4111.67       120.06 o                         
 -25  32   1      21428.07      20000.24       225.11 o                         
 -23  32   1      27640.38      29149.29       291.85 o                         
 -21  32   1        152.10         34.11        65.82 o                         
 -19  32   1      15207.16      14345.69       167.00 o                         
 -17  32   1        180.64         80.27        72.77 o                         
 -15  32   1        214.65        232.19        60.04 o                         
 -13  32   1       4813.39       3705.81       107.78 o                         
 -11  32   1       3098.04       2452.34        93.75 o                         
  -9  32   1         14.91         -1.97        57.10 o                         
  -7  32   1      10608.63      10814.29       135.06 o                         
  -5  32   1        755.99        880.57        57.64 o                         
  -3  32   1      11623.44      10573.86       132.04 o                         
  -1  32   1       5715.96       4874.60        99.39 o                         
   1  32   1      39140.56      40323.01       287.37 o                         
   3  32   1       8053.09       8527.22       103.77 o                         
   5  32   1      22763.06      22444.88       170.27 o                         
   7  32   1       4137.39       3746.27        81.74 o                         
   9  32   1      18757.11      19351.05       155.19 o                         
  11  32   1      15735.11      15515.23       143.53 o                         
  13  32   1        441.02        981.14        52.10 o                         
  15  32   1      25086.75      26409.61       183.02 o                         
  17  32   1        451.76        726.52        50.62 o                         
  19  32   1       8480.39       7981.86       101.35 o                         
  21  32   1        384.67        574.11        56.45 o                         
  23  32   1       4497.21       4381.04       100.04 o                         
  25  32   1      10432.63      10197.84       140.03 o                         
  27  32   1       7760.65       7849.15       143.48 o                         
  29  32   1         33.23        129.86        74.35 o                         
  31  32   1       1009.46        982.58        88.29 o                         
 -32  33   1         44.18         56.33        87.10 o                         
 -30  33   1         12.56        198.20        83.21 o                         
 -28  33   1       7386.89       7464.27       148.35 o                         
 -26  33   1       2320.65       2189.64        97.81 o                         
 -24  33   1        588.92        702.93        76.34 o                         
 -22  33   1      14010.99      10430.66       171.18 o                         
 -20  33   1       7414.54       8294.56       172.19 o                         
 -18  33   1      14248.37      14101.43       166.72 o                         
 -16  33   1      12543.09      11010.41       145.19 o                         
 -14  33   1      35740.96      34518.34       283.64 o                         
 -12  33   1      17450.46      16385.19       173.18 o                         
 -10  33   1       7710.24       7006.35       114.96 o                         
  -8  33   1       1430.38       1137.06        61.43 o                         
  -6  33   1       5593.97       5495.86       102.94 o                         
  -4  33   1        390.45         80.09        52.11 o                         
  -2  33   1      27163.44      26297.32       227.40 o                         
   0  33   1      39592.73      41941.29       320.08 o                         
   2  33   1       8568.64       8135.50       121.71 o                         
   4  33   1      25947.57      26349.19       197.86 o                         
   6  33   1       2091.22       2093.25        64.59 o                         
   8  33   1       5162.41       5376.02        90.20 o                         
  10  33   1       6410.61       5377.16        89.31 o                         
  12  33   1       2856.66       3676.36        80.15 o                         
  14  33   1       1466.47        814.13        53.69 o                         
  16  33   1      34279.27      27997.20       193.02 o                         
  18  33   1       8937.61       9317.06       108.73 o                         
  20  33   1        334.61        307.33        55.11 o                         
  22  33   1       6447.17       5465.06       105.87 o                         
  24  33   1       3882.10       4241.76       106.18 o                         
  26  33   1       2038.79       1997.91        89.53 o                         
  28  33   1       7893.41       9267.54       149.09 o                         
  30  33   1       8300.52       7011.26       175.50 o                         
  32  33   1       6065.25       6940.88       158.30 o                         
 -33  34   1        317.57        741.35       115.32 o                         
 -31  34   1       1898.32       1720.84       127.19 o                         
 -29  34   1       8347.30       9068.39       170.29 o                         
 -27  34   1        184.12        481.79        87.47 o                         
 -25  34   1        262.66        254.26        82.63 o                         
 -23  34   1      12493.83      12717.68       172.79 o                         
 -21  34   1       9271.86      11379.83       174.97 o                         
 -19  34   1      17009.80      17186.52       204.59 o                         
 -17  34   1       7560.29       7521.46       132.04 o                         
 -15  34   1       6589.94       6452.80       135.24 o                         
 -13  34   1          9.55         70.37        58.68 o                         
 -11  34   1       1303.48       1497.56        70.68 o                         
  -9  34   1       1976.01       1617.70        71.24 o                         
  -7  34   1        209.66        334.79        54.99 o                         
  -5  34   1       9252.23       7798.12       120.62 o                         
  -3  34   1        409.59        773.21        59.68 o                         
  -1  34   1      13806.43      14044.08       159.44 o                         
   1  34   1      41349.41      42571.26       318.58 o                         
   3  34   1       6055.55       5840.79       109.01 o                         
   5  34   1      21712.39      20571.17       190.26 o                         
   7  34   1         43.15        102.02        51.06 o                         
   9  34   1        284.88        361.04        50.43 o                         
  11  34   1       3363.16       2707.46        72.49 o                         
  13  34   1       3788.05       3555.32        80.77 o                         
  15  34   1       9089.82      10146.05       115.66 o                         
  17  34   1       9197.85       7718.47       111.89 o                         
  19  34   1       3237.91       3504.96        83.20 o                         
  21  34   1       1252.20       1196.27        65.68 o                         
  23  34   1        951.55       1124.36        73.16 o                         
  25  34   1         72.84        151.41        71.98 o                         
  27  34   1        148.12         -2.51        71.60 o                         
  29  34   1      14702.12      15163.87       194.29 o                         
  31  34   1        509.91        395.37       102.33 o                         
  33  34   1        141.56         70.93       107.02 o                         
 -34  35   1       1994.33       2034.98       151.98 o                         
 -32  35   1        217.50        310.21       111.91 o                         
 -30  35   1       3960.70       3935.06       131.68 o                         
 -28  35   1         10.93         -9.39        88.71 o                         
 -26  35   1      14923.49      13272.70       196.65 o                         
 -24  35   1       3310.74       3551.90       130.42 o                         
 -22  35   1      26281.04      26598.11       280.71 o                         
 -20  35   1      20424.18      18298.93       223.82 o                         
 -18  35   1      22547.38      22857.09       281.13 o                         
 -16  35   1        134.20        268.50        69.04 o                         
 -14  35   1       9264.60      10839.36       161.62 o                         
 -12  35   1      13097.34      12742.49       166.05 o                         
 -10  35   1      21292.07      22209.30       211.63 o                         
  -8  35   1       1057.47       1000.66        64.44 o                         
  -6  35   1       1453.98       1261.38        66.47 o                         
  -4  35   1         32.75         90.38        55.54 o                         
  -2  35   1       7528.20       7516.43       123.22 o                         
   0  35   1      27432.78      28518.26       240.99 o                         
   2  35   1       9662.05       9532.35       134.08 o                         
   4  35   1       3488.29       3919.42        99.08 o                         
   6  35   1        624.11        505.78        60.33 o                         
   8  35   1        393.50        433.28        56.58 o                         
  10  35   1         63.90         81.90        51.20 o                         
  12  35   1       2448.96       3593.97        81.09 o                         
  14  35   1         19.35         63.04        51.71 o                         
  16  35   1      15333.29      16067.76       146.54 o                         
  18  35   1        616.89        370.19        56.13 o                         
  20  35   1        800.53       1417.53        69.70 o                         
  22  35   1        120.43         51.92        67.08 o                         
  24  35   1       5354.07       6072.12       125.02 o                         
  26  35   1         75.33         29.75        72.37 o                         
  28  35   1       2190.95       1834.77       103.08 o                         
  30  35   1       5850.21       6655.59       216.41 o                         
  32  35   1        580.04        509.52       106.92 o                         
  34  35   1        518.78        596.15       165.96 o                         
 -35  36   1      21781.41      22010.56       351.13 o                         
 -33  36   1      10599.31       9745.85       357.98 o                         
 -31  36   1        503.69        496.66       117.04 o                         
 -29  36   1       4160.89       4427.35       150.65 o                         
 -27  36   1       3294.49       2904.74       119.12 o                         
 -25  36   1       2571.21       1890.90       103.11 o                         
 -23  36   1       1114.45       1087.55        89.93 o                         
 -21  36   1       4159.36       3860.31       129.62 o                         
 -19  36   1       3724.76       3557.39       122.98 o                         
 -17  36   1      12474.85      12939.73       286.97 o                         
 -15  36   1      22277.85      23567.78       329.36 o                         
 -13  36   1      11431.92      13121.02       170.78 o                         
 -11  36   1       1964.79       2260.01        90.27 o                         
  -9  36   1       5380.94       4853.56       118.76 o                         
  -7  36   1        200.82        186.37        62.99 o                         
  -5  36   1       5812.67       6244.63       125.15 o                         
  -3  36   1       2253.58       3504.78       102.48 o                         
  -1  36   1       7553.91       6924.45       126.21 o                         
   1  36   1       2928.89       2659.85        91.20 o                         
   3  36   1       6362.17       5357.94       114.92 o                         
   5  36   1        137.98         60.56        61.70 o                         
   7  36   1       3927.81       3537.97        98.37 o                         
   9  36   1      23360.68      23082.46       207.81 o                         
  11  36   1        498.34        551.29        56.05 o                         
  13  36   1       1914.79       1812.88        65.17 o                         
  15  36   1      10341.12      10213.11       121.08 o                         
  17  36   1      14021.11      13607.48       142.03 o                         
  19  36   1        117.61         16.24        60.62 o                         
  21  36   1      12368.31      12918.32       171.50 o                         
  23  36   1      16530.21      15071.70       174.84 o                         
  25  36   1       4621.48       4917.54       121.10 o                         
  27  36   1       4947.52       5331.03       132.44 o                         
  29  36   1       1634.27       1355.15       100.29 o                         
  31  36   1          1.55        -52.72       101.25 o                         
  33  36   1        764.55        803.16       136.35 o                         
  35  36   1       3131.72       3598.75       207.07 o                         
 -36  37   1       4479.01       5834.80       230.47 o                         
 -34  37   1        722.91       1033.61       148.02 o                         
 -32  37   1        417.68        365.91       146.66 o                         
 -30  37   1        542.97        449.25       126.53 o                         
 -28  37   1          2.59        -45.54       107.47 o                         
 -26  37   1       8547.77       8255.50       209.69 o                         
 -24  37   1       6392.78       7874.72       192.19 o                         
 -22  37   1      16443.12      16478.52       229.91 o                         
 -20  37   1        315.08        622.37        96.75 o                         
 -18  37   1        128.67        291.01        91.68 o                         
 -16  37   1      11328.17      11990.46       250.46 o                         
 -14  37   1        166.27        200.55        78.68 o                         
 -12  37   1        192.56         52.74        69.63 o                         
 -10  37   1       1142.08       1495.95        80.45 o                         
  -8  37   1       7410.68       7702.71       137.82 o                         
  -6  37   1         18.39         37.33        64.39 o                         
  -4  37   1      12644.69      13190.68       169.42 o                         
  -2  37   1         40.60        122.87        62.99 o                         
   0  37   1      32107.37      34737.14       292.58 o                         
   2  37   1       1330.85       1842.48        82.21 o                         
   4  37   1       9537.81       8632.21       138.48 o                         
   6  37   1       3534.89       4100.02       108.41 o                         
   8  37   1       6442.84       5611.62       114.87 o                         
  10  37   1         20.33         40.06        58.05 o                         
  12  37   1       1078.65       1673.59        72.63 o                         
  14  37   1        158.90         57.42        59.56 o                         
  16  37   1       9931.17       8591.25       120.96 o                         
  18  37   1        271.20        -73.67        73.67 o                         
  20  37   1       8410.62       7556.63       141.00 o                         
  22  37   1        571.88        587.81        79.07 o                         
  24  37   1      10624.28      11903.83       165.82 o                         
  26  37   1       3234.68       3193.43       115.33 o                         
  28  37   1       4182.11       5077.57       136.58 o                         
  30  37   1        112.60         34.04        98.31 o                         
  32  37   1        483.44        539.56       132.30 o                         
  34  37   1        151.64          5.01       164.29 o                         
  36  37   1      11561.26      11366.09       279.30 o                         
 -37  38   1       1257.26        882.98       230.91 o                         
 -35  38   1      12807.90      15542.30       404.55 o                         
 -33  38   1      31772.97      35785.44       454.52 o                         
 -31  38   1        375.35        594.42       147.52 o                         
 -29  38   1       1792.04       1725.69       144.98 o                         
 -27  38   1        770.67        943.01       121.34 o                         
 -25  38   1       1646.29       2317.97       111.22 o                         
 -23  38   1       2467.69       2174.16       113.61 o                         
 -21  38   1        205.74         72.46        92.68 o                         
 -19  38   1      15352.25      15742.34       287.41 o                         
 -17  38   1       1008.95       1138.86       115.74 o                         
 -15  38   1       1507.49       1271.69        93.78 o                         
 -13  38   1       1316.55       1279.85        93.38 o                         
 -11  38   1       1533.25       1543.41        89.47 o                         
  -9  38   1        492.50        455.37        73.41 o                         
  -7  38   1       2045.80       1655.70        83.45 o                         
  -5  38   1      19871.25      19425.97       211.96 o                         
  -3  38   1       4031.56       2977.12        98.46 o                         
  -1  38   1       6663.96       7110.73       134.12 o                         
   1  38   1      17322.29      15681.08       185.55 o                         
   3  38   1       1686.54       1374.65        80.08 o                         
   5  38   1       2108.11       2055.13        86.03 o                         
   7  38   1       5115.61       4997.31       114.77 o                         
   9  38   1        402.42        326.12        66.38 o                         
  11  38   1        864.11        985.37        69.55 o                         
  13  38   1       2161.97       2318.44        85.63 o                         
  15  38   1       9134.22       8589.02       141.50 o                         
  17  38   1       3175.53       3282.46        90.21 o                         
  19  38   1       2427.92       2471.12        91.17 o                         
  21  38   1      18243.12      17991.18       194.24 o                         
  23  38   1       6151.07       6320.06       139.71 o                         
  25  38   1        233.96        233.76        86.94 o                         
  27  38   1        220.80        286.59       100.85 o                         
  29  38   1       4829.02       5260.71       151.42 o                         
  31  38   1       3605.58       4145.64       174.04 o                         
  33  38   1         34.18        -17.53       137.84 o                         
  35  38   1         88.72        -25.75       152.08 o                         
  37  38   1        507.25        573.47       289.03 o                         
 -36  39   1        392.83        912.86       261.67 o                         
 -34  39   1       2433.23       2406.06       186.25 o                         
 -32  39   1        147.83        245.87       155.82 o                         
 -30  39   1       2120.69       2015.23       150.98 o                         
 -28  39   1       3293.99       3543.74       163.96 o                         
 -26  39   1        123.70        486.44       129.81 o                         
 -24  39   1       1563.88       2097.63       111.01 o                         
 -22  39   1       6493.05       6263.39       170.32 o                         
 -20  39   1       1483.61       2100.01       114.54 o                         
 -18  39   1       3436.03       3538.31       145.28 o                         
 -16  39   1       1703.92       1613.93       101.51 o                         
 -14  39   1        283.05        402.28        89.20 o                         
 -12  39   1       3415.40       3783.79       135.65 o                         
 -10  39   1       4368.70       4703.04       127.24 o                         
  -8  39   1      19484.70      20518.85       252.27 o                         
  -6  39   1          0.41        132.52        78.35 o                         
  -4  39   1       1957.09       2277.77       100.91 o                         
  -2  39   1        913.26        831.49        81.74 o                         
   0  39   1      10763.14      11487.51       170.79 o                         
   2  39   1      28935.88      28314.05       279.92 o                         
   4  39   1       1045.93       1609.01        87.45 o                         
   6  39   1          9.80          1.91       101.98 o                         
   8  39   1       6282.00       6461.17       134.01 o                         
  10  39   1       2735.44       3032.39        92.16 o                         
  12  39   1       3822.14       3353.45       105.65 o                         
  14  39   1        645.98        501.49        72.62 o                         
  16  39   1       7079.95       5756.52       123.84 o                         
  18  39   1       1489.47       1806.47        95.19 o                         
  20  39   1        916.95        137.08        86.25 o                         
  22  39   1       7480.09       6225.28       146.63 o                         
  24  39   1       4741.32       3788.57       120.33 o                         
  26  39   1        204.11        305.24        88.36 o                         
  28  39   1         99.38        125.28       116.22 o                         
  30  39   1       1199.93       1172.61       145.35 o                         
  32  39   1        166.31        107.30       135.77 o                         
  34  39   1        947.93        884.71       156.54 o                         
  36  39   1        316.05        283.14       236.44 o                         
 -35  40   1       1062.11       1408.93       271.52 o                         
 -33  40   1       1123.89       1151.94       180.81 o                         
 -31  40   1       7669.62       7102.66       249.11 o                         
 -29  40   1       2605.63       2818.46       162.63 o                         
 -27  40   1       3150.95       3556.02       168.59 o                         
 -25  40   1       4734.84       5026.71       162.90 o                         
 -23  40   1      11096.21      12816.74       237.80 o                         
 -21  40   1       3863.75       4593.45       159.15 o                         
 -19  40   1       6400.73       6041.15       206.77 o                         
 -17  40   1       2955.13       3247.19       140.52 o                         
 -15  40   1      13080.66      13169.33       202.79 o                         
 -13  40   1       8762.80       9446.13       191.58 o                         
 -11  40   1        759.94        721.11        97.11 o                         
  -9  40   1        246.85        467.25        81.04 o                         
  -7  40   1        668.36        557.74        77.00 o                         
  -5  40   1          1.61        153.42        75.61 o                         
  -3  40   1       1151.58        997.70        83.33 o                         
  -1  40   1       3095.48       1965.79        91.61 o                         
   1  40   1         66.99        237.68        77.61 o                         
   3  40   1       1553.97       1763.66        95.44 o                         
   5  40   1       3223.86       3688.76       124.85 o                         
   7  40   1        179.29         93.21        74.25 o                         
   9  40   1        269.19        207.46        70.60 o                         
  11  40   1        547.00        891.86        74.20 o                         
  13  40   1        771.77        738.74        74.91 o                         
  15  40   1      11092.30      11298.01       155.20 o                         
  17  40   1       2445.32       2661.36       102.34 o                         
  19  40   1       3321.36       3202.63       137.95 o                         
  21  40   1      22352.29      22480.22       247.61 o                         
  23  40   1       4388.46       4443.30       145.87 o                         
  25  40   1       3262.93       3628.36       123.75 o                         
  27  40   1       8844.29       9403.49       174.31 o                         
  29  40   1        692.93        840.73       155.21 o                         
  31  40   1       1741.70       1515.06       157.71 o                         
  33  40   1       3286.14       3696.67       328.07 o                         
  35  40   1       7435.60       8129.25       333.42 o                         
 -34  41   1        908.13       1151.60       256.90 o                         
 -32  41   1       3725.42       3223.98       230.55 o                         
 -30  41   1        230.77        245.19       146.67 o                         
 -28  41   1        649.09        968.89       164.14 o                         
 -26  41   1         51.75        -30.52       154.99 o                         
 -24  41   1       2892.28       3609.14       145.29 o                         
 -22  41   1       1343.37       1072.37       177.17 o                         
 -20  41   1        139.32        307.85       105.52 o                         
 -18  41   1       1618.13       1464.19       108.76 o                         
 -16  41   1       1138.80       1273.15       105.00 o                         
 -14  41   1       7744.55       8093.50       209.99 o                         
 -12  41   1       1177.63       1302.81        98.89 o                         
 -10  41   1         61.10        147.26        88.03 o                         
  -8  41   1       8955.40       9062.04       172.84 o                         
  -6  41   1        726.57        925.87        87.85 o                         
  -4  41   1       6136.02       5243.73       138.52 o                         
  -2  41   1      21818.92      22080.16       236.27 o                         
   0  41   1       3918.78       3553.83       128.62 o                         
   2  41   1       1351.57       1182.89        88.65 o                         
   4  41   1        832.88        887.82        86.91 o                         
   6  41   1        628.34        538.20        84.09 o                         
   8  41   1        163.07        249.98        77.64 o                         
  10  41   1        580.66        782.16        77.26 o                         
  12  41   1       2823.83       2534.83        93.94 o                         
  14  41   1       3538.84       4162.94       122.23 o                         
  16  41   1        700.40        976.54        85.44 o                         
  18  41   1        318.07        469.09        88.29 o                         
  20  41   1       7453.76       6034.37       171.48 o                         
  22  41   1       8732.72       9730.83       176.33 o                         
  24  41   1       3795.79       3375.71       129.58 o                         
  26  41   1          6.65         70.09       103.14 o                         
  28  41   1       1590.02       1978.46       152.56 o                         
  30  41   1       1688.11       1120.13       141.62 o                         
  32  41   1        925.34       1043.36       216.02 o                         
  34  41   1        527.65        817.73       223.22 o                         
 -33  42   1        678.56        882.34       305.98 o                         
 -31  42   1       3596.49       4832.75       378.15 o                         
 -29  42   1          7.72        247.94       167.45 o                         
 -27  42   1          3.48        154.90       143.51 o                         
 -25  42   1       1219.53       1443.93       150.57 o                         
 -23  42   1       4034.34       3167.37       149.19 o                         
 -21  42   1        120.64        125.36       125.45 o                         
 -19  42   1       1180.05       1282.18       128.53 o                         
 -17  42   1       4075.02       3866.33       161.20 o                         
 -15  42   1      11897.52      11391.35       199.44 o                         
 -13  42   1       2397.62       2406.93       114.73 o                         
 -11  42   1       3189.64       3275.76       126.22 o                         
  -9  42   1       4440.17       3898.20       129.75 o                         
  -7  42   1       2654.50       1832.96       101.92 o                         
  -5  42   1       7385.29       7022.58       153.04 o                         
  -3  42   1         15.88         59.99        81.15 o                         
  -1  42   1        107.14         40.04        80.41 o                         
   1  42   1         37.94        118.33        78.51 o                         
   3  42   1         61.43        106.35        91.54 o                         
   5  42   1      11708.43      11278.43       178.49 o                         
   7  42   1       9595.52       9981.15       162.20 o                         
   9  42   1       4626.07       5028.59       124.08 o                         
  11  42   1        528.43        477.55        75.68 o                         
  13  42   1        263.84        371.23        77.07 o                         
  15  42   1      15039.10      13520.64       180.40 o                         
  17  42   1       6303.30       5761.88       207.66 o                         
  19  42   1         89.14        -83.97        86.23 o                         
  21  42   1       3072.01       2777.58       112.48 o                         
  23  42   1        852.80       1182.82       106.01 o                         
  25  42   1          3.61       -100.16       100.16 o                         
  27  42   1       1919.47       1854.84       138.57 o                         
  29  42   1        332.53        113.75       146.08 o                         
  31  42   1         11.43         27.81       207.23 o                         
  33  42   1        475.62        574.21       664.03 o                         
 -32  43   1      15608.91      15345.86       890.33 o                         
 -30  43   1       2585.80       2843.68       246.35 o                         
 -28  43   1       4925.61       4756.62       203.01 o                         
 -26  43   1        190.58        191.24       147.34 o                         
 -24  43   1       3757.66       3976.83       174.20 o                         
 -22  43   1          7.94        189.44       144.73 o                         
 -20  43   1       2760.48       2487.30       132.29 o                         
 -18  43   1        174.30        199.15       121.38 o                         
 -16  43   1         78.47        222.69       119.33 o                         
 -14  43   1       5057.34       4971.79       159.91 o                         
 -12  43   1         23.14          8.54        98.76 o                         
 -10  43   1        910.24        858.41        98.63 o                         
  -8  43   1       7592.34       7533.84       167.09 o                         
  -6  43   1       4347.16       4981.43       148.36 o                         
  -4  43   1       6463.55       6508.05       152.24 o                         
  -2  43   1        757.83       1135.13        97.26 o                         
   0  43   1       1563.49       1915.89       102.24 o                         
   2  43   1       1444.97       1616.93        98.65 o                         
   4  43   1        418.45        414.97        92.01 o                         
   6  43   1        178.82        291.61        93.10 o                         
   8  43   1       2339.68       2814.94       110.54 o                         
  10  43   1         79.51         24.95        87.44 o                         
  12  43   1       3121.53       3815.17       115.67 o                         
  14  43   1       1428.02       1214.44        88.25 o                         
  16  43   1       1185.98        729.69        94.97 o                         
  18  43   1       2567.35       2814.05       115.26 o                         
  20  43   1         56.44        -91.20        91.20 o                         
  22  43   1        672.83        739.11       101.26 o                         
  24  43   1       3415.89       3271.75       131.46 o                         
  26  43   1        710.18        753.95       132.07 o                         
  28  43   1         18.29         23.69       162.30 o                         
  30  43   1         15.06         -1.55       190.65 o                         
  32  43   1         49.23        457.59       275.92 o                         
 -31  44   1       1438.33        556.92       372.62 o                         
 -29  44   1          3.91        -43.64       230.92 o                         
 -27  44   1        347.08        260.04       155.22 o                         
 -25  44   1       2820.86       3549.33       186.11 o                         
 -23  44   1      13356.94      15524.26       285.52 o                         
 -21  44   1        231.85        220.93       149.57 o                         
 -19  44   1       1166.34       1508.35       173.53 o                         
 -17  44   1      14057.77      14672.05       282.43 o                         
 -15  44   1      13837.75      14198.03       238.88 o                         
 -13  44   1       4679.90       5437.29       189.73 o                         
 -11  44   1       3258.72       3472.09       131.74 o                         
  -9  44   1        501.14        856.63       103.26 o                         
  -7  44   1       3258.20       2945.74       148.89 o                         
  -5  44   1       3702.44       3285.68       126.13 o                         
  -3  44   1      28905.86      28565.11       284.39 o                         
  -1  44   1       9662.50       9284.95       172.39 o                         
   1  44   1       3772.20       3579.86       141.43 o                         
   3  44   1        969.59       1089.50        96.69 o                         
   5  44   1       4837.74       4820.23       142.35 o                         
   7  44   1       4846.36       5264.84       138.90 o                         
   9  44   1        182.21         86.83        85.19 o                         
  11  44   1       4729.97       5242.50       210.39 o                         
  13  44   1         33.42         46.19        81.61 o                         
  15  44   1       2703.83       2667.35       124.30 o                         
  17  44   1       3623.57       3002.72       118.64 o                         
  19  44   1         73.30         15.65       110.19 o                         
  21  44   1       1475.10       1672.37       113.62 o                         
  23  44   1        827.51        892.95       110.35 o                         
  25  44   1       8468.35       9136.70       225.32 o                         
  27  44   1      13926.20      13021.80       295.71 o                         
  29  44   1        157.61       -170.72       176.40 o                         
  31  44   1       7959.48       9040.43       440.22 o                         
 -30  45   1         58.33        -71.05       354.99 o                         
 -28  45   1        764.88        399.33       270.72 o                         
 -26  45   1        582.85        513.53       179.21 o                         
 -24  45   1        849.52        738.58       155.00 o                         
 -22  45   1      10862.68      12594.91       272.93 o                         
 -20  45   1      21437.45      20831.63       323.05 o                         
 -18  45   1      16512.35      17311.37       312.81 o                         
 -16  45   1       4827.70       5329.47       168.48 o                         
 -14  45   1        185.41        253.77       112.29 o                         
 -12  45   1        264.98        178.91       102.61 o                         
 -10  45   1        975.50        877.57       132.90 o                         
  -8  45   1       4837.41       5075.23       158.69 o                         
  -6  45   1        125.91        249.24       100.74 o                         
  -4  45   1         94.74        117.18        98.37 o                         
  -2  45   1       3072.08       3195.60       125.32 o                         
   0  45   1       1099.77        913.80        97.65 o                         
   2  45   1        276.37        263.11        93.19 o                         
   4  45   1       3295.90       2564.17       113.96 o                         
   6  45   1       2561.45       2909.91       115.87 o                         
   8  45   1        174.56        -31.61        82.51 o                         
  10  45   1         71.68        190.04        83.37 o                         
  12  45   1       7747.58       7920.19       158.29 o                         
  14  45   1       4408.77       4554.15       154.14 o                         
  16  45   1        310.17        380.97        97.71 o                         
  18  45   1       1504.40       1715.66       110.90 o                         
  20  45   1        157.02       -100.68       100.68 o                         
  22  45   1        242.40        192.10       108.94 o                         
  24  45   1        641.36        309.73       126.43 o                         
  26  45   1        153.98        678.34       146.99 o                         
  28  45   1       1531.94       1093.61       204.58 o                         
  30  45   1        139.09        581.81       323.76 o                         
 -27  46   1       1347.40       1506.12       276.07 o                         
 -25  46   1       2253.09       2415.99       241.88 o                         
 -23  46   1      10624.92       9015.22       280.16 o                         
 -21  46   1          1.73         97.83       162.65 o                         
 -19  46   1         45.01        209.19       158.43 o                         
 -17  46   1       3695.68       4092.49       163.08 o                         
 -15  46   1        674.67        955.24       127.10 o                         
 -13  46   1        285.47        295.82       111.29 o                         
 -11  46   1       6920.66       7079.51       190.61 o                         
  -9  46   1        372.93        272.95       109.34 o                         
  -7  46   1        185.28        201.08       104.16 o                         
  -5  46   1        450.08        479.33       103.64 o                         
  -3  46   1      21453.67      20520.87       258.30 o                         
  -1  46   1       2939.52       3458.09       132.88 o                         
   1  46   1        114.45        150.67        97.71 o                         
   3  46   1       6388.48       6623.36       162.05 o                         
   5  46   1       9077.12       9079.56       188.03 o                         
   7  46   1       8530.77       9606.91       177.23 o                         
   9  46   1       1897.46       2608.61       106.76 o                         
  11  46   1       2546.48       2443.53       119.63 o                         
  13  46   1        264.46        244.35        96.62 o                         
  15  46   1       3178.45       3251.60       132.53 o                         
  17  46   1      19294.31      20862.38       263.69 o                         
  19  46   1      17928.12      19262.67       247.90 o                         
  21  46   1       5276.06       5397.77       171.00 o                         
  23  46   1       3404.70       3318.30       211.10 o                         
  25  46   1         84.24         10.90       153.97 o                         
  27  46   1       3617.82       3654.21       257.32 o                         
 -26  47   1        563.97        316.48       292.35 o                         
 -24  47   1       1594.87       1574.69       272.54 o                         
 -22  47   1       5519.76       4106.57       209.60 o                         
 -20  47   1       8030.30       6948.87       288.47 o                         
 -18  47   1      12791.14      14625.68       320.73 o                         
 -16  47   1         47.73        159.95       157.12 o                         
 -14  47   1       1506.07       1967.16       141.78 o                         
 -12  47   1        252.44        646.56       117.49 o                         
 -10  47   1       2425.27       2694.34       131.00 o                         
  -8  47   1        383.84        321.83       110.21 o                         
  -6  47   1        504.00        525.19       109.45 o                         
  -4  47   1       2535.59       2600.77       126.44 o                         
  -2  47   1        233.16        520.40       110.64 o                         
   0  47   1       7020.80       7551.28       184.90 o                         
   2  47   1       4466.26       4219.59       144.55 o                         
   4  47   1        384.58        366.35       118.92 o                         
   6  47   1       5752.45       5909.38       166.26 o                         
   8  47   1       2170.01       2308.38       107.26 o                         
  10  47   1        577.85        372.07        93.96 o                         
  12  47   1       2896.60       2316.14       118.39 o                         
  14  47   1       7073.12       7375.13       192.30 o                         
  16  47   1       7217.60       6532.75       181.26 o                         
  18  47   1         37.10         61.49       107.25 o                         
  20  47   1       2696.89       2177.10       135.34 o                         
  22  47   1       4137.70       4380.83       172.84 o                         
  24  47   1         13.61       -159.73       159.73 o                         
  26  47   1       5755.55       6262.19       315.25 o                         
 -25  48   1       1628.70       1711.04       776.63 o                         
 -23  48   1       3908.95       3912.50       327.96 o                         
 -21  48   1       2445.44       2802.01       239.81 o                         
 -19  48   1       6818.07       7588.37       240.27 o                         
 -17  48   1       1273.69       1174.37       157.78 o                         
 -15  48   1        513.28        605.95       147.89 o                         
 -13  48   1       4516.19       5216.77       181.48 o                         
 -11  48   1        209.58        142.09       117.04 o                         
  -9  48   1       2890.30       2887.55       143.56 o                         
  -7  48   1       1213.70       1065.75       117.97 o                         
  -5  48   1       1054.87       1505.37       120.11 o                         
  -3  48   1      41326.64      42531.29       396.70 o                         
  -1  48   1       8552.09       8858.62       202.84 o                         
   1  48   1       1308.80       1541.42       122.39 o                         
   3  48   1        124.12        379.37       112.42 o                         
   5  48   1        532.78        809.25       105.35 o                         
   7  48   1        372.59        241.09        95.35 o                         
   9  48   1        461.54        502.19       100.61 o                         
  11  48   1       1425.15       1525.80       110.40 o                         
  13  48   1       1931.56       2357.90       131.90 o                         
  15  48   1       1325.32       1534.98       122.65 o                         
  17  48   1       8353.98       7000.49       189.42 o                         
  19  48   1      16104.17      16446.29       303.84 o                         
  21  48   1          4.00         -2.01       138.37 o                         
  23  48   1          0.03        -50.37       232.98 o                         
  25  48   1       4637.58       4554.94       254.58 o                         
 -22  49   1        752.97         40.44       331.14 o                         
 -20  49   1        980.85        235.62       270.96 o                         
 -18  49   1       4879.34       4542.91       267.89 o                         
 -16  49   1        343.74        255.84       154.03 o                         
 -14  49   1       4474.08       4737.71       205.46 o                         
 -12  49   1        798.33        585.10       135.61 o                         
 -10  49   1       1362.71       1738.31       135.61 o                         
  -8  49   1         71.44        143.49       133.96 o                         
  -6  49   1        726.07        682.20       121.51 o                         
  -4  49   1        537.77        795.37       121.16 o                         
  -2  49   1        104.69        134.14       113.88 o                         
   0  49   1      14270.31      14506.32       237.26 o                         
   2  49   1      20718.11      21399.11       275.34 o                         
   4  49   1       9740.70       9891.82       231.60 o                         
   6  49   1      10641.18      10499.74       196.91 o                         
   8  49   1      15186.05      16601.84       223.73 o                         
  10  49   1       1081.18        953.27       117.67 o                         
  12  49   1        420.85        380.58       169.10 o                         
  14  49   1       1237.93        935.50       123.21 o                         
  16  49   1       3840.15       4201.98       156.60 o                         
  18  49   1        194.49        219.33       134.88 o                         
  20  49   1       3399.72       3572.59       239.31 o                         
  22  49   1       2991.29       2509.61       216.21 o                         
 -21  50   1        174.16        580.44       432.87 o                         
 -19  50   1       2011.51       1195.77       571.48 o                         
 -17  50   1       3553.25       3598.98       326.79 o                         
 -15  50   1       9307.68      10178.51       470.38 o                         
 -13  50   1        691.66        846.81       157.41 o                         
 -11  50   1        206.24        166.19       148.30 o                         
  -9  50   1        512.05        625.60       140.48 o                         
  -7  50   1        483.65        335.85       152.78 o                         
  -5  50   1        114.03        102.95       128.74 o                         
  -3  50   1       8416.34       9367.07       215.29 o                         
  -1  50   1        158.42        224.71       121.05 o                         
   1  50   1       7093.12       6902.67       192.59 o                         
   3  50   1        566.72        588.93       146.96 o                         
   5  50   1        153.98        100.33       115.70 o                         
   7  50   1       1930.26       2455.69       128.76 o                         
   9  50   1        216.37        247.14       108.02 o                         
  11  50   1         89.78        140.31       130.26 o                         
  13  50   1        177.50         51.14       120.24 o                         
  15  50   1       2144.22       1849.19       136.06 o                         
  17  50   1       7481.81       6868.85       229.94 o                         
  19  50   1      23262.10      22740.31       392.53 o                         
  21  50   1         30.33       -217.76       251.00 o                         
 -18  51   1       2800.49       2872.68       491.90 o                         
 -16  51   1        926.32       1997.10       452.54 o                         
 -14  51   1       7671.41       8007.66       407.16 o                         
 -12  51   1        254.18         54.88       212.47 o                         
 -10  51   1        869.56        886.33       186.19 o                         
  -8  51   1       1091.34       1198.89       144.74 o                         
  -6  51   1       2915.95       3143.30       202.52 o                         
  -4  51   1        196.06        589.39       133.90 o                         
  -2  51   1       1861.70       1875.32       139.73 o                         
   0  51   1       3082.99       3287.30       148.66 o                         
   2  51   1       6519.86       6386.12       194.52 o                         
   4  51   1       6497.60       6625.96       185.55 o                         
   6  51   1       6421.17       6469.38       181.20 o                         
   8  51   1        649.48        828.68       119.84 o                         
  10  51   1      15964.98      14995.78       231.96 o                         
  12  51   1       2497.98       2255.51       141.57 o                         
  14  51   1       2329.00       1759.34       151.34 o                         
  16  51   1        604.45        529.82       168.63 o                         
  18  51   1       1695.73       1664.53       220.96 o                         
 -15  52   1        972.09       1092.01       462.38 o                         
 -13  52   1          0.50          6.42       327.45 o                         
 -11  52   1         29.54       -189.17       266.14 o                         
  -9  52   1          0.02         98.44       426.00 o                         
  -7  52   1        126.82        164.44       165.03 o                         
  -5  52   1          4.13        -28.65       147.09 o                         
  -3  52   1       2632.99       2927.57       167.56 o                         
  -1  52   1        491.02        758.77       144.62 o                         
   1  52   1       7289.41       7462.97       260.92 o                         
   3  52   1         74.90       -127.20       127.20 o                         
   5  52   1          9.16         11.41       132.16 o                         
   7  52   1       1896.01       2166.94       149.59 o                         
   9  52   1       4534.99       4970.94       178.39 o                         
  11  52   1       4762.41       5771.62       250.22 o                         
  13  52   1        910.80        668.64       162.29 o                         
  15  52   1       1462.47       1082.74       302.15 o                         
 -10  53   1       1192.91       1483.07       978.87 o                         
  -8  53   1        885.01        711.01       372.70 o                         
  -6  53   1        273.71        690.91       280.48 o                         
  -4  53   1       5211.63       5947.17       362.07 o                         
  -2  53   1      10646.43      10577.81       356.33 o                         
   0  53   1       1692.21       2177.22       179.80 o                         
   2  53   1          9.46       -160.15       160.15 o                         
   4  53   1       1079.16       1411.91       171.46 o                         
   6  53   1        534.45        537.31       165.11 o                         
   8  53   1        615.69        706.22       171.22 o                         
  10  53   1        277.71        344.32       194.76 o                         
  -5  54   1       3012.36       3385.77       492.59 o                         
  -3  54   1        577.82        645.76       293.47 o                         
  -1  54   1       4034.17       4586.00       321.03 o                         
   1  54   1       8246.59       9095.51       370.10 o                         
   3  54   1       1136.91       1183.47       202.60 o                         
   5  54   1        720.74        608.50       177.17 o                         
   1   1   2     113922.48     109382.69       550.03 o                         
   0   2   2        549.87       1767.19        31.49 o                         
   2   2   2     821608.12     934248.19      6286.76 o                         
  -1   3   2     355327.97     394707.88      2668.01 o                         
   1   3   2     114520.98     119630.97       782.70 o                         
   3   3   2     137189.58     157628.39       862.03 o                         
  -2   4   2     161408.08     163332.11       856.87 o                         
   0   4   2      30140.26      31201.30       167.54 o                         
   2   4   2         22.64        238.96        13.65 o                         
   4   4   2     479609.38     521662.31      2763.22 o                         
  -3   5   2      28903.68      34666.11       195.13 o                         
  -1   5   2       8190.93       4784.06        37.19 o                         
   1   5   2       5993.38       4820.53        35.81 o                         
   3   5   2       6104.85       6664.17        49.67 o                         
   5   5   2     210043.28     230331.19      1292.28 o                         
  -4   6   2        129.80       1111.63        23.99 o                         
  -2   6   2       1160.37        313.35        13.53 o                         
   0   6   2      20838.57      25950.11       134.00 o                         
   2   6   2        219.72        298.66        12.20 o                         
   4   6   2       1580.38       2261.11        29.00 o                         
   6   6   2     164585.27     176024.42      1055.23 o                         
  -5   7   2       4605.33       4800.35        46.72 o                         
  -3   7   2        783.56        575.34        17.65 o                         
  -1   7   2       4506.43       3443.75        32.37 o                         
   1   7   2       2239.85       2243.04        23.83 o                         
   3   7   2      38789.26      42197.86       225.45 o                         
   5   7   2      56438.96      58303.55       315.30 o                         
   7   7   2      39872.32      40060.78       228.37 o                         
  -6   8   2         85.88         30.64        14.36 o                         
  -4   8   2       1860.80       1904.82        27.26 o                         
  -2   8   2       2011.26       2510.03        25.05 o                         
   0   8   2      17158.37      18996.17       119.52 o                         
   2   8   2      30101.70      23985.88       141.25 o                         
   4   8   2      41163.32      52321.03       272.07 o                         
   6   8   2      42999.66      45434.23       249.02 o                         
   8   8   2       9164.63       5812.00        50.81 o                         
  -7   9   2       7143.22       8271.09        66.39 o                         
  -5   9   2      24182.22      23502.32       138.20 o                         
  -3   9   2       6523.76       6490.34        47.62 o                         
  -1   9   2       1351.90       1597.11        23.70 o                         
   1   9   2      10429.43       9491.19        63.62 o                         
   3   9   2       3704.55       2620.63        33.52 o                         
   5   9   2      70423.16      71500.20       384.33 o                         
   7   9   2      13151.85      14226.79        87.72 o                         
   9   9   2       1970.90       3302.13        37.97 o                         
  -8  10   2      40624.39      44299.57       262.81 o                         
  -6  10   2      22798.58      18203.74       112.61 o                         
  -4  10   2      14028.17      12854.78        81.16 o                         
  -2  10   2       6399.86       7424.87        62.68 o                         
   0  10   2       9361.70      10075.96        68.89 o                         
   2  10   2       8486.79       7819.09        59.82 o                         
   4  10   2      96484.28      96095.27       500.48 o                         
   6  10   2     131023.84     131454.75       662.87 o                         
   8  10   2      18709.01      18136.04       122.19 o                         
  10  10   2      23087.06      26703.78       164.70 o                         
  -9  11   2      27955.51      26035.12       160.78 o                         
  -7  11   2       3259.03       4040.42        41.42 o                         
  -5  11   2        357.59        595.14        18.86 o                         
  -3  11   2         89.03         42.52        13.05 o                         
  -1  11   2      68223.70      65104.32       344.66 o                         
   1  11   2     107129.03     116511.37       564.54 o                         
   3  11   2      88711.00      95110.44       485.41 o                         
   5  11   2      26641.07      23829.25       139.22 o                         
   7  11   2          6.35         91.88        13.76 o                         
   9  11   2       7523.95       8140.84        61.32 o                         
  11  11   2      44559.40      43770.60       242.59 o                         
 -10  12   2      22007.25      20725.03       135.30 o                         
  -8  12   2      40519.81      43161.16       251.57 o                         
  -6  12   2      85995.08      85635.81       451.12 o                         
  -4  12   2      34055.95      32518.56       174.90 o                         
  -2  12   2      21673.41      24241.71       145.03 o                         
   0  12   2      10020.77       7683.08        56.96 o                         
   2  12   2       1794.81       1931.23        30.95 o                         
   4  12   2     115393.80     127684.60       646.12 o                         
   6  12   2      18044.79      21264.26       119.92 o                         
   8  12   2       7430.30      10865.51        73.52 o                         
  10  12   2      18695.11      16423.90       107.65 o                         
  12  12   2      42694.13      46622.29       258.64 o                         
 -11  13   2         61.07        176.18        18.30 o                         
  -9  13   2       1021.01        785.78        24.10 o                         
  -7  13   2      36386.60      31887.77       174.20 o                         
  -5  13   2       1937.52       1558.58        30.71 o                         
  -3  13   2      73843.84      78683.84       465.44 o                         
  -1  13   2       1438.54        764.08        21.60 o                         
   1  13   2       1707.35       1444.31        28.70 o                         
   3  13   2      10948.42      10989.32        78.54 o                         
   5  13   2      42481.64      47476.87       254.79 o                         
   7  13   2       5377.83       7226.26        57.05 o                         
   9  13   2       3425.59       4147.92        43.00 o                         
  11  13   2       2245.71       2959.20        40.47 o                         
  13  13   2      26015.56      25581.62       164.56 o                         
 -12  14   2      41044.84      42963.49       247.14 o                         
 -10  14   2       2115.57       1291.29        31.24 o                         
  -8  14   2      18514.36      16468.08       107.75 o                         
  -6  14   2       3010.80       2505.27        40.09 o                         
  -4  14   2       2198.06       4532.26        44.36 o                         
  -2  14   2       2784.78       3211.07        46.61 o                         
   0  14   2       2679.44       3464.81        42.34 o                         
   2  14   2        285.33        433.87        22.44 o                         
   4  14   2        333.22        150.65        21.22 o                         
   6  14   2      78173.45      81188.03       423.95 o                         
   8  14   2       1398.78       2824.55        37.32 o                         
  10  14   2      28555.07      27604.87       161.59 o                         
  12  14   2       6338.78       7081.87        62.68 o                         
  14  14   2      21572.78      20219.79       133.74 o                         
 -13  15   2      72293.05      72023.30       409.60 o                         
 -11  15   2      44920.91      45664.90       310.49 o                         
  -9  15   2       2255.08       1709.84        35.44 o                         
  -7  15   2        969.63        980.19        27.29 o                         
  -5  15   2      16391.75      18014.55       121.15 o                         
  -3  15   2        807.70       1451.51        34.58 o                         
  -1  15   2      48673.77      48739.20       292.05 o                         
   1  15   2      51229.08      54409.86       331.70 o                         
   3  15   2      89773.25      87218.94       485.53 o                         
   5  15   2       8199.52       9040.77        75.17 o                         
   7  15   2      37541.39      37641.20       209.87 o                         
   9  15   2       1248.44        893.39        26.11 o                         
  11  15   2       4716.47       4299.09        49.40 o                         
  13  15   2      25075.68      25210.01       159.85 o                         
  15  15   2       2351.41       1782.33        55.71 o                         
 -14  16   2        766.94       1736.57        42.76 o                         
 -12  16   2      33907.28      37107.01       232.51 o                         
 -10  16   2      55636.06      66639.31       393.59 o                         
  -8  16   2      55586.90      58317.49       336.95 o                         
  -6  16   2        243.34        286.99        20.10 o                         
  -4  16   2       5303.32       5708.23        59.54 o                         
  -2  16   2      15491.69      17148.79       122.36 o                         
   0  16   2      46655.02      45161.57       281.91 o                         
   2  16   2        452.05        971.76        41.89 o                         
   4  16   2      12272.40      12944.73        93.96 o                         
   6  16   2      22456.76      20134.27       131.56 o                         
   8  16   2       5543.78       7550.69        70.44 o                         
  10  16   2         49.26          5.92        19.77 o                         
  12  16   2      11579.22      11790.34        92.24 o                         
  14  16   2      12876.38      14248.41       108.16 o                         
  16  16   2      22749.07      22432.44       155.27 o                         
 -15  17   2       1591.99       1210.02        36.40 o                         
 -13  17   2      61285.48      64991.71       461.13 o                         
 -11  17   2       2507.58       2687.47        68.93 o                         
  -9  17   2      48791.02      54734.62       303.74 o                         
  -7  17   2       2034.89       1872.98        39.38 o                         
  -5  17   2       2911.67       4455.29        53.97 o                         
  -3  17   2       6528.09       5726.74        65.70 o                         
  -1  17   2        216.30        649.18        28.33 o                         
   1  17   2     103475.74     112300.21       656.23 o                         
   3  17   2      62823.75      61540.77       375.35 o                         
   5  17   2        169.90        375.00        26.06 o                         
   7  17   2        165.49         22.74        21.89 o                         
   9  17   2        163.74         92.47        22.69 o                         
  11  17   2      20206.38      23965.06       164.78 o                         
  13  17   2      54645.16      56690.59       335.50 o                         
  15  17   2       2517.30       2976.80        54.17 o                         
  17  17   2      25211.66      23890.48       157.42 o                         
 -16  18   2       3541.32       3387.18        54.82 o                         
 -14  18   2       9324.67      11501.49        92.31 o                         
 -12  18   2       1340.15       1715.88        41.85 o                         
 -10  18   2      48185.27      48462.71       399.62 o                         
  -8  18   2      35763.22      36158.85       287.03 o                         
  -6  18   2      40210.82      39396.42       225.35 o                         
  -4  18   2       1535.74       2551.31        53.02 o                         
  -2  18   2          9.49        255.66        26.35 o                         
   0  18   2      71594.47      71454.50       431.08 o                         
   2  18   2       3550.27       3657.26        55.74 o                         
   4  18   2       5156.87       7403.29        73.32 o                         
   6  18   2        436.47        350.22        24.12 o                         
   8  18   2        304.64        248.99        26.93 o                         
  10  18   2       9635.11      12942.36       111.19 o                         
  12  18   2       6699.22       6263.81        66.55 o                         
  14  18   2        319.89        908.17        40.99 o                         
  16  18   2      14412.66      15066.72       110.69 o                         
  18  18   2      19342.12      23076.21       152.14 o                         
 -17  19   2       5381.99       5267.73        65.99 o                         
 -15  19   2          4.82         -5.93        26.25 o                         
 -13  19   2      32928.42      35308.80       217.26 o                         
 -11  19   2         34.85        -10.39        24.98 o                         
  -9  19   2      37713.00      40508.39       248.95 o                         
  -7  19   2         46.89         73.06        25.32 o                         
  -5  19   2         69.87         29.71        25.75 o                         
  -3  19   2       1310.08       1214.44        37.87 o                         
  -1  19   2      23478.74      24847.56       174.78 o                         
   1  19   2      20644.38      17231.53       132.84 o                         
   3  19   2      50732.55      57899.80       358.70 o                         
   5  19   2          1.69         79.91        24.44 o                         
   7  19   2      81189.62      82938.80       558.61 o                         
   9  19   2      33031.63      34222.91       206.66 o                         
  11  19   2     110577.01     118267.06       627.64 o                         
  13  19   2     102709.30     107488.86       589.02 o                         
  15  19   2      34003.19      35943.13       213.53 o                         
  17  19   2     104477.39     105329.82       555.40 o                         
  19  19   2      39425.98      40021.04       237.27 o                         
 -18  20   2      28961.52      30869.60       196.39 o                         
 -16  20   2       4382.77       5261.51        65.82 o                         
 -14  20   2      17968.05      15595.94       121.33 o                         
 -12  20   2       3823.23       2827.45        53.22 o                         
 -10  20   2         76.09        221.71        27.76 o                         
  -8  20   2       3971.72       3084.06        50.81 o                         
  -6  20   2      16232.79      16163.60       140.36 o                         
  -4  20   2       8609.68       9448.29       118.74 o                         
  -2  20   2      25787.99      29141.96       235.37 o                         
   0  20   2      11375.28      10835.83       118.14 o                         
   2  20   2      15447.50      12922.13       140.45 o                         
   4  20   2       7208.64       7099.69        97.74 o                         
   6  20   2       8015.73       8521.59        82.55 o                         
   8  20   2       2459.82       3106.96        50.46 o                         
  10  20   2      17991.77      18246.48       127.29 o                         
  12  20   2      52507.53      52675.35       302.46 o                         
  14  20   2      64579.95      64399.71       378.82 o                         
  16  20   2         66.69         80.41        31.62 o                         
  18  20   2       2948.54       2490.65        53.67 o                         
  20  20   2      24522.29      23769.35       160.54 o                         
 -19  21   2       2697.44       2496.98        55.25 o                         
 -17  21   2       3317.95       2767.22        56.62 o                         
 -15  21   2      14371.83      13816.14       111.69 o                         
 -13  21   2      30930.67      31569.60       206.35 o                         
 -11  21   2        405.75        207.98        28.51 o                         
  -9  21   2      32646.55      33712.31       223.76 o                         
  -7  21   2      12795.93      11643.25       112.38 o                         
  -5  21   2      57550.65      64228.19       419.70 o                         
  -3  21   2      43871.62      43356.79       296.03 o                         
  -1  21   2      64288.53      65057.04       439.93 o                         
   1  21   2         16.60         45.47        29.57 o                         
   3  21   2      10228.42      10281.20       101.89 o                         
   5  21   2      16598.99      14461.80       118.78 o                         
   7  21   2      26965.83      25784.67       163.90 o                         
   9  21   2      10261.72       8715.57        81.38 o                         
  11  21   2       9929.48       9402.45        85.70 o                         
  13  21   2       5279.58       5761.66        71.03 o                         
  15  21   2        821.26       1035.42        38.23 o                         
  17  21   2      12206.37      12530.64       102.00 o                         
  19  21   2        220.92        163.66        37.03 o                         
  21  21   2      20718.67      20636.65       148.33 o                         
 -20  22   2       6692.67       7047.21        81.32 o                         
 -18  22   2        568.32        554.18        37.41 o                         
 -16  22   2       2846.58       1941.11        65.16 o                         
 -14  22   2       1983.53       1469.54        43.47 o                         
 -12  22   2      12103.74      11638.85       104.27 o                         
 -10  22   2      22997.90      21557.34       150.60 o                         
  -8  22   2      81253.05      89132.19       548.28 o                         
  -6  22   2      31517.77      32354.28       228.18 o                         
  -4  22   2      41856.71      43222.93       282.21 o                         
  -2  22   2         56.52        151.94        36.31 o                         
   0  22   2      18074.74      16817.51       136.16 o                         
   2  22   2       9413.79      10834.06       110.24 o                         
   4  22   2         25.67         69.89        32.91 o                         
   6  22   2          0.35        116.65        27.15 o                         
   8  22   2      15962.12      16527.20       122.14 o                         
  10  22   2        538.70       1213.49        39.29 o                         
  12  22   2      53403.71      52575.27       306.74 o                         
  14  22   2      81172.03      84386.20       464.99 o                         
  16  22   2        555.09        532.89        35.41 o                         
  18  22   2       1052.96       1207.70        41.88 o                         
  20  22   2       4010.95       3565.19        65.89 o                         
  22  22   2        768.98        868.12        44.15 o                         
 -21  23   2      70678.78      71746.39       400.07 o                         
 -19  23   2      29614.64      31346.35       209.31 o                         
 -17  23   2      17735.03      16106.33       127.99 o                         
 -15  23   2      29261.63      30009.11       197.12 o                         
 -13  23   2      21631.57      20724.07       151.63 o                         
 -11  23   2        324.70         75.48        29.77 o                         
  -9  23   2        802.02        389.70        30.83 o                         
  -7  23   2       2915.52       2631.97        60.63 o                         
  -5  23   2       5993.99       6050.59        76.42 o                         
  -3  23   2        875.79       1129.58        41.36 o                         
  -1  23   2      17228.23      18841.45       148.02 o                         
   1  23   2       8651.90       6949.04        82.73 o                         
   3  23   2      48692.13      49322.88       329.26 o                         
   5  23   2        848.42        911.07        41.79 o                         
   7  23   2        517.65        700.18        33.57 o                         
   9  23   2        699.45       1052.77        37.68 o                         
  11  23   2       4986.39       4808.84        67.38 o                         
  13  23   2       6153.57       5491.34        74.79 o                         
  15  23   2          8.89        128.11        34.97 o                         
  17  23   2       4115.74       4227.43        68.61 o                         
  19  23   2         27.28         28.42        35.34 o                         
  21  23   2       6920.35       7018.44        89.25 o                         
  23  23   2      60084.49      60162.26       379.18 o                         
 -22  24   2       9732.80      10095.57       129.11 o                         
 -20  24   2       1181.71       1235.80        53.69 o                         
 -18  24   2      11133.96      10927.48       104.59 o                         
 -16  24   2        625.61        670.87        38.23 o                         
 -14  24   2         89.97        122.54        34.58 o                         
 -12  24   2       8614.37       8971.79        92.38 o                         
 -10  24   2      12144.53      11096.41       107.77 o                         
  -8  24   2        468.84        493.13        34.30 o                         
  -6  24   2        802.91       1140.82        43.73 o                         
  -4  24   2      10437.40       8678.01        93.14 o                         
  -2  24   2       4824.65       6139.70        78.58 o                         
   0  24   2       4451.09       5233.57        75.02 o                         
   2  24   2      19357.92      19771.17       156.82 o                         
   4  24   2       1749.92       2497.69        62.06 o                         
   6  24   2        912.11        566.48        37.48 o                         
   8  24   2         50.91        105.55        32.59 o                         
  10  24   2       6771.44       6820.02        80.29 o                         
  12  24   2      20695.11      21785.73       154.65 o                         
  14  24   2      22721.69      22808.63       157.02 o                         
  16  24   2       1815.08       1770.00        50.80 o                         
  18  24   2         66.99        126.61        36.30 o                         
  20  24   2       4100.27       3368.25        68.63 o                         
  22  24   2      14784.91      14560.03       134.39 o                         
  24  24   2      10775.82      10817.10       125.40 o                         
 -23  25   2       4279.98       4093.25        88.85 o                         
 -21  25   2       1730.77       1499.04        66.05 o                         
 -19  25   2       6297.63       6318.58        88.35 o                         
 -17  25   2      19457.92      19571.04       152.76 o                         
 -15  25   2       1105.92       1035.92        41.80 o                         
 -13  25   2        276.49        538.69        43.05 o                         
 -11  25   2      46746.25      49692.09       323.82 o                         
  -9  25   2       8059.00       7372.63        95.37 o                         
  -7  25   2       1583.12       1671.92        48.86 o                         
  -5  25   2       9660.07       9044.07       113.28 o                         
  -3  25   2       9649.40       9936.24       105.37 o                         
  -1  25   2       5281.91       4370.16        71.53 o                         
   1  25   2       2380.25       1874.22        55.51 o                         
   3  25   2        106.78         50.77        35.29 o                         
   5  25   2       1851.29       2313.02        61.84 o                         
   7  25   2       2251.58       2057.62        51.55 o                         
   9  25   2      10789.01       9078.55        97.00 o                         
  11  25   2       8172.63       9189.65        92.99 o                         
  13  25   2        510.02        380.75        38.52 o                         
  15  25   2       1548.57       1772.62        50.61 o                         
  17  25   2        158.86         96.24        37.04 o                         
  19  25   2        277.84        285.15        40.90 o                         
  21  25   2       2569.41       2556.31        67.09 o                         
  23  25   2      30731.86      30398.21       222.09 o                         
  25  25   2          0.60        -46.89        62.09 o                         
 -24  26   2        415.58        209.90        74.65 o                         
 -22  26   2       7628.75       6738.03       107.81 o                         
 -20  26   2      14885.23      13602.07       154.06 o                         
 -18  26   2      40299.96      39953.80       272.91 o                         
 -16  26   2       8394.56       8056.82        93.62 o                         
 -14  26   2      18026.24      17813.75       150.45 o                         
 -12  26   2       8339.99       7352.87        94.25 o                         
 -10  26   2       1607.54       1931.78        58.54 o                         
  -8  26   2       7859.37       6597.74        90.92 o                         
  -6  26   2        662.92        771.60        41.95 o                         
  -4  26   2       6278.53       6105.98        84.33 o                         
  -2  26   2       5456.51       4900.33        90.71 o                         
   0  26   2       1514.82       2699.50        68.61 o                         
   2  26   2       3109.58       2922.84        66.52 o                         
   4  26   2       2960.17       2904.32        68.35 o                         
   6  26   2       2713.59       1654.51        53.66 o                         
   8  26   2         74.90        182.33        35.07 o                         
  10  26   2       7937.17       7121.75        80.54 o                         
  12  26   2       3040.08       2989.69        65.41 o                         
  14  26   2       1208.63        816.11        42.54 o                         
  16  26   2      21885.94      21045.39       157.89 o                         
  18  26   2       3338.64       3934.18        79.74 o                         
  20  26   2      17209.08      17802.60       138.89 o                         
  22  26   2      18747.50      16972.61       151.86 o                         
  24  26   2       4683.03       5637.51       100.87 o                         
  26  26   2         90.43         35.97        54.28 o                         
 -25  27   2      24317.94      21946.12       192.92 o                         
 -23  27   2        524.09        545.08        57.89 o                         
 -21  27   2       6760.27       6730.05       112.23 o                         
 -19  27   2         72.25         56.80        60.63 o                         
 -17  27   2      38455.34      41734.19       283.17 o                         
 -15  27   2      15140.48      14471.81       142.44 o                         
 -13  27   2         44.24         26.10        41.80 o                         
 -11  27   2      22860.44      20782.52       181.30 o                         
  -9  27   2      19788.21      20282.61       177.32 o                         
  -7  27   2      28245.21      29850.67       231.50 o                         
  -5  27   2       2487.52       1753.87        56.75 o                         
  -3  27   2       3747.81       4311.49        74.89 o                         
  -1  27   2      18190.78      20448.26       170.27 o                         
   1  27   2        221.91        125.22        39.78 o                         
   3  27   2        564.48        846.80        49.04 o                         
   5  27   2         51.16         -7.56        40.23 o                         
   7  27   2      21276.20      22498.81       180.65 o                         
   9  27   2        832.41        677.75        39.71 o                         
  11  27   2       6292.95       6993.05        84.68 o                         
  13  27   2       5804.71       5375.51        77.87 o                         
  15  27   2      17817.23      17528.60       150.18 o                         
  17  27   2         41.94        159.15        42.69 o                         
  19  27   2          9.60         29.93        42.29 o                         
  21  27   2        280.54        369.76        47.98 o                         
  23  27   2      13551.43      13456.07       142.18 o                         
  25  27   2      18384.00      18393.90       171.91 o                         
  27  27   2        562.82        545.17        70.28 o                         
 -26  28   2      13121.74      12502.56       155.35 o                         
 -24  28   2       4173.40       4047.86       141.41 o                         
 -22  28   2         11.54        -61.74        61.74 o                         
 -20  28   2         94.67        -69.19        75.14 o                         
 -18  28   2      75625.62      77113.65       546.50 o                         
 -16  28   2       9591.57       8705.91       119.98 o                         
 -14  28   2      12406.71      12319.49       142.89 o                         
 -12  28   2       7600.57       7919.19       114.21 o                         
 -10  28   2         74.20        -35.69        43.19 o                         
  -8  28   2      27367.54      27542.54       222.05 o                         
  -6  28   2        109.44        130.31        52.95 o                         
  -4  28   2       4729.34       4897.49        82.19 o                         
  -2  28   2       6375.90       6830.09        91.77 o                         
   0  28   2       7197.05       7601.29        95.44 o                         
   2  28   2      24904.55      23038.55       190.13 o                         
   4  28   2       6044.63       7239.82       100.81 o                         
   6  28   2       8663.31       9838.00       113.11 o                         
   8  28   2       2353.29       1764.22        58.95 o                         
  10  28   2       8837.63      10354.57       120.66 o                         
  12  28   2       1420.01       1384.28        50.27 o                         
  14  28   2          7.86         57.98        39.63 o                         
  16  28   2      96485.53     105293.29       569.72 o                         
  18  28   2     102141.05     101857.87       553.93 o                         
  20  28   2       1931.69       2720.64        71.15 o                         
  22  28   2        498.51        458.40        53.78 o                         
  24  28   2      17391.37      18520.32       173.24 o                         
  26  28   2       3298.10       2780.84        88.85 o                         
  28  28   2       6380.55       6712.09       134.15 o                         
 -27  29   2        467.26        626.58        79.62 o                         
 -25  29   2      22707.51      23046.44       224.20 o                         
 -23  29   2       5010.53       5309.94       115.07 o                         
 -21  29   2       9276.09       9366.61       142.41 o                         
 -19  29   2       1144.47        987.98        78.12 o                         
 -17  29   2       3382.81       3219.76        99.60 o                         
 -15  29   2        407.16        550.49        66.87 o                         
 -13  29   2       2679.59       2688.03        81.37 o                         
 -11  29   2        170.05        -27.73        65.41 o                         
  -9  29   2       1231.63        974.00        64.51 o                         
  -7  29   2         65.00        147.16        46.69 o                         
  -5  29   2      29821.92      26725.69       228.51 o                         
  -3  29   2        919.60        935.09        51.08 o                         
  -1  29   2      43390.54      40476.22       300.13 o                         
   1  29   2       2375.77       2625.88        71.38 o                         
   3  29   2       2674.72       2170.27        68.53 o                         
   5  29   2      17161.67      17981.85       160.72 o                         
   7  29   2        754.08       1035.51        51.55 o                         
   9  29   2      28024.46      27556.77       207.84 o                         
  11  29   2      36777.52      37578.09       254.33 o                         
  13  29   2      17595.79      18014.42       146.42 o                         
  15  29   2       5613.69       6138.26        93.12 o                         
  17  29   2        239.21        350.83        56.28 o                         
  19  29   2        235.80        293.63        51.64 o                         
  21  29   2        292.75        322.67        51.77 o                         
  23  29   2          4.03         28.48        65.36 o                         
  25  29   2        383.38        619.44        65.78 o                         
  27  29   2       1458.70       1681.93        84.21 o                         
  29  29   2       1664.02       1436.67        99.86 o                         
 -28  30   2          2.72        -25.43       117.16 o                         
 -26  30   2          8.32        -35.24        78.64 o                         
 -24  30   2       3777.45       2824.18        96.93 o                         
 -22  30   2        556.65        752.03        71.85 o                         
 -20  30   2      31658.02      30038.27       267.13 o                         
 -18  30   2       6132.65       5327.35       120.67 o                         
 -16  30   2        152.23        331.68        63.49 o                         
 -14  30   2         83.08        -32.87        68.41 o                         
 -12  30   2       2897.60       3521.98        91.37 o                         
 -10  30   2      21960.95      20883.21       205.98 o                         
  -8  30   2         93.18         66.05        66.47 o                         
  -6  30   2        664.51        989.57        67.86 o                         
  -4  30   2      14092.56      15803.00       158.42 o                         
  -2  30   2      16389.79      16761.87       151.95 o                         
   0  30   2      65244.29      62620.34       407.03 o                         
   2  30   2      74024.50      76666.49       484.45 o                         
   4  30   2      29108.26      27778.73       214.15 o                         
   6  30   2       3401.48       4188.57        86.89 o                         
   8  30   2       3187.97       2226.91        65.64 o                         
  10  30   2        360.28        612.33        48.77 o                         
  12  30   2       2108.30       1878.53        58.10 o                         
  14  30   2      11371.51       9317.48       109.86 o                         
  16  30   2          3.69        169.57        47.62 o                         
  18  30   2      42085.57      41732.97       272.60 o                         
  20  30   2      23147.42      22648.20       183.62 o                         
  22  30   2        273.36        283.52        57.98 o                         
  24  30   2      18706.34      17591.22       183.60 o                         
  26  30   2       1129.24       1014.70        75.37 o                         
  28  30   2        971.72       1152.94       115.89 o                         
  30  30   2       8090.15       9011.27       236.42 o                         
 -29  31   2       4089.78       4149.57       140.82 o                         
 -27  31   2       5448.35       5932.62       146.26 o                         
 -25  31   2        558.28        258.47        80.83 o                         
 -23  31   2       1583.10       1531.37        84.20 o                         
 -21  31   2       2671.19       3282.34       107.40 o                         
 -19  31   2        426.85        672.36        96.16 o                         
 -17  31   2      38837.01      38792.91       331.73 o                         
 -15  31   2        917.54       1457.29        74.40 o                         
 -13  31   2        675.48        600.60        64.78 o                         
 -11  31   2        284.90        307.22        63.68 o                         
  -9  31   2       4671.57       3995.52        93.56 o                         
  -7  31   2        613.98        493.00        54.29 o                         
  -5  31   2      13680.13      11972.13       143.70 o                         
  -3  31   2      18004.95      16805.72       167.84 o                         
  -1  31   2      23083.39      23542.85       200.21 o                         
   1  31   2       1536.63       1539.20        59.58 o                         
   3  31   2       1423.45       1306.59        56.92 o                         
   5  31   2      12387.39      11695.56       129.51 o                         
   7  31   2       4738.21       4601.85        89.36 o                         
   9  31   2       4253.07       4187.43        90.40 o                         
  11  31   2       2255.23       2664.82        71.37 o                         
  13  31   2       3439.81       3328.32        77.60 o                         
  15  31   2       1105.59       1092.82        55.86 o                         
  17  31   2       1279.14       1221.37        58.08 o                         
  19  31   2       3033.10       2402.71        86.70 o                         
  21  31   2      10057.67      10313.68       132.03 o                         
  23  31   2        270.97        344.37        62.85 o                         
  25  31   2        216.69        155.97        66.52 o                         
  27  31   2        280.44        317.85        94.99 o                         
  29  31   2        198.87        141.62        96.02 o                         
  31  31   2       8479.14       9024.92       184.31 o                         
 -30  32   2        206.04        237.91        93.00 o                         
 -28  32   2        152.72        127.42       108.56 o                         
 -26  32   2       2864.30       2853.82       116.69 o                         
 -24  32   2       4599.30       4865.61       126.31 o                         
 -22  32   2      31524.97      32817.28       357.95 o                         
 -20  32   2      36515.56      35213.74       315.51 o                         
 -18  32   2        356.20        795.39        79.26 o                         
 -16  32   2       2567.37       3401.18       106.87 o                         
 -14  32   2       9446.06       7898.21       136.14 o                         
 -12  32   2      18036.83      18998.85       204.05 o                         
 -10  32   2      27568.60      27650.79       243.61 o                         
  -8  32   2         50.03        113.19        53.77 o                         
  -6  32   2       9366.58       9813.10       132.22 o                         
  -4  32   2       2937.99       2399.86        86.08 o                         
  -2  32   2      78724.89      76783.93       540.45 o                         
   0  32   2      17686.16      17965.78       177.65 o                         
   2  32   2       2407.11       1561.30        62.80 o                         
   4  32   2         10.80         30.59        48.28 o                         
   6  32   2        976.84       1442.40        60.30 o                         
   8  32   2        408.10        271.08        51.49 o                         
  10  32   2       2860.48       3121.39        80.25 o                         
  12  32   2        220.07        339.18        49.10 o                         
  14  32   2        103.29         93.95        48.22 o                         
  16  32   2        576.73        512.82        54.56 o                         
  18  32   2        314.97        134.27        52.10 o                         
  20  32   2       7738.07       7837.37       120.11 o                         
  22  32   2       6992.58       7764.57       125.95 o                         
  24  32   2      18147.62      15932.22       179.53 o                         
  26  32   2        883.09        856.29        84.34 o                         
  28  32   2       2616.55       3299.77       139.12 o                         
  30  32   2       9157.03       8031.77       176.38 o                         
  32  32   2       2734.94       3716.47       133.20 o                         
 -31  33   2        837.65        879.81       104.33 o                         
 -29  33   2       1067.57       1230.52       102.00 o                         
 -27  33   2       1839.75       1703.09       114.45 o                         
 -25  33   2       5173.31       5725.30       139.42 o                         
 -23  33   2      12326.21      11912.54       192.11 o                         
 -21  33   2      11920.44      11271.28       208.26 o                         
 -19  33   2       1426.31       1084.38       105.13 o                         
 -17  33   2       8267.99       7300.55       140.70 o                         
 -15  33   2        843.25        977.23        74.38 o                         
 -13  33   2       1474.27       1318.39        77.65 o                         
 -11  33   2      11114.52      10280.33       150.22 o                         
  -9  33   2         33.39         10.19        54.94 o                         
  -7  33   2       2319.67       2239.37        78.77 o                         
  -5  33   2      24106.97      24667.29       225.83 o                         
  -3  33   2       2134.20       2298.09        82.18 o                         
  -1  33   2        191.05        222.31        58.44 o                         
   1  33   2       4659.72       4290.69       101.51 o                         
   3  33   2          7.16         90.60        54.33 o                         
   5  33   2       8291.40       7964.77       116.44 o                         
   7  33   2       4959.79       5520.76        98.20 o                         
   9  33   2       3290.53       3112.38        83.27 o                         
  11  33   2      11540.85      11583.06       126.20 o                         
  13  33   2      13065.77      12225.41       124.83 o                         
  15  33   2       5651.14       5708.25        98.02 o                         
  17  33   2       1657.39       2078.15        69.61 o                         
  19  33   2        110.04        176.49        60.25 o                         
  21  33   2       7190.42       6969.41       131.39 o                         
  23  33   2       1531.19       1794.14        78.72 o                         
  25  33   2        174.95         48.42        83.03 o                         
  27  33   2       4314.13       3958.57       141.14 o                         
  29  33   2       2810.70       2628.32       115.90 o                         
  31  33   2       8513.47       8223.84       182.36 o                         
  33  33   2       7337.96       7780.11       188.18 o                         
 -32  34   2       5129.35       5241.12       164.42 o                         
 -30  34   2        590.54        896.34       110.34 o                         
 -28  34   2         23.26         58.87        88.78 o                         
 -26  34   2       2298.51       2192.66       117.11 o                         
 -24  34   2      10428.54      10669.21       176.41 o                         
 -22  34   2      21473.57      22301.61       253.39 o                         
 -20  34   2      25309.48      23399.45       275.18 o                         
 -18  34   2         34.88          4.77        77.44 o                         
 -16  34   2       6774.20       6318.15       136.16 o                         
 -14  34   2        103.90         27.67        75.42 o                         
 -12  34   2       1583.05       1282.79        78.12 o                         
 -10  34   2       3651.02       3182.52        99.80 o                         
  -8  34   2       6597.25       7628.99       126.49 o                         
  -6  34   2       5818.59       6169.79       116.07 o                         
  -4  34   2       8659.73       9290.11       143.88 o                         
  -2  34   2      24721.97      27922.52       247.57 o                         
   0  34   2      12115.96      10521.87       139.25 o                         
   2  34   2        641.97        225.27        56.28 o                         
   4  34   2        408.48        255.51        57.59 o                         
   6  34   2         46.41         -0.07        53.60 o                         
   8  34   2        863.54       1039.17        60.81 o                         
  10  34   2        639.12        433.66        55.69 o                         
  12  34   2      20719.89      20033.14       167.46 o                         
  14  34   2       4508.08       5618.98        96.97 o                         
  16  34   2        377.58        208.93        56.23 o                         
  18  34   2       8754.16       9823.87       127.90 o                         
  20  34   2        739.39        963.95        70.21 o                         
  22  34   2       4159.93       3085.86        97.17 o                         
  24  34   2       7582.88       7631.70       157.09 o                         
  26  34   2        111.74        145.12        90.33 o                         
  28  34   2        330.27        343.30        95.97 o                         
  30  34   2        638.61        836.93       102.87 o                         
  32  34   2        756.76       1126.78       111.90 o                         
  34  34   2        320.67        375.73       125.51 o                         
 -33  35   2       4875.61       5045.22       176.41 o                         
 -31  35   2       2594.94       2923.00       132.99 o                         
 -29  35   2       3875.53       3774.28       134.71 o                         
 -27  35   2          3.93         13.38        97.13 o                         
 -25  35   2       3449.37       3161.26       120.80 o                         
 -23  35   2         59.57       -105.90       105.90 o                         
 -21  35   2       5463.59       5996.01       162.33 o                         
 -19  35   2       1357.01       1843.83        97.44 o                         
 -17  35   2       7396.62       7382.77       148.71 o                         
 -15  35   2       2788.96       2466.00       117.00 o                         
 -13  35   2       7833.44       8772.28       150.27 o                         
 -11  35   2      23083.93      24162.18       243.22 o                         
  -9  35   2       1601.34       1804.50        83.07 o                         
  -7  35   2       1422.51       1027.83        75.76 o                         
  -5  35   2      19722.34      18980.22       198.72 o                         
  -3  35   2        329.71        262.07        72.86 o                         
  -1  35   2       2486.88       2723.40        95.50 o                         
   1  35   2       5512.58       5643.11       113.92 o                         
   3  35   2       9196.49      10502.64       142.88 o                         
   5  35   2      12607.35      11721.45       150.48 o                         
   7  35   2       2239.73       1827.76        73.30 o                         
   9  35   2      12719.39      12672.61       142.42 o                         
  11  35   2       4061.15       3384.91        84.44 o                         
  13  35   2       6466.36       6103.57       103.65 o                         
  15  35   2       1238.96       1521.27        67.15 o                         
  17  35   2      17099.35      17035.86       171.44 o                         
  19  35   2          7.60        -58.14        61.14 o                         
  21  35   2        178.60        -20.26        78.58 o                         
  23  35   2       1870.08       1485.53        97.32 o                         
  25  35   2      10634.72      11057.40       171.50 o                         
  27  35   2         36.44        -73.20        91.71 o                         
  29  35   2        103.63         -7.61        97.63 o                         
  31  35   2       3286.30       3138.81       134.32 o                         
  33  35   2       9410.33      10652.82       210.23 o                         
  35  35   2        320.51        236.67       150.48 o                         
 -34  36   2       1743.37       2162.33       164.89 o                         
 -32  36   2       1927.68       1987.92       142.64 o                         
 -30  36   2       1881.62       2540.31       139.20 o                         
 -28  36   2       4984.06       5270.94       161.00 o                         
 -26  36   2       1378.75       1425.56       104.75 o                         
 -24  36   2      10729.19      10267.17       181.59 o                         
 -22  36   2       1963.39       2052.21       110.60 o                         
 -20  36   2        661.85        578.75       113.69 o                         
 -18  36   2       1143.23        822.39        84.61 o                         
 -16  36   2         34.48         -9.85        77.15 o                         
 -14  36   2       1341.60       1576.50        90.50 o                         
 -12  36   2         56.53         55.54        79.90 o                         
 -10  36   2         20.11        301.67        84.54 o                         
  -8  36   2      19766.73      19408.76       214.97 o                         
  -6  36   2       4594.64       4415.30       126.38 o                         
  -4  36   2       3943.94       3760.61       137.03 o                         
  -2  36   2        114.20         98.73        64.36 o                         
   0  36   2      12528.68      14137.10       169.97 o                         
   2  36   2       2193.60       1846.14        77.78 o                         
   4  36   2       4209.39       5426.61       115.84 o                         
   6  36   2        204.42        407.26        61.77 o                         
   8  36   2        141.77        128.52        58.98 o                         
  10  36   2      17396.11      19302.92       173.79 o                         
  12  36   2       1166.11       1429.96        70.17 o                         
  14  36   2       2881.99       2708.29        87.29 o                         
  16  36   2        269.92        244.51        61.59 o                         
  18  36   2       5650.47       6144.38       115.38 o                         
  20  36   2      22335.43      21394.41       219.81 o                         
  22  36   2       3730.48       4206.12       123.02 o                         
  24  36   2        819.13        943.88        89.22 o                         
  26  36   2         56.64        257.47       103.62 o                         
  28  36   2        213.28        138.64       127.50 o                         
  30  36   2        359.74        544.99       121.96 o                         
  32  36   2        110.51        410.60       113.42 o                         
  34  36   2       8365.13       7946.40       199.83 o                         
  36  36   2      14597.01      15208.13       321.48 o                         
 -35  37   2         11.75       -142.29       164.82 o                         
 -33  37   2        272.71        338.41       160.87 o                         
 -31  37   2        147.76        229.24       141.49 o                         
 -29  37   2       1248.14       1647.84       132.14 o                         
 -27  37   2        339.56        519.56       111.21 o                         
 -25  37   2       6386.21       6064.16       184.37 o                         
 -23  37   2       2713.57       2552.51       134.96 o                         
 -21  37   2       4774.38       4265.82       156.77 o                         
 -19  37   2       3936.98       3886.06       133.74 o                         
 -17  37   2        279.72         71.03       104.96 o                         
 -15  37   2       5656.51       4990.89       153.15 o                         
 -13  37   2      10608.90       9812.46       167.09 o                         
 -11  37   2      25742.48      23212.84       241.41 o                         
  -9  37   2         14.37         -5.26        81.74 o                         
  -7  37   2         50.13        -40.76        69.84 o                         
  -5  37   2         46.24        156.80        71.79 o                         
  -3  37   2       2915.11       2724.93        93.38 o                         
  -1  37   2      10417.11       9236.21       142.88 o                         
   1  37   2       7397.88       7025.28       130.53 o                         
   3  37   2      28969.04      28140.10       244.99 o                         
   5  37   2      12192.24      11753.55       148.02 o                         
   7  37   2         40.11        -60.48        60.48 o                         
   9  37   2         37.90        -20.26        67.36 o                         
  11  37   2         69.78         80.70        70.25 o                         
  13  37   2         96.38        153.23        61.38 o                         
  15  37   2         69.38         -8.71        61.28 o                         
  17  37   2      13798.25      13031.07       150.89 o                         
  19  37   2        934.06        659.57        74.06 o                         
  21  37   2        155.00        462.32       102.43 o                         
  23  37   2       1510.51       1088.66        95.73 o                         
  25  37   2         15.71        -77.14        88.23 o                         
  27  37   2      23384.41      23237.43       273.91 o                         
  29  37   2      12856.44      13432.12       231.15 o                         
  31  37   2       1478.60       1741.33       141.13 o                         
  33  37   2       1493.27       2006.82       133.52 o                         
  35  37   2        321.12        553.05       138.55 o                         
  37  37   2       1967.06       2463.92       311.24 o                         
 -36  38   2       2396.36       2947.44       396.81 o                         
 -34  38   2        501.40        641.81       147.94 o                         
 -32  38   2       3831.04       3847.99       176.63 o                         
 -30  38   2       6750.82       7039.01       216.05 o                         
 -28  38   2       5050.37       4239.34       178.82 o                         
 -26  38   2      15012.74      16890.40       247.17 o                         
 -24  38   2        356.98        404.59       149.29 o                         
 -22  38   2       5521.52       4600.75       174.52 o                         
 -20  38   2       2810.23       2497.67       123.69 o                         
 -18  38   2          0.68        -61.04       143.79 o                         
 -16  38   2       2593.86       2169.87       153.53 o                         
 -14  38   2        746.28        391.86        99.00 o                         
 -12  38   2       1828.43       2441.35       114.16 o                         
 -10  38   2       7907.85       7653.44       165.23 o                         
  -8  38   2      24378.22      25291.72       280.34 o                         
  -6  38   2       1178.54       1193.81        99.56 o                         
  -4  38   2       8524.32      10282.78       219.40 o                         
  -2  38   2      35623.00      35812.18       334.64 o                         
   0  38   2      44514.83      44527.68       377.93 o                         
   2  38   2         22.71         82.19        74.17 o                         
   4  38   2      12949.17      11677.68       176.14 o                         
   6  38   2        232.02         60.32        69.28 o                         
   8  38   2       5919.79       5665.01       121.35 o                         
  10  38   2         46.09         60.96        60.73 o                         
  12  38   2        274.60        436.78        68.01 o                         
  14  38   2       2048.49       2371.08        90.61 o                         
  16  38   2         66.02         31.52        67.34 o                         
  18  38   2       9767.33       9362.08       147.67 o                         
  20  38   2        465.36        657.78        84.04 o                         
  22  38   2       6299.66       6074.36       145.31 o                         
  24  38   2       3563.78       3586.48       126.89 o                         
  26  38   2       1489.70       1601.48       125.12 o                         
  28  38   2         37.21        172.56       116.76 o                         
  30  38   2       1146.20       1818.79       151.24 o                         
  32  38   2        984.58        797.86       128.16 o                         
  34  38   2       1087.48        874.01       137.04 o                         
  36  38   2       5921.63       7087.80       331.85 o                         
 -35  39   2          0.67       -148.27       237.95 o                         
 -33  39   2       5826.19       5748.35       222.47 o                         
 -31  39   2         58.41        363.69       160.66 o                         
 -29  39   2        394.81        679.92       154.11 o                         
 -27  39   2        225.28        475.18       135.84 o                         
 -25  39   2        389.76        476.01       110.59 o                         
 -23  39   2       3154.28       3511.40       143.94 o                         
 -21  39   2        804.81       1267.93       117.00 o                         
 -19  39   2        302.48        253.61       127.09 o                         
 -17  39   2      11800.94      11108.53       257.07 o                         
 -15  39   2         75.20       -108.41       108.41 o                         
 -13  39   2       4963.53       5489.89       146.18 o                         
 -11  39   2      13456.56      13361.51       200.14 o                         
  -9  39   2       4095.16       3869.37       127.31 o                         
  -7  39   2       6714.36       6699.22       154.85 o                         
  -5  39   2      10528.41      10842.28       190.61 o                         
  -3  39   2       6543.11       7203.26       166.67 o                         
  -1  39   2         91.72        272.15        76.58 o                         
   1  39   2        162.98        263.98        76.25 o                         
   3  39   2        174.59         37.55        76.67 o                         
   5  39   2       1439.71       1153.60        95.30 o                         
   7  39   2      27676.65      27392.03       269.16 o                         
   9  39   2      32536.26      33259.90       292.46 o                         
  11  39   2      17099.78      17809.56       196.85 o                         
  13  39   2       1746.49       1768.69        86.12 o                         
  15  39   2       3198.09       3721.70       110.66 o                         
  17  39   2        300.31        283.11        87.31 o                         
  19  39   2       1347.33       1636.99       114.42 o                         
  21  39   2        910.72       1027.28       104.49 o                         
  23  39   2        441.84        466.58        99.05 o                         
  25  39   2       9114.55       9015.42       180.54 o                         
  27  39   2       1089.99        977.90       116.87 o                         
  29  39   2       3918.48       4141.55       158.08 o                         
  31  39   2       2523.73       2461.69       141.32 o                         
  33  39   2         22.64        101.90       132.83 o                         
  35  39   2          0.09        -96.95       245.55 o                         
 -34  40   2       5128.03       6223.03       434.76 o                         
 -32  40   2        123.99        340.26       150.32 o                         
 -30  40   2       1049.51       1297.61       189.59 o                         
 -28  40   2        116.94        259.37       126.50 o                         
 -26  40   2       1757.45       1716.66       143.06 o                         
 -24  40   2        271.88        302.97       120.27 o                         
 -22  40   2       1299.30       1565.80       124.84 o                         
 -20  40   2          0.75         83.21       109.64 o                         
 -18  40   2        283.16         88.42       127.36 o                         
 -16  40   2       6088.03       5768.88       168.62 o                         
 -14  40   2       2141.37       2376.18       121.63 o                         
 -12  40   2        379.73        136.61       104.84 o                         
 -10  40   2       3996.13       3980.43       145.78 o                         
  -8  40   2       4605.18       5560.69       198.07 o                         
  -6  40   2       1351.22       1678.91        99.36 o                         
  -4  40   2        857.99        865.80        91.43 o                         
  -2  40   2        406.00        253.13        88.39 o                         
   0  40   2        302.68        611.98       128.68 o                         
   2  40   2        801.67        697.87        82.82 o                         
   4  40   2        422.13        242.84        78.76 o                         
   6  40   2       3517.77       3947.97       112.63 o                         
   8  40   2       1280.90       1193.62        81.88 o                         
  10  40   2       1131.71       1287.87        77.92 o                         
  12  40   2       6035.04       5990.49       129.16 o                         
  14  40   2       5870.02       6620.82       137.67 o                         
  16  40   2         52.77         28.31        79.91 o                         
  18  40   2       5570.04       4818.27       150.74 o                         
  20  40   2        289.37         27.32        99.86 o                         
  22  40   2        694.30       1330.21       145.45 o                         
  24  40   2       1094.32       1156.25       111.93 o                         
  26  40   2        851.42       1713.24       125.49 o                         
  28  40   2         47.24        -60.01       115.56 o                         
  30  40   2        570.49        767.84       138.51 o                         
  32  40   2       3401.71       3045.16       164.38 o                         
  34  40   2      11757.17      11124.39       419.25 o                         
 -33  41   2       1118.22       1343.64       377.26 o                         
 -31  41   2       5571.10       5878.40       228.69 o                         
 -29  41   2        128.29        319.75       141.61 o                         
 -27  41   2         12.52         50.11       124.40 o                         
 -25  41   2         18.50        -29.15       122.24 o                         
 -23  41   2       4096.41       3592.44       155.01 o                         
 -21  41   2         14.55        -28.45       125.37 o                         
 -19  41   2       1204.14       1517.48       165.32 o                         
 -17  41   2         28.18        -45.30       104.01 o                         
 -15  41   2       2857.22       2327.54       122.92 o                         
 -13  41   2      20709.36      20535.93       267.37 o                         
 -11  41   2      28591.58      27236.89       298.25 o                         
  -9  41   2        739.95       1025.38       100.76 o                         
  -7  41   2       6567.10       7051.47       169.72 o                         
  -5  41   2       3635.66       4322.47       135.76 o                         
  -3  41   2         11.63        -30.64       101.39 o                         
  -1  41   2       7523.53       8002.98       165.39 o                         
   1  41   2        773.38        743.92        90.81 o                         
   3  41   2        658.46        297.45        91.78 o                         
   5  41   2         26.47        -77.14        77.14 o                         
   7  41   2       4754.30       4359.57       122.05 o                         
   9  41   2      17431.32      17616.37       189.86 o                         
  11  41   2       5985.28       5694.83       129.40 o                         
  13  41   2       1991.20       1980.34        89.17 o                         
  15  41   2       3934.55       4321.08       122.92 o                         
  17  41   2         15.76        -17.52        95.15 o                         
  19  41   2        563.30        329.95       103.71 o                         
  21  41   2       1625.68       1610.84       164.39 o                         
  23  41   2        643.43        787.83       127.80 o                         
  25  41   2       4196.61       4616.95       206.40 o                         
  27  41   2       2069.97       2560.95       148.85 o                         
  29  41   2       2107.41       2057.72       149.63 o                         
  31  41   2        127.62        221.55       153.89 o                         
  33  41   2       2426.50       2308.84       187.96 o                         
 -32  42   2        115.09         84.42       442.71 o                         
 -30  42   2        138.14        240.89       199.78 o                         
 -28  42   2       1037.85       1011.81       142.83 o                         
 -26  42   2       1283.68       2591.30       144.67 o                         
 -24  42   2         78.84        165.56       145.02 o                         
 -22  42   2       2476.14       2242.31       141.51 o                         
 -20  42   2       1908.88       1805.43       132.16 o                         
 -18  42   2       1191.75       1227.64       122.08 o                         
 -16  42   2        919.63        824.89       114.53 o                         
 -14  42   2       1872.92       2014.05       121.84 o                         
 -12  42   2       2774.91       2966.66       132.00 o                         
 -10  42   2       3025.68       2264.53       120.11 o                         
  -8  42   2        638.25        467.26        94.18 o                         
  -6  42   2       1692.80       1525.90       106.88 o                         
  -4  42   2         35.98         72.71        90.83 o                         
  -2  42   2       1166.32       1139.58       100.17 o                         
   0  42   2       6993.03       6671.06       162.72 o                         
   2  42   2        333.35        478.99        90.89 o                         
   4  42   2       3811.88       2942.83       110.34 o                         
   6  42   2        517.71        420.15        85.31 o                         
   8  42   2       7278.73       8020.33       157.34 o                         
  10  42   2       4916.23       4674.51       126.94 o                         
  12  42   2       9581.97      10617.71       162.13 o                         
  14  42   2      10350.80       9772.41       163.45 o                         
  16  42   2       2090.92       2279.85       113.76 o                         
  18  42   2       1553.81       2122.51       122.29 o                         
  20  42   2         59.04        -66.60       106.92 o                         
  22  42   2         31.58         40.16       119.85 o                         
  24  42   2       2229.54       2608.81       138.74 o                         
  26  42   2         77.34        260.76       144.61 o                         
  28  42   2        317.17        240.88       163.29 o                         
  30  42   2         60.79         49.59       220.66 o                         
  32  42   2       1612.75       1396.61       210.65 o                         
 -31  43   2         53.64       -106.49       742.76 o                         
 -29  43   2       8590.84       8656.14       376.00 o                         
 -27  43   2       5347.79       5198.40       233.39 o                         
 -25  43   2      10538.36      10019.05       232.18 o                         
 -23  43   2       1639.64       1728.90       165.75 o                         
 -21  43   2       2187.01       2017.78       139.72 o                         
 -19  43   2       2827.71       3043.44       145.44 o                         
 -17  43   2        538.51        432.35       118.69 o                         
 -15  43   2          7.99        -74.40       109.40 o                         
 -13  43   2       3394.19       3585.43       147.99 o                         
 -11  43   2      12316.46      12459.85       221.34 o                         
  -9  43   2          5.94       -103.17       103.17 o                         
  -7  43   2       1136.60        999.16       102.35 o                         
  -5  43   2        440.21        432.11        99.77 o                         
  -3  43   2       2378.73       2421.74       116.93 o                         
  -1  43   2        289.17        358.08        98.54 o                         
   1  43   2       8175.30       8240.58       172.19 o                         
   3  43   2        175.85         63.94        99.12 o                         
   5  43   2        887.90        851.33        89.00 o                         
   7  43   2        470.60        375.35        85.06 o                         
   9  43   2      19462.63      18374.83       217.00 o                         
  11  43   2        416.97        410.21        85.10 o                         
  13  43   2        682.09        926.65        90.22 o                         
  15  43   2        556.49        461.06        97.08 o                         
  17  43   2       3671.38       3698.92       147.39 o                         
  19  43   2      14157.99      14966.00       277.49 o                         
  21  43   2       7422.50       7205.15       194.39 o                         
  23  43   2       4738.34       4550.09       165.23 o                         
  25  43   2       6002.16       6477.25       215.59 o                         
  27  43   2        609.35        613.24       139.50 o                         
  29  43   2       7474.40       7735.06       603.22 o                         
  31  43   2      10598.24      11082.79       538.17 o                         
 -30  44   2        569.75        491.90       806.71 o                         
 -28  44   2        191.98       -130.12       378.76 o                         
 -26  44   2        574.53        833.72       147.44 o                         
 -24  44   2       1131.15        960.98       143.50 o                         
 -22  44   2        132.57        144.39       132.96 o                         
 -20  44   2        181.36        217.76       123.83 o                         
 -18  44   2        731.36        590.27       155.98 o                         
 -16  44   2         22.82       -116.36       116.36 o                         
 -14  44   2       9500.18       8876.72       212.91 o                         
 -12  44   2       5446.93       5036.53       165.43 o                         
 -10  44   2       1910.95       2348.24       129.62 o                         
  -8  44   2          1.92         67.31       106.23 o                         
  -6  44   2       4012.19       3990.67       142.42 o                         
  -4  44   2       2809.46       3289.67       129.16 o                         
  -2  44   2         22.10          8.62       104.18 o                         
   0  44   2       1043.36        951.06       101.33 o                         
   2  44   2        376.88        654.65       106.51 o                         
   4  44   2         38.91         36.50       125.98 o                         
   6  44   2        547.54        499.49       100.57 o                         
   8  44   2       1662.48       1545.15       113.85 o                         
  10  44   2        155.38        371.02        85.95 o                         
  12  44   2          3.28         34.43        87.08 o                         
  14  44   2        191.11        426.67       101.20 o                         
  16  44   2       1393.23       1389.39       120.06 o                         
  18  44   2       1907.34       1851.69       127.45 o                         
  20  44   2        214.45         39.39       128.78 o                         
  22  44   2        274.68         61.72       161.80 o                         
  24  44   2        499.32        362.45       129.31 o                         
  26  44   2        161.75        469.92       145.63 o                         
  28  44   2       3155.36       3434.76       203.60 o                         
  30  44   2       8235.02       8824.73       636.15 o                         
 -27  45   2       5336.67       5576.09       389.45 o                         
 -25  45   2      14897.60      15633.93       326.42 o                         
 -23  45   2        399.20        455.21       141.40 o                         
 -21  45   2       3103.15       3467.97       162.52 o                         
 -19  45   2       1763.70       1847.30       143.11 o                         
 -17  45   2       1039.48       1316.22       137.49 o                         
 -15  45   2       1504.08       1531.59       133.32 o                         
 -13  45   2         18.32          7.95       124.77 o                         
 -11  45   2        999.14       1029.30       130.01 o                         
  -9  45   2       3667.47       3808.78       206.38 o                         
  -7  45   2       2186.68       2064.38       168.62 o                         
  -5  45   2        775.50        926.02       117.29 o                         
  -3  45   2       4529.49       4562.90       152.10 o                         
  -1  45   2      13705.65      14433.11       220.46 o                         
   1  45   2         94.30       -101.11       101.11 o                         
   3  45   2      10895.71      11776.13       207.55 o                         
   5  45   2       3809.92       3669.49       131.18 o                         
   7  45   2         67.69        -47.13        94.32 o                         
   9  45   2      10185.85       9951.49       174.93 o                         
  11  45   2        882.49       1168.87        94.71 o                         
  13  45   2       3201.18       3370.91       126.49 o                         
  15  45   2       3777.88       3613.85       149.82 o                         
  17  45   2        186.61         32.44       115.12 o                         
  19  45   2       2841.78       3219.04       147.51 o                         
  21  45   2        517.46        282.21       137.25 o                         
  23  45   2       3151.47       3203.33       152.01 o                         
  25  45   2       2650.64       2759.67       186.98 o                         
  27  45   2       6268.41       6611.81       252.64 o                         
 -26  46   2       1923.55       2318.44       427.44 o                         
 -24  46   2         26.02         64.16       190.34 o                         
 -22  46   2        997.51       1120.45       153.41 o                         
 -20  46   2        273.37        386.12       166.63 o                         
 -18  46   2        121.33         26.02       133.46 o                         
 -16  46   2         63.99        102.55       152.17 o                         
 -14  46   2      11923.26      12378.27       242.50 o                         
 -12  46   2       2365.23       2568.55       143.62 o                         
 -10  46   2         41.02        205.46       117.67 o                         
  -8  46   2       5886.26       5747.65       182.63 o                         
  -6  46   2         16.06        261.63       127.28 o                         
  -4  46   2        723.26        901.15       117.23 o                         
  -2  46   2       1663.63       1840.35       125.36 o                         
   0  46   2        520.88        426.71       108.10 o                         
   2  46   2          0.69         66.31       106.16 o                         
   4  46   2        232.53        124.98       122.28 o                         
   6  46   2       1252.17       1038.26       114.03 o                         
   8  46   2       6996.73       6784.05       168.01 o                         
  10  46   2        613.18        667.95        98.47 o                         
  12  46   2          6.42         24.98       101.83 o                         
  14  46   2       2117.11       1932.82       128.30 o                         
  16  46   2      10095.21       9557.23       220.01 o                         
  18  46   2         10.25       -109.65       139.59 o                         
  20  46   2        336.98         37.10       145.10 o                         
  22  46   2        860.04        622.70       135.00 o                         
  24  46   2        923.60        873.45       165.56 o                         
  26  46   2       3997.32       3473.74       348.45 o                         
 -25  47   2       1994.63       1467.60       507.68 o                         
 -23  47   2       2051.09       2446.33       314.08 o                         
 -21  47   2       2111.44       1889.91       204.86 o                         
 -19  47   2       4822.79       4084.13       173.35 o                         
 -17  47   2       1918.47       1233.73       147.23 o                         
 -15  47   2      21261.47      21421.92       307.32 o                         
 -13  47   2       5280.64       5867.97       189.29 o                         
 -11  47   2        117.99        276.30       143.29 o                         
  -9  47   2       1650.73       1978.69       135.15 o                         
  -7  47   2        530.48        515.53       120.65 o                         
  -5  47   2       1541.80       1174.92       124.40 o                         
  -3  47   2       2377.48       2496.78       136.60 o                         
  -1  47   2          8.52         64.40       111.54 o                         
   1  47   2       5414.70       5931.76       169.89 o                         
   3  47   2         35.18         86.28       103.54 o                         
   5  47   2          0.11        -44.38       103.76 o                         
   7  47   2         20.12       -113.24       113.24 o                         
   9  47   2      15304.02      14775.12       214.70 o                         
  11  47   2       2384.26       2212.77       142.69 o                         
  13  47   2       1989.42       2140.61       130.05 o                         
  15  47   2       1727.75       1879.83       137.34 o                         
  17  47   2        180.53        -85.73       125.31 o                         
  19  47   2       5781.03       5899.74       241.84 o                         
  21  47   2       2126.81       1909.48       215.64 o                         
  23  47   2        547.44        567.08       159.19 o                         
  25  47   2       5979.83       6003.81       304.94 o                         
 -22  48   2       8986.71       8880.09       561.13 o                         
 -20  48   2       1603.53       1719.46       233.92 o                         
 -18  48   2         66.07         38.01       184.90 o                         
 -16  48   2        185.18        193.21       150.96 o                         
 -14  48   2       5511.50       5157.27       186.99 o                         
 -12  48   2       2158.75       1949.43       147.67 o                         
 -10  48   2       3388.81       3880.96       173.98 o                         
  -8  48   2        181.26        277.65       144.12 o                         
  -6  48   2       4446.00       5128.84       174.78 o                         
  -4  48   2         75.47        207.42       121.77 o                         
  -2  48   2       6275.85       6513.65       192.00 o                         
   0  48   2       3499.64       3380.75       148.52 o                         
   2  48   2        138.88         79.59       120.23 o                         
   4  48   2        227.55        194.99       112.65 o                         
   6  48   2       9099.71       9061.33       197.49 o                         
   8  48   2       1304.99        998.99       111.96 o                         
  10  48   2       3485.64       3673.19       146.84 o                         
  12  48   2       6468.44       6496.23       213.83 o                         
  14  48   2       1622.00       2054.53       147.57 o                         
  16  48   2       1895.85       2371.82       149.15 o                         
  18  48   2        991.38       1276.23       146.51 o                         
  20  48   2       2010.08       1898.06       191.84 o                         
  22  48   2        394.30        444.94       218.46 o                         
 -21  49   2        133.40       -230.40       506.65 o                         
 -19  49   2        618.72        367.09       206.18 o                         
 -17  49   2       1588.43       1440.11       219.59 o                         
 -15  49   2       4874.73       4763.84       281.08 o                         
 -13  49   2         11.89        357.42       145.78 o                         
 -11  49   2        468.07        447.22       135.95 o                         
  -9  49   2       4153.00       4196.75       170.52 o                         
  -7  49   2       1729.48       2266.15       145.39 o                         
  -5  49   2       2955.89       3282.49       154.62 o                         
  -3  49   2       1447.18       1371.84       135.63 o                         
  -1  49   2         15.14        169.39       149.06 o                         
   1  49   2        589.01        306.82       170.36 o                         
   3  49   2          1.14         -0.77       144.04 o                         
   5  49   2       7507.22       6821.46       182.49 o                         
   7  49   2      11172.25      10611.07       203.68 o                         
   9  49   2        375.20        537.63       125.94 o                         
  11  49   2        193.44        115.80       126.77 o                         
  13  49   2       1967.19       2160.48       157.64 o                         
  15  49   2        427.42        149.28       166.06 o                         
  17  49   2       2753.86       2263.64       171.24 o                         
  19  49   2       1182.41        922.06       230.26 o                         
  21  49   2        344.18        356.14       235.75 o                         
 -18  50   2         47.25        114.94       391.85 o                         
 -16  50   2         58.73       -206.12       206.12 o                         
 -14  50   2        919.59        984.67       302.97 o                         
 -12  50   2       1163.17       1500.87       328.59 o                         
 -10  50   2       1700.59       1938.58       154.06 o                         
  -8  50   2        234.16        406.62       136.43 o                         
  -6  50   2        605.19        793.25       138.85 o                         
  -4  50   2       1956.83       2226.28       153.89 o                         
  -2  50   2       9725.78      10500.92       241.47 o                         
   0  50   2      11217.46      11325.89       261.29 o                         
   2  50   2        293.75        207.90       128.74 o                         
   4  50   2        486.11        572.98       128.81 o                         
   6  50   2       1937.31       1965.34       132.04 o                         
   8  50   2        990.10       1165.65       132.61 o                         
  10  50   2        108.00         10.99       149.73 o                         
  12  50   2        719.97        739.35       159.71 o                         
  14  50   2       2192.19       2209.61       208.16 o                         
  16  50   2        480.07        509.46       293.38 o                         
  18  50   2        132.96        -99.98       312.37 o                         
 -15  51   2       6497.77       7619.77       871.02 o                         
 -13  51   2         37.79        163.40       265.23 o                         
 -11  51   2          5.62        226.53       216.18 o                         
  -9  51   2       1275.00       1064.35       214.53 o                         
  -7  51   2        294.69        648.17       161.40 o                         
  -5  51   2        922.79       1397.21       157.96 o                         
  -3  51   2        905.16        939.73       146.47 o                         
  -1  51   2         48.26        319.86       154.78 o                         
   1  51   2        818.05        678.82       149.72 o                         
   3  51   2         53.02         20.56       135.38 o                         
   5  51   2      13355.54      13254.40       396.93 o                         
   7  51   2      14678.37      14820.60       409.83 o                         
   9  51   2       1888.76       1948.54       199.38 o                         
  11  51   2        272.71        189.04       228.36 o                         
  13  51   2          9.76        306.93       285.80 o                         
  15  51   2       1043.27        782.14       301.13 o                         
 -12  52   2        631.72        465.22       276.76 o                         
 -10  52   2       1468.14       2026.79       556.56 o                         
  -8  52   2        535.64       1095.09       275.31 o                         
  -6  52   2          1.17        -88.38       263.28 o                         
  -4  52   2       1343.55        938.06       205.24 o                         
  -2  52   2       4796.54       5543.82       278.13 o                         
   0  52   2      12609.34      13683.27       373.61 o                         
   2  52   2        232.88        100.27       203.18 o                         
   4  52   2        598.30        722.52       215.14 o                         
   6  52   2       2757.78       2899.70       255.01 o                         
   8  52   2       1426.59       1294.57       365.04 o                         
  10  52   2       1568.42       1921.75       318.09 o                         
  12  52   2       1459.16       1538.00      1106.77 o                         
  -7  53   2       4084.09       4294.73       854.37 o                         
  -5  53   2       1733.37       1946.54       313.37 o                         
  -3  53   2       1603.80       1875.20       737.84 o                         
  -1  53   2       3803.07       3820.31       504.09 o                         
   1  53   2        498.04        437.46       345.42 o                         
   3  53   2        665.53        497.35       265.32 o                         
   5  53   2       3743.20       3889.67       325.09 o                         
   7  53   2      10901.85      10954.67       907.37 o                         
   0   1   3      31316.32      29186.92       177.32 o                         
  -1   2   3        503.35        922.13        37.49 o                         
   1   2   3      23337.39      21325.87       128.92 o                         
  -2   3   3     362189.47     379209.91      1960.85 o                         
   0   3   3     345683.25     372913.28      1841.11 o                         
   2   3   3      18797.98      15254.97       100.52 o                         
  -3   4   3      42827.90      49694.61       271.77 o                         
  -1   4   3      49124.77      53467.53       325.22 o                         
   1   4   3      19544.47      15548.41        93.52 o                         
   3   4   3       2007.56       2129.18        38.82 o                         
  -4   5   3      25075.54      23204.76       149.38 o                         
  -2   5   3      24291.32      20238.12       114.78 o                         
   0   5   3      31997.60      35643.40       195.41 o                         
   2   5   3       2039.71       1999.77        36.41 o                         
   4   5   3        272.15        656.12        21.80 o                         
  -5   6   3       4224.13       4386.75        43.79 o                         
  -3   6   3       7321.10       5551.05        48.82 o                         
  -1   6   3      12111.05      11734.54        72.88 o                         
   1   6   3       2900.34       3872.37        37.56 o                         
   3   6   3       1154.53       1138.99        21.79 o                         
   5   6   3       8509.86       9216.65        73.64 o                         
  -6   7   3      27634.54      28253.80       173.85 o                         
  -4   7   3      67156.07      78559.75       444.81 o                         
  -2   7   3      45621.24      46896.18       252.77 o                         
   0   7   3      29823.75      28178.26       159.13 o                         
   2   7   3      21113.88      20955.83       123.21 o                         
   4   7   3       2740.16       2677.12        37.71 o                         
   6   7   3       2676.36       3905.45        45.22 o                         
  -7   8   3      10065.77      11697.80        98.40 o                         
  -5   8   3      33744.61      32591.31       198.04 o                         
  -3   8   3       8258.10       8469.47        67.30 o                         
  -1   8   3       1340.78        589.36        18.63 o                         
   1   8   3      22049.26      25710.55       151.50 o                         
   3   8   3      33797.17      35104.10       195.69 o                         
   5   8   3      61777.61      67891.18       400.01 o                         
   7   8   3      26584.10      25789.52       174.09 o                         
  -8   9   3       8333.91      10904.97        96.03 o                         
  -6   9   3       6446.63       6001.93        65.46 o                         
  -4   9   3        276.42        361.53        19.26 o                         
  -2   9   3       6211.26       7741.58        65.73 o                         
   0   9   3       7970.60       6837.90        56.50 o                         
   2   9   3      23642.49      22941.11       135.18 o                         
   4   9   3       2433.28       2376.45        32.64 o                         
   6   9   3       3047.88       3932.84        46.82 o                         
   8   9   3       8239.65       6847.82        72.73 o                         
  -9  10   3       1643.07       1581.56        47.55 o                         
  -7  10   3      74436.45      80868.93       507.26 o                         
  -5  10   3      51226.55      58768.42       375.61 o                         
  -3  10   3       8215.72       8238.63        70.31 o                         
  -1  10   3       5288.35       6445.85        55.09 o                         
   1  10   3      22777.53      24269.05       149.57 o                         
   3  10   3       8182.54       8017.65        66.57 o                         
   5  10   3       1449.62       1781.50        34.43 o                         
   7  10   3       3457.33       2671.89        46.21 o                         
   9  10   3      68333.54      75143.55       491.24 o                         
 -10  11   3       8846.54       8997.12        89.50 o                         
  -8  11   3        743.86        285.99        27.53 o                         
  -6  11   3        104.77        140.77        24.90 o                         
  -4  11   3       1106.48       1364.31        51.28 o                         
  -2  11   3      29055.35      27653.28       172.77 o                         
   0  11   3      17825.73      16952.52       109.09 o                         
   2  11   3        671.73        839.48        25.64 o                         
   4  11   3       2370.71       1181.27        30.41 o                         
   6  11   3         56.01        194.97        17.33 o                         
   8  11   3      19643.92      17484.95       141.25 o                         
  10  11   3       9092.10       8027.14        87.12 o                         
 -11  12   3       5844.21       6846.82        82.59 o                         
  -9  12   3      20448.16      20099.42       149.97 o                         
  -7  12   3       9928.43       9742.39        89.37 o                         
  -5  12   3      16675.31      17454.98       131.89 o                         
  -3  12   3      21772.24      22944.45       151.18 o                         
  -1  12   3     124619.91     126248.78       687.17 o                         
   1  12   3      19875.57      16279.31       113.40 o                         
   3  12   3       3420.73       2930.45        41.56 o                         
   5  12   3       6885.76       8797.00        71.58 o                         
   7  12   3       4849.18       4532.66        42.94 o                         
   9  12   3      15378.13      14143.07       103.37 o                         
  11  12   3        841.51       1006.63        34.05 o                         
 -12  13   3         82.75        115.69        25.27 o                         
 -10  13   3       5414.75       5584.27       120.94 o                         
  -8  13   3       1658.20       1986.68        47.69 o                         
  -6  13   3       4292.82       5505.94        66.44 o                         
  -4  13   3         48.65        269.10        18.82 o                         
  -2  13   3         75.32        184.33        25.06 o                         
   0  13   3        147.87        674.73        26.88 o                         
   2  13   3       1858.20       1445.74        36.13 o                         
   4  13   3       6179.75       5872.25        58.27 o                         
   6  13   3        193.38        134.41        20.51 o                         
   8  13   3       2258.14       1767.89        34.06 o                         
  10  13   3       1952.36       2201.92        47.94 o                         
  12  13   3        972.07       1116.98        36.92 o                         
 -13  14   3      22006.06      19947.65       150.71 o                         
 -11  14   3      19240.33      17836.07       133.71 o                         
  -9  14   3      14846.50      15055.42       134.46 o                         
  -7  14   3      19607.04      20052.56       134.86 o                         
  -5  14   3       4176.12       3850.75        50.39 o                         
  -3  14   3      54006.02      59970.75       325.13 o                         
  -1  14   3     135729.94     144631.09       837.42 o                         
   1  14   3      12038.28      12479.35        92.73 o                         
   3  14   3       1125.42       1279.65        39.26 o                         
   5  14   3      91074.56      88484.58       493.61 o                         
   7  14   3        636.39       1105.35        30.58 o                         
   9  14   3       3799.07       5134.22        60.64 o                         
  11  14   3       3405.66       3107.64        48.36 o                         
  13  14   3       6528.14       5642.24        63.68 o                         
 -14  15   3      60362.81      65567.52       429.87 o                         
 -12  15   3       4843.00       4687.33        69.28 o                         
 -10  15   3       2522.17       2751.60        62.11 o                         
  -8  15   3          4.89        105.82        22.06 o                         
  -6  15   3       1240.17        795.47        28.95 o                         
  -4  15   3       5760.50       4333.86        48.63 o                         
  -2  15   3         67.54         84.03        20.30 o                         
   0  15   3        107.04         98.72        22.08 o                         
   2  15   3       2896.68       3563.72        50.52 o                         
   4  15   3       8395.92      10267.55        89.25 o                         
   6  15   3       1341.29       1542.55        39.57 o                         
   8  15   3       8044.97       8954.33        76.69 o                         
  10  15   3      62132.11      60181.99       346.07 o                         
  12  15   3      24089.36      25041.00       173.08 o                         
  14  15   3      32121.91      32923.03       214.99 o                         
 -15  16   3       7560.62       5888.31        79.21 o                         
 -13  16   3      11872.95      12502.12       112.52 o                         
 -11  16   3         31.64         64.97        27.80 o                         
  -9  16   3         28.64        154.85        23.65 o                         
  -7  16   3      42523.59      41915.73       256.61 o                         
  -5  16   3       4485.00       3503.26        45.40 o                         
  -3  16   3      15528.94      18647.44       126.83 o                         
  -1  16   3      58007.53      52526.38       297.71 o                         
   1  16   3       4518.50       5722.45        59.08 o                         
   3  16   3          2.95         63.88        25.69 o                         
   5  16   3      18541.10      19409.38       157.58 o                         
   7  16   3      19721.79      20882.06       175.94 o                         
   9  16   3       2408.49       1741.35        37.10 o                         
  11  16   3       8390.45      10672.54        86.06 o                         
  13  16   3        549.86        453.57        29.58 o                         
  15  16   3      11748.96      10746.53       103.18 o                         
 -16  17   3       1226.44       1426.27        49.04 o                         
 -14  17   3       3287.66       2992.90        62.46 o                         
 -12  17   3       3772.11       5119.04        70.81 o                         
 -10  17   3       6268.75       5837.42        70.06 o                         
  -8  17   3        501.51        596.59        28.40 o                         
  -6  17   3      31609.26      30690.90       221.54 o                         
  -4  17   3      89899.10      89484.78       512.50 o                         
  -2  17   3      40487.25      38133.41       266.10 o                         
   0  17   3       1957.55       3124.13        89.12 o                         
   2  17   3      11980.38      12849.53       130.60 o                         
   4  17   3      14546.75      11241.90        94.72 o                         
   6  17   3        686.31        896.07        34.46 o                         
   8  17   3       3565.62       3804.38        53.45 o                         
  10  17   3       5056.99       5071.76        56.53 o                         
  12  17   3      10375.88      10770.67        87.28 o                         
  14  17   3       1068.58       1284.84        42.20 o                         
  16  17   3       2181.58       2446.95        56.04 o                         
 -17  18   3       5914.51       5460.37        80.37 o                         
 -15  18   3        294.86        257.06        36.51 o                         
 -13  18   3       2880.49       2762.07        63.03 o                         
 -11  18   3      14964.42      15321.74       130.81 o                         
  -9  18   3       8590.47       9186.45        87.18 o                         
  -7  18   3        794.92        868.43        32.99 o                         
  -5  18   3      41043.04      40279.79       257.82 o                         
  -3  18   3      23474.63      26311.68       211.20 o                         
  -1  18   3      84343.75      86903.09       549.36 o                         
   1  18   3       2107.75       2167.64        50.84 o                         
   3  18   3       1875.79       3004.52        50.55 o                         
   5  18   3         13.30        171.38        27.14 o                         
   7  18   3      38280.81      35094.69       226.24 o                         
   9  18   3      15838.71      15123.96       110.81 o                         
  11  18   3      16822.13      16149.45       118.77 o                         
  13  18   3       1668.93       1863.20        43.08 o                         
  15  18   3        465.28        344.08        33.69 o                         
  17  18   3      12862.93      13290.99       116.94 o                         
 -18  19   3      46250.67      46201.71       308.26 o                         
 -16  19   3      38321.18      36000.94       249.45 o                         
 -14  19   3       3633.38       3372.98        65.69 o                         
 -12  19   3       5076.75       5133.02        74.79 o                         
 -10  19   3      21595.05      20915.87       160.92 o                         
  -8  19   3      19891.89      20982.18       163.87 o                         
  -6  19   3        239.85        156.87        23.73 o                         
  -4  19   3      12221.48       9453.72        79.18 o                         
  -2  19   3      58066.62      58133.32       384.04 o                         
   0  19   3        981.86       1215.97        43.30 o                         
   2  19   3       7111.67       6161.62        67.80 o                         
   4  19   3      15064.44      14623.52       116.32 o                         
   6  19   3      12769.29      12698.51       104.42 o                         
   8  19   3       1179.57       1467.15        44.30 o                         
  10  19   3       1213.30       1546.75        42.02 o                         
  12  19   3        188.03        341.16        28.07 o                         
  14  19   3       7522.06       7024.96        75.85 o                         
  16  19   3       1079.33       1023.88        45.20 o                         
  18  19   3       9791.26      10621.55       103.73 o                         
 -19  20   3        157.44        209.73        41.85 o                         
 -17  20   3       1036.27       1056.94        49.92 o                         
 -15  20   3       2181.27       2358.34        65.17 o                         
 -13  20   3         27.22         74.04        36.89 o                         
 -11  20   3      23365.03      20324.71       159.35 o                         
  -9  20   3      25578.57      23272.23       183.59 o                         
  -7  20   3      59035.41      54073.50       304.02 o                         
  -5  20   3      67316.29      67235.23       399.89 o                         
  -3  20   3       1149.36       1531.47        46.44 o                         
  -1  20   3       4316.93       4934.90        71.35 o                         
   1  20   3        461.61        508.68        35.60 o                         
   3  20   3       5981.20       4077.85        61.90 o                         
   5  20   3      10567.29      11222.76        96.36 o                         
   7  20   3        256.74        300.57        32.73 o                         
   9  20   3        179.31        166.31        30.43 o                         
  11  20   3         68.90        222.40        31.56 o                         
  13  20   3       1169.42        812.16        35.08 o                         
  15  20   3       4000.67       4782.16        73.94 o                         
  17  20   3          0.76         41.62        35.11 o                         
  19  20   3       6096.98       5979.74        83.35 o                         
 -20  21   3       4693.76       5026.29        84.27 o                         
 -18  21   3       5697.22       5293.53        84.28 o                         
 -16  21   3      38376.60      38318.65       257.39 o                         
 -14  21   3      19911.77      17869.30       145.16 o                         
 -12  21   3       8384.49       8587.91       124.37 o                         
 -10  21   3      12210.04      10974.68       110.33 o                         
  -8  21   3       3690.29       4187.88        74.83 o                         
  -6  21   3      15546.15      16568.57       130.08 o                         
  -4  21   3       2270.90       3120.88        71.49 o                         
  -2  21   3       1053.11       1012.39        41.98 o                         
   0  21   3       4128.02       4861.98        73.00 o                         
   2  21   3        861.19        639.27        37.03 o                         
   4  21   3       5020.66       4209.05        93.18 o                         
   6  21   3       3031.85       2296.25        51.78 o                         
   8  21   3      54100.32      53202.27       339.07 o                         
  10  21   3      44345.54      43354.59       283.73 o                         
  12  21   3       2757.20       2326.43        56.90 o                         
  14  21   3       1694.45       1275.18        44.54 o                         
  16  21   3        321.38        229.44        36.69 o                         
  18  21   3       9861.62       9638.28       101.42 o                         
  20  21   3        457.92        304.05        41.80 o                         
 -21  22   3        213.07        142.95        46.74 o                         
 -19  22   3      15025.58      12422.60       124.97 o                         
 -17  22   3       6730.89       5652.48        86.99 o                         
 -15  22   3       4252.40       4131.02        82.44 o                         
 -13  22   3      13492.67      11016.44       109.14 o                         
 -11  22   3        865.60       1520.22        55.54 o                         
  -9  22   3       1955.21       1568.16        46.33 o                         
  -7  22   3      12824.75      15110.36       126.66 o                         
  -5  22   3       5939.86       4657.62        71.33 o                         
  -3  22   3      42758.00      40723.89       271.12 o                         
  -1  22   3      13782.92      15627.87       135.11 o                         
   1  22   3      11352.76      10360.83       105.93 o                         
   3  22   3      41902.41      42293.93       280.03 o                         
   5  22   3      61810.62      59938.30       366.55 o                         
   7  22   3       7016.50       6970.54        98.66 o                         
   9  22   3       3523.84       3787.75        68.59 o                         
  11  22   3       1266.23       1484.77        54.80 o                         
  13  22   3      10436.98       9775.99        95.64 o                         
  15  22   3      13206.82      12421.10       111.88 o                         
  17  22   3       1497.55       1179.48        50.11 o                         
  19  22   3       1253.29       1274.86        52.45 o                         
  21  22   3       2466.61       2254.17        64.88 o                         
 -22  23   3       1282.11       1517.02        63.63 o                         
 -20  23   3       3644.79       3542.36        83.20 o                         
 -18  23   3        377.35        268.18        45.49 o                         
 -16  23   3        321.98        294.55        44.21 o                         
 -14  23   3      10963.33      10320.94       108.07 o                         
 -12  23   3       1122.06        755.18        44.47 o                         
 -10  23   3        145.96        203.74        37.89 o                         
  -8  23   3      13267.88      11697.62       114.94 o                         
  -6  23   3      84462.34      85394.16       536.69 o                         
  -4  23   3       8037.69       6556.11        83.17 o                         
  -2  23   3       4226.25       3547.89        68.60 o                         
   0  23   3       6027.84       5096.43        78.79 o                         
   2  23   3        704.72        351.65        39.46 o                         
   4  23   3      55901.81      56759.93       362.35 o                         
   6  23   3       9717.05       9204.44        96.73 o                         
   8  23   3       3751.79       4246.32        68.18 o                         
  10  23   3      17280.80      16161.54       134.01 o                         
  12  23   3        431.99        343.84        35.68 o                         
  14  23   3      30837.88      32184.77       220.07 o                         
  16  23   3       5933.53       5313.70        81.59 o                         
  18  23   3       5861.04       5459.06        85.89 o                         
  20  23   3        666.37        801.10        49.65 o                         
  22  23   3         85.31         30.90        53.82 o                         
 -23  24   3       9249.67       9732.90       129.09 o                         
 -21  24   3       7573.05       6384.29       105.41 o                         
 -19  24   3       2152.67       1878.85        66.39 o                         
 -17  24   3       7549.81       6377.82        93.89 o                         
 -15  24   3        114.93        108.24        43.07 o                         
 -13  24   3      35275.61      32307.66       232.44 o                         
 -11  24   3       6842.28       7754.55        94.31 o                         
  -9  24   3       1313.70       1701.11        53.40 o                         
  -7  24   3       2691.09       3071.29        81.52 o                         
  -5  24   3      19781.48      17165.78       149.81 o                         
  -3  24   3       9475.30       8541.98        96.07 o                         
  -1  24   3       1612.69       1491.08        50.63 o                         
   1  24   3       4047.51       3871.89        74.46 o                         
   3  24   3       2635.30       2674.11        65.20 o                         
   5  24   3      30067.86      29625.34       215.05 o                         
   7  24   3      17279.37      18344.77       150.14 o                         
   9  24   3      12480.99      10604.30       112.58 o                         
  11  24   3      25745.31      23017.34       167.60 o                         
  13  24   3      21171.29      22038.85       159.54 o                         
  15  24   3      20728.11      18147.01       150.02 o                         
  17  24   3         11.60         37.72        40.56 o                         
  19  24   3       4795.03       4719.28        86.15 o                         
  21  24   3        147.41        332.08        54.08 o                         
  23  24   3        887.01       1243.93        68.15 o                         
 -24  25   3       2054.10       1375.75        75.21 o                         
 -22  25   3       1556.34       1401.53        72.81 o                         
 -20  25   3       2798.17       2947.69       103.88 o                         
 -18  25   3        369.41        271.59        52.28 o                         
 -16  25   3      17518.21      17145.34       161.27 o                         
 -14  25   3       3891.69       3916.11        87.78 o                         
 -12  25   3      10780.48      11321.35       127.62 o                         
 -10  25   3        370.81        426.79        47.48 o                         
  -8  25   3       1659.15       1395.20        50.66 o                         
  -6  25   3      22161.53      21586.66       170.76 o                         
  -4  25   3      26577.05      25973.94       207.41 o                         
  -2  25   3      30083.38      28829.23       211.17 o                         
   0  25   3      19100.93      19179.34       158.24 o                         
   2  25   3       1097.33        682.38        45.55 o                         
   4  25   3      18716.12      19910.62       161.89 o                         
   6  25   3       7696.44       7488.93        97.54 o                         
   8  25   3       4350.43       4911.12        83.82 o                         
  10  25   3       2552.31       2400.46        59.92 o                         
  12  25   3         12.04         54.68        37.24 o                         
  14  25   3      17588.05      17695.32       140.77 o                         
  16  25   3       1744.74       1627.73        56.04 o                         
  18  25   3      20439.19      20162.27       169.94 o                         
  20  25   3      11817.55      11432.29       121.96 o                         
  22  25   3        998.63       1046.14        61.95 o                         
  24  25   3      21685.27      21339.20       200.61 o                         
 -25  26   3      21651.62      22067.77       227.43 o                         
 -23  26   3         63.58        111.13        64.23 o                         
 -21  26   3       1146.82       1056.97        72.72 o                         
 -19  26   3       6107.25       6238.27       131.56 o                         
 -17  26   3      31893.80      32718.45       261.92 o                         
 -15  26   3       3236.06       3260.22        88.38 o                         
 -13  26   3        244.11        132.47        49.68 o                         
 -11  26   3       4741.24       4187.71        87.34 o                         
  -9  26   3       2733.92       3165.67        80.20 o                         
  -7  26   3       1576.66       1871.99        58.91 o                         
  -5  26   3      20306.98      20497.79       166.23 o                         
  -3  26   3        935.00       1401.98        52.41 o                         
  -1  26   3      15072.37      15167.68       138.39 o                         
   1  26   3      10111.61       9468.33       108.09 o                         
   3  26   3        247.20        283.68        42.24 o                         
   5  26   3      16006.27      16659.15       147.61 o                         
   7  26   3       9002.91       7755.32       101.97 o                         
   9  26   3       3902.07       4494.42        83.39 o                         
  11  26   3      41643.99      43294.48       287.36 o                         
  13  26   3       4015.56       3482.32        75.02 o                         
  15  26   3       1539.13       1814.23        58.61 o                         
  17  26   3      57112.93      58251.11       371.70 o                         
  19  26   3       5231.31       4319.88       103.90 o                         
  21  26   3          3.36        -10.80        56.55 o                         
  23  26   3       4340.06       4563.29       104.83 o                         
  25  26   3      24891.56      24058.04       238.17 o                         
 -26  27   3      15341.20      16176.52       200.20 o                         
 -24  27   3       3231.18       3275.22       107.79 o                         
 -22  27   3       1891.21       1915.00        83.07 o                         
 -20  27   3       1301.63       1049.62        75.98 o                         
 -18  27   3      10695.14      10520.14       150.75 o                         
 -16  27   3       1844.27       1867.42        78.94 o                         
 -14  27   3       4567.20       4488.79       100.88 o                         
 -12  27   3       8910.30       9015.66       123.28 o                         
 -10  27   3       3219.54       3747.66        87.99 o                         
  -8  27   3        128.89        157.18        47.44 o                         
  -6  27   3       8956.00      10257.16       111.86 o                         
  -4  27   3       6365.94       6118.15        88.58 o                         
  -2  27   3       1999.63       2737.87        70.02 o                         
   0  27   3        247.20        472.61        46.29 o                         
   2  27   3        492.66        416.78        46.08 o                         
   4  27   3      18907.80      21141.99       173.80 o                         
   6  27   3      28740.31      26902.68       212.56 o                         
   8  27   3       1005.58       1128.13        75.04 o                         
  10  27   3      11533.58      12905.17       125.42 o                         
  12  27   3       4864.67       4448.17        85.12 o                         
  14  27   3      25218.84      24634.81       197.03 o                         
  16  27   3      67258.76      69401.80       458.57 o                         
  18  27   3       5436.53       5464.25        97.21 o                         
  20  27   3       1073.78       1220.53        67.16 o                         
  22  27   3       2311.37       2090.92        79.01 o                         
  24  27   3        405.44        325.63        74.65 o                         
  26  27   3      12362.62      11930.08       189.01 o                         
 -27  28   3        349.27         71.23        97.38 o                         
 -25  28   3        583.15        335.21        78.11 o                         
 -23  28   3       7250.88       6743.60       142.88 o                         
 -21  28   3       9391.32       9352.76       152.54 o                         
 -19  28   3      46049.70      48250.38       391.31 o                         
 -17  28   3       1307.40       1622.52        83.31 o                         
 -15  28   3      11396.77      10764.89       152.33 o                         
 -13  28   3        918.62       1020.73        78.74 o                         
 -11  28   3       6306.45       5269.97       128.58 o                         
  -9  28   3       1422.08       1485.87        65.90 o                         
  -7  28   3       1710.73       1901.65        66.04 o                         
  -5  28   3      11877.65      11854.20       123.59 o                         
  -3  28   3      10460.65      10438.00       115.79 o                         
  -1  28   3         96.70         58.66        44.39 o                         
   1  28   3        435.44        681.04        50.28 o                         
   3  28   3       3745.48       4322.44        84.93 o                         
   5  28   3      42363.10      41259.81       304.78 o                         
   7  28   3      21777.44      21090.97       189.32 o                         
   9  28   3       1858.28       1548.78        58.43 o                         
  11  28   3      25911.34      24757.33       191.91 o                         
  13  28   3       1503.94       1814.17        61.69 o                         
  15  28   3         62.10         55.56        47.77 o                         
  17  28   3      22898.75      23397.38       200.75 o                         
  19  28   3      21182.32      20771.26       201.41 o                         
  21  28   3       1991.95       1975.84        79.61 o                         
  23  28   3        214.96        181.22        77.63 o                         
  25  28   3      28841.20      28138.34       286.20 o                         
  27  28   3       6895.90       7046.48       170.92 o                         
 -28  29   3       4191.48       4371.47       141.20 o                         
 -26  29   3      15180.34      14983.29       193.61 o                         
 -24  29   3       3141.42       2968.42       111.60 o                         
 -22  29   3       4624.71       3612.92       128.03 o                         
 -20  29   3       5650.06       4547.62       125.11 o                         
 -18  29   3       8094.44       7288.02       144.55 o                         
 -16  29   3      15196.55      15612.62       194.08 o                         
 -14  29   3      14254.28      13920.01       179.62 o                         
 -12  29   3        127.91        186.03        76.40 o                         
 -10  29   3        323.62        410.90        60.88 o                         
  -8  29   3       4069.89       3986.94        98.53 o                         
  -6  29   3       3407.69       3467.15        93.40 o                         
  -4  29   3       5521.24       4686.37        87.08 o                         
  -2  29   3       1734.32       1939.57        65.87 o                         
   0  29   3        342.39        536.47        49.26 o                         
   2  29   3         46.33         91.66        46.74 o                         
   4  29   3        734.20        908.98        56.08 o                         
   6  29   3        181.37         22.28        49.22 o                         
   8  29   3       7475.17       6651.61       101.16 o                         
  10  29   3       1354.55       1766.79        62.82 o                         
  12  29   3        617.61        411.06        50.22 o                         
  14  29   3       3069.68       4076.21        89.22 o                         
  16  29   3      19930.38      18435.54       169.08 o                         
  18  29   3      15113.76      15905.57       174.77 o                         
  20  29   3       7715.46       7223.09       127.23 o                         
  22  29   3        599.75        696.72        88.06 o                         
  24  29   3          5.73        112.04        73.47 o                         
  26  29   3       1635.59       1858.19       101.62 o                         
  28  29   3         36.42        -40.69        88.20 o                         
 -29  30   3        632.96        586.82        94.59 o                         
 -27  30   3       3004.71       3270.38       122.60 o                         
 -25  30   3       6325.31       6403.08       161.10 o                         
 -23  30   3       2686.88       2903.91       115.02 o                         
 -21  30   3        553.33        922.37        89.78 o                         
 -19  30   3         44.90         15.04        74.03 o                         
 -17  30   3       5193.38       6315.96       138.53 o                         
 -15  30   3      13150.13      12455.33       175.06 o                         
 -13  30   3      11223.80       9728.35       153.49 o                         
 -11  30   3        434.38        345.64        62.36 o                         
  -9  30   3       6610.31       5065.23       111.81 o                         
  -7  30   3        570.56        542.88        60.85 o                         
  -5  30   3      38831.34      36294.70       293.56 o                         
  -3  30   3         60.97         43.65        49.61 o                         
  -1  30   3       3416.43       3957.53        87.08 o                         
   1  30   3       5424.76       5032.80        96.28 o                         
   3  30   3       5383.93       5625.97        97.05 o                         
   5  30   3      37875.24      38971.20       287.83 o                         
   7  30   3       8571.25       8320.45       115.55 o                         
   9  30   3       3115.32       2602.36        79.89 o                         
  11  30   3      36753.98      36189.32       278.42 o                         
  13  30   3       4785.06       4361.00       126.23 o                         
  15  30   3      19982.06      19486.01       193.06 o                         
  17  30   3       1608.33       1435.03        71.91 o                         
  19  30   3      15787.68      15560.29       177.17 o                         
  21  30   3       2612.73       2779.05       102.65 o                         
  23  30   3       1376.46       1280.87        87.81 o                         
  25  30   3      12181.74      11190.15       201.70 o                         
  27  30   3       5740.99       6168.98       158.62 o                         
  29  30   3        888.74        646.53        96.21 o                         
 -30  31   3       7558.47       6954.58       173.20 o                         
 -28  31   3        425.49        417.10        92.75 o                         
 -26  31   3        695.03        697.93        86.71 o                         
 -24  31   3       3162.25       2900.66       105.17 o                         
 -22  31   3       2406.97       3641.99       126.52 o                         
 -20  31   3       9381.17       8821.53       200.86 o                         
 -18  31   3       5654.17       5134.49       137.74 o                         
 -16  31   3       3103.98       2683.26       102.26 o                         
 -14  31   3       7129.81       7026.13       143.34 o                         
 -12  31   3       1160.13        576.96        71.41 o                         
 -10  31   3          4.40        -19.14        61.86 o                         
  -8  31   3        126.64        182.73        70.49 o                         
  -6  31   3       2125.00       2084.30        80.75 o                         
  -4  31   3      25325.24      23263.28       210.86 o                         
  -2  31   3       6913.84       5992.07       108.34 o                         
   0  31   3       1609.32       1365.97        61.12 o                         
   2  31   3       1776.49       2345.46        70.50 o                         
   4  31   3       8109.55       7399.37       111.01 o                         
   6  31   3      17881.51      16435.50       157.95 o                         
   8  31   3        194.65        321.93        52.41 o                         
  10  31   3         77.07         50.17        50.22 o                         
  12  31   3       1966.69       2540.31        76.53 o                         
  14  31   3      32887.07      31641.50       244.79 o                         
  16  31   3      22438.82      21838.28       205.35 o                         
  18  31   3       5039.69       5394.52       118.55 o                         
  20  31   3       5634.96       5959.23       131.92 o                         
  22  31   3      21041.12      21427.91       247.61 o                         
  24  31   3       5214.85       5351.85       140.45 o                         
  26  31   3        177.69        200.10       102.48 o                         
  28  31   3        700.06        680.54        96.37 o                         
  30  31   3        435.00        714.37       101.23 o                         
 -31  32   3       8843.53       9579.08       197.67 o                         
 -29  32   3        170.97        342.70        98.89 o                         
 -27  32   3       4601.40       4916.62       154.03 o                         
 -25  32   3        805.23        930.57        89.60 o                         
 -23  32   3       2078.10       2396.04        99.33 o                         
 -21  32   3       1200.86       1064.31        98.73 o                         
 -19  32   3      18159.83      16056.62       271.57 o                         
 -17  32   3       2933.30       3521.34       132.98 o                         
 -15  32   3        902.65        795.25        82.01 o                         
 -13  32   3      13212.55      15040.92       196.44 o                         
 -11  32   3       3826.77       3643.44       114.01 o                         
  -9  32   3       3981.36       4095.01       110.34 o                         
  -7  32   3        830.80        911.80        71.22 o                         
  -5  32   3       4528.57       4361.44       116.50 o                         
  -3  32   3      46055.35      46631.22       378.43 o                         
  -1  32   3      13695.27      14285.77       154.14 o                         
   1  32   3      39277.16      40396.40       301.67 o                         
   3  32   3        821.13       1115.22        61.59 o                         
   5  32   3       8016.82       7812.54       112.91 o                         
   7  32   3        481.69        407.68        57.30 o                         
   9  32   3      14081.99      12450.80       139.49 o                         
  11  32   3      23264.04      24200.09       202.26 o                         
  13  32   3         82.26        201.32        56.36 o                         
  15  32   3      12589.79      12100.05       155.30 o                         
  17  32   3       1140.51       1460.02        89.29 o                         
  19  32   3      17342.44      17703.21       197.62 o                         
  21  32   3       1006.11       1102.20        90.82 o                         
  23  32   3       1741.11       2380.34       109.18 o                         
  25  32   3       5504.95       6226.83       163.25 o                         
  27  32   3       2572.81       2235.17       110.44 o                         
  29  32   3       1822.46       2123.75       115.25 o                         
  31  32   3        820.05        919.65       107.78 o                         
 -32  33   3        727.47        577.32       110.89 o                         
 -30  33   3       3746.09       4680.25       170.91 o                         
 -28  33   3       6634.01       7305.27       180.08 o                         
 -26  33   3        205.07        287.68        97.74 o                         
 -24  33   3       6304.05       6276.42       156.75 o                         
 -22  33   3       1045.75        880.88        95.20 o                         
 -20  33   3         35.28         -3.18        95.02 o                         
 -18  33   3        480.14        484.71        92.03 o                         
 -16  33   3       3435.77       3915.85       138.96 o                         
 -14  33   3       9797.78       9916.01       170.23 o                         
 -12  33   3       2642.18       3058.92       110.46 o                         
 -10  33   3        195.58        -38.37        69.81 o                         
  -8  33   3       4552.72       4181.98       141.94 o                         
  -6  33   3      12065.19      13211.51       170.74 o                         
  -4  33   3      43786.08      44534.75       365.62 o                         
  -2  33   3       3518.05       4560.08       119.42 o                         
   0  33   3       3470.30       3644.62        98.92 o                         
   2  33   3      13368.72      13287.72       157.89 o                         
   4  33   3        142.43        164.53        55.56 o                         
   6  33   3      14146.18      13016.83       149.51 o                         
   8  33   3        485.46        604.27        67.74 o                         
  10  33   3       1679.37       1632.35        67.27 o                         
  12  33   3        914.15        942.97        62.09 o                         
  14  33   3        224.79        222.07        66.73 o                         
  16  33   3       1107.42        757.59        74.98 o                         
  18  33   3       2293.97       2541.68       104.06 o                         
  20  33   3       5629.05       5466.67       141.51 o                         
  22  33   3        558.40        910.26       101.37 o                         
  24  33   3       1899.46       1870.43       120.13 o                         
  26  33   3       6426.31       6316.76       162.56 o                         
  28  33   3       2116.84       1995.37       145.52 o                         
  30  33   3        350.01        190.27       102.39 o                         
  32  33   3       1082.30        793.35       114.53 o                         
 -33  34   3       2185.25       1676.13       127.56 o                         
 -31  34   3         45.39        142.00       109.98 o                         
 -29  34   3       3624.72       3794.55       138.68 o                         
 -27  34   3       5501.74       4563.61       149.99 o                         
 -25  34   3        103.99         32.78        97.94 o                         
 -23  34   3        176.16        -19.55        91.45 o                         
 -21  34   3       4168.57       4011.10       133.70 o                         
 -19  34   3        183.07         84.72        91.00 o                         
 -17  34   3          7.21        -44.03        85.07 o                         
 -15  34   3        450.98        741.12        90.36 o                         
 -13  34   3        782.79        543.37        99.09 o                         
 -11  34   3         63.38        -74.99        74.99 o                         
  -9  34   3         63.21         -7.55        73.24 o                         
  -7  34   3       2772.81       2388.43       111.76 o                         
  -5  34   3       3612.61       3008.32        99.51 o                         
  -3  34   3      33126.64      32421.65       291.89 o                         
  -1  34   3      18493.96      18691.93       198.91 o                         
   1  34   3      32784.52      31955.15       278.12 o                         
   3  34   3      10414.39      11058.40       141.11 o                         
   5  34   3       9612.17       8116.61       121.90 o                         
   7  34   3       3038.61       2670.29        86.23 o                         
   9  34   3       6393.46       6596.56       117.32 o                         
  11  34   3        304.18        293.13        60.09 o                         
  13  34   3        209.52        290.97        77.38 o                         
  15  34   3        981.98       1420.36        83.98 o                         
  17  34   3       6381.08       5515.17       123.80 o                         
  19  34   3       3881.04       3563.53       115.40 o                         
  21  34   3        105.24        176.03        82.36 o                         
  23  34   3        615.64        530.49        93.27 o                         
  25  34   3       6205.34       7013.13       172.10 o                         
  27  34   3          1.26         51.31        97.26 o                         
  29  34   3       1815.66       1752.41       115.90 o                         
  31  34   3      10706.46      11859.42       215.60 o                         
  33  34   3        494.39        324.81       115.98 o                         
 -34  35   3       2941.32       3391.38       199.93 o                         
 -32  35   3        138.96        249.40       116.44 o                         
 -30  35   3          2.77        256.40       115.35 o                         
 -28  35   3       6017.88       5984.78       214.87 o                         
 -26  35   3       2604.97       2165.78       115.69 o                         
 -24  35   3       2386.56       1925.64       114.51 o                         
 -22  35   3       6491.41       5372.47       158.14 o                         
 -20  35   3       7650.26       8531.17       179.14 o                         
 -18  35   3      13272.14      14368.77       221.50 o                         
 -16  35   3       3087.22       3440.77       124.42 o                         
 -14  35   3          1.04        -54.07        88.58 o                         
 -12  35   3        285.73        360.48        82.85 o                         
 -10  35   3       1611.11       2063.54       116.48 o                         
  -8  35   3      14296.24      14469.48       207.28 o                         
  -6  35   3        193.17         34.72        71.55 o                         
  -4  35   3         21.59         61.79        69.02 o                         
  -2  35   3      24405.16      24887.33       239.74 o                         
   0  35   3       3833.12       3335.16       102.46 o                         
   2  35   3       7100.89       7351.13       133.77 o                         
   4  35   3      10040.67      10211.55       138.99 o                         
   6  35   3      33119.48      32710.86       267.47 o                         
   8  35   3      34904.72      34041.86       301.22 o                         
  10  35   3         18.61        188.79        69.01 o                         
  12  35   3       6055.51       5717.08       125.63 o                         
  14  35   3       1556.90       1750.65        82.80 o                         
  16  35   3        383.01        296.21        73.66 o                         
  18  35   3          7.15        158.31        98.14 o                         
  20  35   3        676.59       1217.65        90.07 o                         
  22  35   3       4795.72       3988.98       129.55 o                         
  24  35   3       6873.54       7642.93       199.98 o                         
  26  35   3      16342.81      15196.71       224.97 o                         
  28  35   3      10094.67      11557.21       202.42 o                         
  30  35   3       2903.25       3293.79       137.09 o                         
  32  35   3       2435.67       2745.47       134.76 o                         
  34  35   3       1539.28       1496.15       136.40 o                         
 -35  36   3       1198.11       1273.24       161.50 o                         
 -33  36   3       3726.16       4032.87       177.57 o                         
 -31  36   3       6280.16       6965.52       207.18 o                         
 -29  36   3      24108.00      23559.66       298.71 o                         
 -27  36   3      13752.85      14234.09       259.47 o                         
 -25  36   3       5885.12       5749.97       161.45 o                         
 -23  36   3       3527.59       3907.28       141.36 o                         
 -21  36   3        560.83        725.62       103.82 o                         
 -19  36   3       9188.85       8063.44       177.28 o                         
 -17  36   3       2778.43       2565.08       115.88 o                         
 -15  36   3          6.67        -50.92        84.67 o                         
 -13  36   3       4374.03       4248.31       141.21 o                         
 -11  36   3        584.21        405.78       112.89 o                         
  -9  36   3         15.58        -85.90        85.90 o                         
  -7  36   3       6627.44       7184.25       164.65 o                         
  -5  36   3       8598.23       8893.46       188.03 o                         
  -3  36   3       1004.32       1130.29        94.98 o                         
  -1  36   3         18.79        123.39        79.31 o                         
   1  36   3        137.83        303.21        79.94 o                         
   3  36   3       6321.11       7052.07       168.78 o                         
   5  36   3         15.97        239.07        77.51 o                         
   7  36   3        763.82        769.58        79.77 o                         
   9  36   3       1615.26       1420.79        81.42 o                         
  11  36   3       9289.13       9455.94       144.76 o                         
  13  36   3       1013.36        905.98        80.52 o                         
  15  36   3       6932.07       7315.62       139.46 o                         
  17  36   3       6030.83       6395.32       147.16 o                         
  19  36   3      13557.33      12939.79       185.84 o                         
  21  36   3       6114.46       6925.68       162.88 o                         
  23  36   3       6785.21       6273.87       175.90 o                         
  25  36   3          0.80         -4.85       118.66 o                         
  27  36   3       1426.77       1723.58       115.85 o                         
  29  36   3       1752.32       1896.59       123.59 o                         
  31  36   3       3625.15       3747.41       147.09 o                         
  33  36   3        472.39        365.35       125.40 o                         
  35  36   3       2453.41       2246.33       157.51 o                         
 -36  37   3        237.67       -201.10       233.88 o                         
 -34  37   3        375.07        380.11       156.77 o                         
 -32  37   3       1225.60       1376.83       193.54 o                         
 -30  37   3          0.12       -125.88       125.88 o                         
 -28  37   3       1326.23        981.26       121.35 o                         
 -26  37   3       2689.31       2217.53       130.07 o                         
 -24  37   3       3217.39       2789.79       127.02 o                         
 -22  37   3       7183.55       6038.72       173.37 o                         
 -20  37   3        148.50        198.92        99.69 o                         
 -18  37   3       4398.97       3195.07       134.41 o                         
 -16  37   3          3.99        -94.30        94.30 o                         
 -14  37   3       1947.06       2241.33       133.06 o                         
 -12  37   3        973.53       1085.21        99.01 o                         
 -10  37   3       7855.34       7667.54       173.83 o                         
  -8  37   3      14641.81      13207.70       223.57 o                         
  -6  37   3       2430.88       2227.20       138.97 o                         
  -4  37   3        852.04        757.08       101.73 o                         
  -2  37   3       1867.75       1681.16       101.78 o                         
   0  37   3      14439.49      13782.99       190.21 o                         
   2  37   3          8.97        -55.85        72.88 o                         
   4  37   3      14655.20      14337.33       175.44 o                         
   6  37   3      16877.56      18872.79       201.09 o                         
   8  37   3      18318.30      16264.02       191.18 o                         
  10  37   3       9921.94      10016.45       153.21 o                         
  12  37   3       8273.10       7784.15       152.48 o                         
  14  37   3       2383.16       2844.26       102.12 o                         
  16  37   3       2041.39       2639.58       102.07 o                         
  18  37   3        895.55        633.01        84.90 o                         
  20  37   3       4395.78       3679.05       125.77 o                         
  22  37   3       2413.54       2443.03       124.86 o                         
  24  37   3       4006.96       3766.79       141.81 o                         
  26  37   3      28964.51      29083.18       321.70 o                         
  28  37   3      15482.51      15851.79       246.25 o                         
  30  37   3        768.54        648.96       140.91 o                         
  32  37   3       1055.26       1253.09       129.36 o                         
  34  37   3         23.99          5.22       135.62 o                         
  36  37   3       3047.53       2505.37       226.57 o                         
 -35  38   3        552.11        387.43       276.20 o                         
 -33  38   3       1002.41        985.40       179.35 o                         
 -31  38   3       1090.85       1661.79       167.59 o                         
 -29  38   3      12894.35      13425.25       268.29 o                         
 -27  38   3         45.11       -123.76       123.76 o                         
 -25  38   3         49.54        -18.23       103.85 o                         
 -23  38   3      11456.13      11199.97       215.66 o                         
 -21  38   3         12.76       -102.26       102.26 o                         
 -19  38   3          6.64        -65.18       113.57 o                         
 -17  38   3         90.51        123.57        96.98 o                         
 -15  38   3         44.10        -47.37        89.79 o                         
 -13  38   3        749.45        656.43        97.64 o                         
 -11  38   3        172.85        219.23        91.47 o                         
  -9  38   3       1659.22        945.14        93.88 o                         
  -7  38   3       6887.69       6510.74       158.40 o                         
  -5  38   3       1462.47       1187.82        94.84 o                         
  -3  38   3       8706.68       8613.55       167.19 o                         
  -1  38   3       7357.39       7189.77       154.51 o                         
   1  38   3         40.97         17.61        78.55 o                         
   3  38   3          2.25        -70.08        70.08 o                         
   5  38   3       6777.02       7382.41       143.96 o                         
   7  38   3       1957.01       1887.00        90.37 o                         
   9  38   3        483.19        344.56        78.68 o                         
  11  38   3         27.37         15.95        80.27 o                         
  13  38   3       2898.65       2458.80       106.20 o                         
  15  38   3       4603.61       4815.77       139.15 o                         
  17  38   3      12859.22      11469.07       185.03 o                         
  19  38   3       8533.65       8844.96       182.21 o                         
  21  38   3       9877.79       9209.32       179.35 o                         
  23  38   3       4155.53       4987.00       217.91 o                         
  25  38   3        423.96        507.87       107.52 o                         
  27  38   3        393.48        254.53       112.48 o                         
  29  38   3         33.70        107.42       118.28 o                         
  31  38   3        314.26        284.91       128.84 o                         
  33  38   3          4.17         11.27       139.69 o                         
  35  38   3        334.26        348.01       276.77 o                         
 -34  39   3       2734.54       2697.53       297.97 o                         
 -32  39   3         83.16        338.33       159.95 o                         
 -30  39   3         47.06        -24.23       136.89 o                         
 -28  39   3         23.37         -9.17       131.04 o                         
 -26  39   3          3.90       -125.57       125.57 o                         
 -24  39   3          6.55       -120.58       120.58 o                         
 -22  39   3       9782.07       9698.62       215.11 o                         
 -20  39   3       1397.79       1358.16       117.76 o                         
 -18  39   3        412.01        136.41       131.54 o                         
 -16  39   3       1820.38       1424.12       110.91 o                         
 -14  39   3       2912.11       2803.58       121.95 o                         
 -12  39   3         35.72         50.87        96.09 o                         
 -10  39   3       1958.17       2238.45       112.28 o                         
  -8  39   3       8494.74       9908.14       182.94 o                         
  -6  39   3       8070.20       8781.14       175.25 o                         
  -4  39   3       2606.76       2486.38       109.76 o                         
  -2  39   3       4218.52       3912.35       132.53 o                         
   0  39   3        211.85         98.85        82.49 o                         
   2  39   3         13.74        -62.03        77.66 o                         
   4  39   3        917.81       1032.66        88.52 o                         
   6  39   3       2097.86       1867.08        93.35 o                         
   8  39   3          4.79         36.70        83.83 o                         
  10  39   3        759.29        620.45        89.82 o                         
  12  39   3       2863.07       2734.30       109.67 o                         
  14  39   3       5013.74       4798.51       139.45 o                         
  16  39   3       2707.93       2579.59       112.19 o                         
  18  39   3       3516.55       2936.42       128.69 o                         
  20  39   3       3260.10       2947.00       127.24 o                         
  22  39   3      17159.76      16199.44       239.60 o                         
  24  39   3       4055.51       4650.86       162.66 o                         
  26  39   3       9255.79       9061.38       302.82 o                         
  28  39   3      18267.51      17741.81       304.06 o                         
  30  39   3       5922.53       6072.72       244.84 o                         
  32  39   3       2525.67       1984.21       165.16 o                         
  34  39   3       2393.76       2184.07       204.37 o                         
 -33  40   3        379.34       1217.90       319.81 o                         
 -31  40   3         27.57         46.43       169.93 o                         
 -29  40   3       6460.81       5698.46       238.90 o                         
 -27  40   3        964.05        789.77       143.86 o                         
 -25  40   3        439.82        389.34       165.50 o                         
 -23  40   3      12785.08      12410.68       240.65 o                         
 -21  40   3        326.31        462.40       120.52 o                         
 -19  40   3       1090.96        978.14       119.72 o                         
 -17  40   3       5131.81       4636.25       186.53 o                         
 -15  40   3        378.15        199.45       108.29 o                         
 -13  40   3       2007.79       1990.03       121.96 o                         
 -11  40   3       3494.02       3457.31       139.95 o                         
  -9  40   3       9603.71       9647.33       189.99 o                         
  -7  40   3       9317.46       9915.79       195.08 o                         
  -5  40   3        981.79        984.75        99.81 o                         
  -3  40   3        154.95        164.68        93.02 o                         
  -1  40   3        163.08         20.60        89.41 o                         
   1  40   3       7230.26       6095.10       160.29 o                         
   3  40   3       2485.77       2728.52       103.01 o                         
   5  40   3       2426.53       2319.89       100.89 o                         
   7  40   3       7908.24       7822.83       161.36 o                         
   9  40   3        867.94        613.14        97.39 o                         
  11  40   3        614.85        468.46        89.33 o                         
  13  40   3       6268.14       7734.26       159.60 o                         
  15  40   3       2114.75       1864.58       107.47 o                         
  17  40   3        151.38         78.06       104.07 o                         
  19  40   3       2912.34       2796.05       126.87 o                         
  21  40   3       2721.21       2578.45       123.97 o                         
  23  40   3          2.45        106.81       125.81 o                         
  25  40   3        537.73        551.14       166.60 o                         
  27  40   3       2152.45       2400.70       194.04 o                         
  29  40   3       9350.95      11483.31       324.23 o                         
  31  40   3       7491.35       8234.94       343.51 o                         
  33  40   3       1002.93        830.01       211.05 o                         
 -32  41   3       1163.84        890.83       326.65 o                         
 -30  41   3        570.57        580.04       219.86 o                         
 -28  41   3         86.97         35.25       139.47 o                         
 -26  41   3        196.34        259.42       135.50 o                         
 -24  41   3        484.92        190.33       137.35 o                         
 -22  41   3      11024.13      11458.49       243.69 o                         
 -20  41   3      11896.88      13377.48       243.18 o                         
 -18  41   3       3989.37       4353.86       222.45 o                         
 -16  41   3       1197.09       1036.43       121.10 o                         
 -14  41   3       3471.31       3940.43       153.84 o                         
 -12  41   3        544.22        866.64       112.84 o                         
 -10  41   3         51.14        129.44       107.05 o                         
  -8  41   3        969.62        775.95       146.61 o                         
  -6  41   3        398.23        432.61       104.72 o                         
  -4  41   3       3240.08       2987.70       130.42 o                         
  -2  41   3        903.78        759.30       105.01 o                         
   0  41   3        189.46        -34.82        97.54 o                         
   2  41   3       8013.80       7732.69       170.80 o                         
   4  41   3      11061.51      11629.16       185.53 o                         
   6  41   3         14.15        113.46        84.60 o                         
   8  41   3        366.24        435.08       154.36 o                         
  10  41   3       1798.49       1949.41       116.10 o                         
  12  41   3       4860.63       5288.14       150.18 o                         
  14  41   3      10850.36      10648.94       193.27 o                         
  16  41   3         59.93        -51.36        98.65 o                         
  18  41   3        545.61        625.11       109.03 o                         
  20  41   3       2504.43       2292.16       128.58 o                         
  22  41   3      15799.73      16302.20       255.11 o                         
  24  41   3       7302.19       7024.04       222.32 o                         
  26  41   3        728.57        836.73       151.48 o                         
  28  41   3        213.75        402.87       151.18 o                         
  30  41   3       1690.82       1893.91       328.46 o                         
  32  41   3        220.70        263.84       300.55 o                         
 -29  42   3       3375.59       3521.68       306.78 o                         
 -27  42   3        606.64        678.38       146.43 o                         
 -25  42   3        643.48        637.11       146.85 o                         
 -23  42   3       1123.60        860.63       137.91 o                         
 -21  42   3       3207.38       3389.40       168.34 o                         
 -19  42   3       1101.05       1227.45       143.26 o                         
 -17  42   3       1197.89       1161.25       128.97 o                         
 -15  42   3        458.00        634.90       118.43 o                         
 -13  42   3        821.44        850.12       115.11 o                         
 -11  42   3       3780.56       3829.66       150.75 o                         
  -9  42   3       6379.02       6093.44       186.85 o                         
  -7  42   3       1445.37       1494.98       125.52 o                         
  -5  42   3         17.15        -26.51       102.90 o                         
  -3  42   3       7368.68       6506.49       178.49 o                         
  -1  42   3      10349.45      10013.42       202.42 o                         
   1  42   3        658.15        491.71       130.67 o                         
   3  42   3       4419.33       4142.41       142.05 o                         
   5  42   3       7033.27       8353.63       177.19 o                         
   7  42   3      13022.58      14007.23       217.17 o                         
   9  42   3         36.22        174.21        98.00 o                         
  11  42   3         13.82        -33.39        98.68 o                         
  13  42   3       1709.12       1759.46       119.41 o                         
  15  42   3       1561.67       1529.69       115.96 o                         
  17  42   3       5251.51       5320.91       168.52 o                         
  19  42   3       8535.01       7920.91       200.33 o                         
  21  42   3       1649.39       1958.98       133.63 o                         
  23  42   3        343.08        508.86       291.43 o                         
  25  42   3       1758.94       1790.13       153.41 o                         
  27  42   3        143.96        280.44       169.64 o                         
  29  42   3        996.82       1073.91       227.14 o                         
 -28  43   3       1157.81       1265.42       286.99 o                         
 -26  43   3       5060.79       4661.08       276.64 o                         
 -24  43   3       8784.95       8224.62       263.49 o                         
 -22  43   3       1573.19       1927.66       150.14 o                         
 -20  43   3        123.58         68.99       146.16 o                         
 -18  43   3       2084.91       2221.13       200.18 o                         
 -16  43   3         12.89       -117.87       120.13 o                         
 -14  43   3       3457.66       4339.17       161.58 o                         
 -12  43   3        107.26        153.28       113.44 o                         
 -10  43   3       1203.94       1062.62       118.81 o                         
  -8  43   3       2535.84       2101.03       125.46 o                         
  -6  43   3        333.35        597.01       111.40 o                         
  -4  43   3         43.66        172.00       110.58 o                         
  -2  43   3          4.13         33.85       118.43 o                         
   0  43   3        670.13        653.03       111.83 o                         
   2  43   3         96.70         40.28       123.55 o                         
   4  43   3        766.58        696.27       105.80 o                         
   6  43   3       1030.92       1188.16       112.52 o                         
   8  43   3       8861.89       8718.55       257.26 o                         
  10  43   3      17562.40      16401.47       247.95 o                         
  12  43   3       1854.93       1712.34       115.19 o                         
  14  43   3        306.52        462.50       107.43 o                         
  16  43   3         32.23         15.44       111.70 o                         
  18  43   3        408.36        414.15       126.28 o                         
  20  43   3        422.88        251.75       130.81 o                         
  22  43   3       2295.14       2376.14       145.89 o                         
  24  43   3       6360.33       6641.53       357.56 o                         
  26  43   3       2609.49       2112.26       249.08 o                         
  28  43   3        407.56        386.89       227.43 o                         
 -27  44   3       1711.73       1842.67       364.00 o                         
 -25  44   3         12.81       -123.10       190.57 o                         
 -23  44   3        896.30        733.89       176.43 o                         
 -21  44   3        965.79        901.10       157.68 o                         
 -19  44   3        885.28       1101.88       137.65 o                         
 -17  44   3        603.66        584.81       178.38 o                         
 -15  44   3       9034.18       8371.67       219.08 o                         
 -13  44   3        591.71        216.23       120.82 o                         
 -11  44   3       3537.24       3234.22       146.93 o                         
  -9  44   3       1139.82        864.64       134.55 o                         
  -7  44   3        817.45        819.04       138.68 o                         
  -5  44   3         11.91         35.77       109.66 o                         
  -3  44   3       6088.75       5957.57       212.12 o                         
  -1  44   3      10637.04      10412.69       224.53 o                         
   1  44   3       1448.66       1210.68       115.89 o                         
   3  44   3       3702.69       3690.19       146.37 o                         
   5  44   3       1565.80       1541.46       117.52 o                         
   7  44   3       2797.21       3439.94       250.21 o                         
   9  44   3       1078.75       1463.16       122.59 o                         
  11  44   3       6919.31       7307.04       184.20 o                         
  13  44   3      13375.57      13111.28       220.43 o                         
  15  44   3         54.36         33.65       119.83 o                         
  17  44   3        750.72        710.05       129.04 o                         
  19  44   3       6403.19       6507.60       202.18 o                         
  21  44   3        367.28        241.36       125.15 o                         
  23  44   3       1880.25       1703.89       163.12 o                         
  25  44   3        588.28        885.75       317.73 o                         
  27  44   3       4166.18       3643.91       276.60 o                         
 -26  45   3        992.68        410.51       787.03 o                         
 -24  45   3       1571.93        467.69       357.57 o                         
 -22  45   3         20.92       -182.20       206.35 o                         
 -20  45   3         81.23         45.11       142.93 o                         
 -18  45   3       9113.64      10865.47       331.32 o                         
 -16  45   3       2673.43       2832.79       154.15 o                         
 -14  45   3       1309.72       1566.50       186.93 o                         
 -12  45   3          1.45         30.98       122.63 o                         
 -10  45   3       5061.50       5674.77       181.91 o                         
  -8  45   3       5327.28       5280.95       227.31 o                         
  -6  45   3      10538.42      10406.23       249.07 o                         
  -4  45   3      13345.97      12654.78       232.15 o                         
  -2  45   3       2423.95       2368.97       140.95 o                         
   0  45   3       3553.75       3712.56       154.57 o                         
   2  45   3        138.69        -61.26       114.56 o                         
   4  45   3         57.22         56.42       112.01 o                         
   6  45   3       1500.77       1519.14       118.61 o                         
   8  45   3        123.06        152.71       162.86 o                         
  10  45   3       1264.13       1337.39       164.97 o                         
  12  45   3        102.15        405.29       112.91 o                         
  14  45   3       2270.49       2336.42       135.17 o                         
  16  45   3         68.12        208.31       125.95 o                         
  18  45   3        262.82         26.77       129.74 o                         
  20  45   3       5161.34       4774.45       185.55 o                         
  22  45   3        854.60        807.96       232.40 o                         
  24  45   3        487.77        210.59       277.83 o                         
  26  45   3       2040.92       1347.45       279.63 o                         
 -23  46   3       1456.46        849.20       305.65 o                         
 -21  46   3        245.35        290.57       217.78 o                         
 -19  46   3       1371.35        882.09       165.03 o                         
 -17  46   3        206.79        252.74       139.52 o                         
 -15  46   3       8457.24       8702.17       257.99 o                         
 -13  46   3         20.12         62.38       132.61 o                         
 -11  46   3       2485.37       1888.38       142.08 o                         
  -9  46   3          7.10        -87.54       130.49 o                         
  -7  46   3       2837.63       2949.87       158.06 o                         
  -5  46   3          2.83       -117.86       117.86 o                         
  -3  46   3          0.54       -123.12       123.12 o                         
  -1  46   3         63.62        -10.54       183.05 o                         
   1  46   3        405.17        192.92       123.87 o                         
   3  46   3        866.06        929.88       126.04 o                         
   5  46   3       1788.83       1682.66       129.80 o                         
   7  46   3       1498.21       1743.14       145.35 o                         
   9  46   3       1945.67       2089.12       144.70 o                         
  11  46   3       3105.96       2901.30       145.17 o                         
  13  46   3       3245.48       3446.14       167.51 o                         
  15  46   3        463.43        227.89       129.76 o                         
  17  46   3         50.24        -99.61       147.10 o                         
  19  46   3       6306.02       5805.62       222.46 o                         
  21  46   3       1871.87       1945.22       239.82 o                         
  23  46   3         99.92       -115.33       280.55 o                         
 -22  47   3        390.06         91.45       459.23 o                         
 -20  47   3          6.12        344.59       264.12 o                         
 -18  47   3       3817.72       3355.12       288.91 o                         
 -16  47   3       4607.83       3863.32       184.68 o                         
 -14  47   3        466.56        648.36       150.49 o                         
 -12  47   3        192.64         14.79       129.90 o                         
 -10  47   3        968.20        760.04       140.63 o                         
  -8  47   3         70.15         40.31       128.34 o                         
  -6  47   3       1393.84       1090.88       134.17 o                         
  -4  47   3       1241.86        879.28       137.04 o                         
  -2  47   3       1022.81       1053.22       135.45 o                         
   0  47   3       1854.61       1667.41       149.59 o                         
   2  47   3         53.86        -99.63       122.38 o                         
   4  47   3        111.31        282.41       122.10 o                         
   6  47   3       5907.78       6473.84       195.88 o                         
   8  47   3        805.78        782.39       160.66 o                         
  10  47   3       3022.14       3889.03       160.43 o                         
  12  47   3       4760.84       4746.27       184.82 o                         
  14  47   3        503.43        325.97       176.43 o                         
  16  47   3       1917.38       1568.86       160.81 o                         
  18  47   3       1601.74       1520.66       223.71 o                         
  20  47   3        569.78        871.85       348.87 o                         
  22  47   3       9530.18       9277.49       553.87 o                         
 -19  48   3        112.27       -233.07       292.49 o                         
 -17  48   3       4022.81       4048.52       278.68 o                         
 -15  48   3        327.87        -64.72       199.57 o                         
 -13  48   3        457.94        169.59       152.65 o                         
 -11  48   3       4073.47       3315.45       186.88 o                         
  -9  48   3        345.65        326.04       133.88 o                         
  -7  48   3       1091.21       1329.38       140.71 o                         
  -5  48   3        425.92        337.70       134.47 o                         
  -3  48   3        445.62        362.85       137.57 o                         
  -1  48   3          6.38       -139.98       139.98 o                         
   1  48   3         13.47       -132.17       171.59 o                         
   3  48   3        514.79        523.51       130.09 o                         
   5  48   3       7312.89       7393.73       210.51 o                         
   7  48   3        525.06        441.08       198.24 o                         
   9  48   3         17.94       -154.21       154.21 o                         
  11  48   3         61.67          9.19       130.04 o                         
  13  48   3         10.42         24.23       151.61 o                         
  15  48   3       4035.66       4145.83       343.17 o                         
  17  48   3        163.57          9.44       374.88 o                         
  19  48   3       2937.63       2992.31       327.87 o                         
 -16  49   3        137.63        -68.48       278.53 o                         
 -14  49   3        109.05        124.15       247.31 o                         
 -12  49   3        959.58       1069.18       346.96 o                         
 -10  49   3       4570.98       3910.13       217.54 o                         
  -8  49   3       7039.58       6798.21       223.03 o                         
  -6  49   3        161.40         20.94       144.20 o                         
  -4  49   3       2571.00       2316.93       159.43 o                         
  -2  49   3        162.32         94.42       146.50 o                         
   0  49   3        723.53        574.34       136.10 o                         
   2  49   3       1498.17       1441.54       144.44 o                         
   4  49   3        199.29        299.09       132.48 o                         
   6  49   3       1370.71       1475.83       148.77 o                         
   8  49   3       1642.44       1741.38       162.29 o                         
  10  49   3        472.02        154.58       194.37 o                         
  12  49   3        732.74        349.77       242.63 o                         
  14  49   3         29.60        132.47       318.08 o                         
  16  49   3          6.23       -192.95       379.50 o                         
 -13  50   3        141.53        423.01       268.35 o                         
 -11  50   3       3311.07       3374.29       308.97 o                         
  -9  50   3         67.95        180.05       235.86 o                         
  -7  50   3       1458.90       1816.02       263.58 o                         
  -5  50   3        171.36         61.05       207.08 o                         
  -3  50   3        820.87        718.79       234.26 o                         
  -1  50   3        758.44        515.85       199.50 o                         
   1  50   3       2653.86       2269.77       212.35 o                         
   3  50   3       1239.47       1250.04       212.93 o                         
   5  50   3       6174.74       7126.06       309.56 o                         
   7  50   3         87.82        486.63       215.69 o                         
   9  50   3        206.49        154.07       277.32 o                         
  11  50   3        546.66        487.99       377.10 o                         
  13  50   3         91.34        688.66       535.65 o                         
 -10  51   3       2266.14       2003.58       309.08 o                         
  -8  51   3       3577.57       3971.36       384.94 o                         
  -6  51   3        440.11       1701.96       403.36 o                         
  -4  51   3         40.63       -196.76       364.00 o                         
  -2  51   3         61.40       -163.34       264.05 o                         
   0  51   3         74.49       -292.77       292.77 o                         
   2  51   3        119.13        308.89       259.48 o                         
   4  51   3       7670.57       7742.80       458.21 o                         
   6  51   3       2599.15       2873.94       416.49 o                         
   8  51   3        645.07        898.76       395.21 o                         
  10  51   3        216.92        295.14       550.92 o                         
   1  52   3        845.07        600.11       767.36 o                         
   3  52   3        362.32        700.75       368.22 o                         
   0   0   4      46185.91      47145.22       539.74 o                         
   1   1   4      11063.58      10348.84        83.75 o                         
   0   2   4        262.28        102.63        23.10 o                         
   2   2   4        484.54        895.80        26.27 o                         
  -1   3   4      12727.02      11740.31        82.20 o                         
   1   3   4      46827.59      40556.79       242.17 o                         
   3   3   4       5302.05       4543.61        55.46 o                         
  -2   4   4       6839.36       6254.36        55.51 o                         
   0   4   4      57382.39      59804.86       329.08 o                         
   2   4   4       4607.89       2951.00        43.04 o                         
   4   4   4      52205.78      56672.85       330.88 o                         
  -3   5   4       7203.51       8639.94        68.31 o                         
  -1   5   4       9953.64      10745.43        77.90 o                         
   1   5   4      20875.14      20833.18       125.71 o                         
   3   5   4      11031.54      11935.73        83.71 o                         
   5   5   4      70286.28      76772.59       454.16 o                         
  -4   6   4      12172.74      10552.41        86.78 o                         
  -2   6   4      23774.07      23864.93       150.92 o                         
   0   6   4       2584.65       2627.09        46.31 o                         
   2   6   4       6204.05       6132.40        59.97 o                         
   4   6   4       5501.20       5002.45        50.78 o                         
   6   6   4      13270.71      12748.27       120.26 o                         
  -5   7   4       1132.82       1213.26        36.94 o                         
  -3   7   4      46407.97      44060.00       280.76 o                         
  -1   7   4      18213.31      20646.58       134.35 o                         
   1   7   4      67804.22      55355.45       322.29 o                         
   3   7   4      44812.08      46922.20       265.44 o                         
   5   7   4      34297.20      34696.75       233.61 o                         
   7   7   4       9120.45      10850.91        89.12 o                         
  -6   8   4      22990.28      23202.94       154.27 o                         
  -4   8   4      19635.73      21500.30       168.69 o                         
  -2   8   4      10704.52       9347.30        75.16 o                         
   0   8   4      28348.49      27244.32       172.48 o                         
   2   8   4      15035.14      16544.13       110.14 o                         
   4   8   4      15413.26      14537.19       106.05 o                         
   6   8   4       1951.57       1589.32        41.31 o                         
   8   8   4       7848.85       8204.56        75.86 o                         
  -7   9   4       5254.88       4181.83        53.39 o                         
  -5   9   4       7364.66       8128.04        76.83 o                         
  -3   9   4       5273.01       5689.48        75.72 o                         
  -1   9   4      15483.34      15227.32       110.92 o                         
   1   9   4       1418.89       1229.63        34.57 o                         
   3   9   4      37297.91      31283.40       206.18 o                         
   5   9   4      22741.48      21326.80       154.26 o                         
   7   9   4      33761.51      33329.26       239.15 o                         
   9   9   4      23146.76      24888.25       191.77 o                         
  -8  10   4       3946.14       4207.59        67.63 o                         
  -6  10   4       3706.67       3087.01        47.03 o                         
  -4  10   4      35102.09      36314.32       220.81 o                         
  -2  10   4      85801.55      86490.52       496.50 o                         
   0  10   4      16062.12      17236.66       114.39 o                         
   2  10   4      23835.16      23616.03       165.50 o                         
   4  10   4         15.42        232.77        20.42 o                         
   6  10   4       4673.33       4539.27        63.47 o                         
   8  10   4      45275.02      41837.28       272.47 o                         
  10  10   4      43629.55      43806.68       309.52 o                         
  -9  11   4     146578.45     140874.39       897.98 o                         
  -7  11   4      51037.13      46983.63       328.14 o                         
  -5  11   4       7118.08       7648.37        76.06 o                         
  -3  11   4       1436.14        877.59        33.13 o                         
  -1  11   4        795.45       1095.64        31.66 o                         
   1  11   4       5224.23       5506.33        59.07 o                         
   3  11   4      27494.20      26061.47       185.64 o                         
   5  11   4       2889.41       2846.70        50.12 o                         
   7  11   4       6739.79       6947.72        75.48 o                         
   9  11   4       2809.07       2808.90        60.98 o                         
  11  11   4      42494.81      40890.67       294.39 o                         
 -10  12   4      16422.23      14811.42       136.68 o                         
  -8  12   4       8928.36      10838.17       107.59 o                         
  -6  12   4       9637.02       9252.11       103.36 o                         
  -4  12   4       4312.50       5453.45        68.75 o                         
  -2  12   4       7815.99       7126.36        75.56 o                         
   0  12   4      18354.16      17296.17       134.06 o                         
   2  12   4      10091.79       9608.77        90.53 o                         
   4  12   4         94.53        160.10        25.27 o                         
   6  12   4       5517.07       4968.10        99.79 o                         
   8  12   4      39676.45      38011.80       259.72 o                         
  10  12   4      61043.99      58740.13       402.57 o                         
  12  12   4       5888.94       5046.75        79.71 o                         
 -11  13   4       8123.41       8220.65        97.91 o                         
  -9  13   4      31728.78      31346.18       236.65 o                         
  -7  13   4       1777.04       1528.46        47.90 o                         
  -5  13   4       7607.02       6472.66        83.81 o                         
  -3  13   4       6560.02       5662.85        68.63 o                         
  -1  13   4        158.35        278.37        30.38 o                         
   1  13   4        351.46        327.22        28.13 o                         
   3  13   4         20.15         31.59        23.82 o                         
   5  13   4       1607.81       1883.87        45.03 o                         
   7  13   4       7120.98       7044.24        75.09 o                         
   9  13   4         70.86         88.47        33.00 o                         
  11  13   4      16497.09      17251.24       157.85 o                         
  13  13   4       6560.83       6384.29        95.50 o                         
 -12  14   4       4172.16       3658.60        73.83 o                         
 -10  14   4       3288.56       3253.52        75.45 o                         
  -8  14   4       1840.83       2401.69        66.19 o                         
  -6  14   4       6313.60       5521.98        82.18 o                         
  -4  14   4       4033.77       3086.16        55.37 o                         
  -2  14   4        816.65        596.92        27.06 o                         
   0  14   4       1648.77       1184.03        37.35 o                         
   2  14   4       3986.55       5104.64        66.16 o                         
   4  14   4       1296.04       1060.05        35.32 o                         
   6  14   4       1004.65        911.17        30.52 o                         
   8  14   4      44814.97      44525.78       285.90 o                         
  10  14   4      57563.86      54415.04       379.18 o                         
  12  14   4        851.15        932.32        46.14 o                         
  14  14   4        355.75        483.38        43.17 o                         
 -13  15   4       6743.97       6874.88        99.68 o                         
 -11  15   4        616.37        565.57        42.60 o                         
  -9  15   4       8207.33       7599.65        96.84 o                         
  -7  15   4       7089.87       7523.97        94.89 o                         
  -5  15   4      49757.97      44646.93       316.58 o                         
  -3  15   4      59430.04      56684.91       361.19 o                         
  -1  15   4      33998.99      34862.05       235.22 o                         
   1  15   4      39848.01      37571.68       267.95 o                         
   3  15   4       1332.94       1394.43        42.19 o                         
   5  15   4        945.84       1538.86        42.39 o                         
   7  15   4        158.36        192.62        25.54 o                         
   9  15   4        539.90        630.40        39.88 o                         
  11  15   4      46589.56      43673.93       305.49 o                         
  13  15   4      11795.44       9956.58       114.26 o                         
  15  15   4       3126.55       3094.17        78.77 o                         
 -14  16   4       9847.59      10814.93       122.41 o                         
 -12  16   4        176.95        285.29        41.86 o                         
 -10  16   4          6.85         51.21        40.21 o                         
  -8  16   4       1048.72        512.83        44.97 o                         
  -6  16   4       3358.79       3001.69        71.69 o                         
  -4  16   4       3061.49       2475.97        56.89 o                         
  -2  16   4       7349.46       8727.82        81.11 o                         
   0  16   4      31471.67      30931.76       214.46 o                         
   2  16   4       9444.40       9163.17        88.83 o                         
   4  16   4       3547.33       3139.54        57.99 o                         
   6  16   4        787.31        772.30        32.54 o                         
   8  16   4       2781.92       3129.75        52.34 o                         
  10  16   4       3174.96       3707.02        72.80 o                         
  12  16   4       2184.94       2461.90        66.56 o                         
  14  16   4       1830.45       2127.27        71.84 o                         
  16  16   4       7989.96       7164.96       107.19 o                         
 -15  17   4      21158.71      18357.37       171.73 o                         
 -13  17   4      57188.97      56554.78       413.12 o                         
 -11  17   4        393.46        422.58        48.26 o                         
  -9  17   4      11294.00      10460.93       118.43 o                         
  -7  17   4       2754.28       2127.59        65.53 o                         
  -5  17   4        671.06        478.11        47.63 o                         
  -3  17   4          3.78         -9.11        26.87 o                         
  -1  17   4        560.93        456.06        31.78 o                         
   1  17   4      17790.76      21765.34       159.87 o                         
   3  17   4        291.80        361.36        33.54 o                         
   5  17   4      11129.17       9926.89        94.67 o                         
   7  17   4        344.81        525.43        29.89 o                         
   9  17   4       2466.18       2925.62        54.70 o                         
  11  17   4      71464.07      70577.27       465.72 o                         
  13  17   4       3645.75       3438.89        75.74 o                         
  15  17   4       2576.22       2292.71        68.59 o                         
  17  17   4      43775.88      41326.16       303.35 o                         
 -16  18   4      10163.71      10472.44       128.29 o                         
 -14  18   4      23208.21      22804.17       190.92 o                         
 -12  18   4      16949.51      18842.06       165.60 o                         
 -10  18   4       7610.83       7409.65       102.77 o                         
  -8  18   4       2289.88       2304.32        72.68 o                         
  -6  18   4       1651.48       1807.29        63.81 o                         
  -4  18   4       1604.17       1245.32        40.96 o                         
  -2  18   4        269.18        317.22        28.75 o                         
   0  18   4      18902.50      16930.25       134.20 o                         
   2  18   4       5616.57       5155.13        71.11 o                         
   4  18   4       7333.65       6887.33        79.21 o                         
   6  18   4        921.37        927.95        38.86 o                         
   8  18   4      11111.24      11514.23       100.07 o                         
  10  18   4      11372.83      11723.87       106.98 o                         
  12  18   4        853.05        781.03        50.29 o                         
  14  18   4      25910.55      26301.97       211.19 o                         
  16  18   4      12367.70      11346.85       127.11 o                         
  18  18   4       1394.58       1657.76        62.56 o                         
 -17  19   4       1922.49       2095.38        70.48 o                         
 -15  19   4        890.60        927.31        53.04 o                         
 -13  19   4      19635.58      21734.29       184.84 o                         
 -11  19   4         37.57        108.37        44.39 o                         
  -9  19   4       1148.10       1115.15        53.18 o                         
  -7  19   4      24385.16      26296.49       214.55 o                         
  -5  19   4         79.76        142.27        41.94 o                         
  -3  19   4       3976.91       4073.95        67.48 o                         
  -1  19   4        243.22        189.55        36.26 o                         
   1  19   4      12129.85      12965.12       113.74 o                         
   3  19   4       6357.25       5688.27        77.79 o                         
   5  19   4       2816.12       2459.58        57.56 o                         
   7  19   4       8287.40       8891.83        92.26 o                         
   9  19   4       1909.51       2369.11        51.82 o                         
  11  19   4      26155.66      26936.31       195.80 o                         
  13  19   4      25156.07      23082.02       200.75 o                         
  15  19   4        145.14         98.13        46.31 o                         
  17  19   4      34446.77      32450.87       253.50 o                         
  19  19   4        270.13        279.58        50.70 o                         
 -18  20   4      11583.30      12107.11       141.71 o                         
 -16  20   4      16561.57      14648.42       148.40 o                         
 -14  20   4      43597.88      42022.46       306.15 o                         
 -12  20   4       1879.06       1639.69        60.15 o                         
 -10  20   4       4815.23       4517.64       111.06 o                         
  -8  20   4      11076.34      10303.24       120.25 o                         
  -6  20   4        231.91        475.40        42.38 o                         
  -4  20   4       1394.56       1726.43        55.01 o                         
  -2  20   4       2054.12       2217.75        59.05 o                         
   0  20   4        580.68        448.21        36.90 o                         
   2  20   4       5687.10       5943.13        80.56 o                         
   4  20   4       8177.70       8008.89        88.80 o                         
   6  20   4       6710.09       6930.30        83.96 o                         
   8  20   4       9892.54       9397.56        97.07 o                         
  10  20   4       4090.45       4837.19        72.55 o                         
  12  20   4         84.91         47.28        44.60 o                         
  14  20   4       3430.95       3705.69        83.46 o                         
  16  20   4        192.76        301.19        49.85 o                         
  18  20   4       4951.41       4004.43        92.99 o                         
  20  20   4      14549.77      14316.63       148.48 o                         
 -19  21   4       1904.64       1734.23        66.48 o                         
 -17  21   4       5050.17       4760.01        95.92 o                         
 -15  21   4         36.82         27.03        48.61 o                         
 -13  21   4      11347.07      11906.64       131.31 o                         
 -11  21   4       1095.93        977.84        57.92 o                         
  -9  21   4          0.72          9.51        45.20 o                         
  -7  21   4      21791.94      20993.26       175.99 o                         
  -5  21   4        131.21        235.33        41.44 o                         
  -3  21   4        285.52        584.17        39.08 o                         
  -1  21   4        554.34        744.82        40.45 o                         
   1  21   4       1459.16       1056.12        44.24 o                         
   3  21   4       6268.63       5156.45        75.74 o                         
   5  21   4      15896.45      13698.38       121.69 o                         
   7  21   4      14731.67      15627.45       133.58 o                         
   9  21   4       3758.96       3289.37        62.15 o                         
  11  21   4       6610.66       6150.01        87.47 o                         
  13  21   4       6557.33       6380.06        98.80 o                         
  15  21   4      11418.12      11613.96       132.08 o                         
  17  21   4      30309.00      30681.65       245.82 o                         
  19  21   4         66.69        188.20        62.38 o                         
  21  21   4       3290.85       3826.50        96.18 o                         
 -20  22   4          2.00        -40.81        51.77 o                         
 -18  22   4       7528.25       6880.19       111.69 o                         
 -16  22   4      13103.23      14456.09       151.99 o                         
 -14  22   4      21252.35      20954.86       187.00 o                         
 -12  22   4       4077.61       4169.12        89.43 o                         
 -10  22   4      12610.18      12886.40       147.35 o                         
  -8  22   4       3131.71       3524.49        86.81 o                         
  -6  22   4       1792.58       1988.10        81.14 o                         
  -4  22   4       1173.70       1207.94        51.09 o                         
  -2  22   4       2975.46       2874.15        67.75 o                         
   0  22   4        170.80        205.36        37.52 o                         
   2  22   4        322.17        247.28        40.33 o                         
   4  22   4       1680.89       2161.94        59.04 o                         
   6  22   4      27162.49      26410.85       193.95 o                         
   8  22   4      11513.27      11570.25       113.48 o                         
  10  22   4       1905.30       1890.16        61.36 o                         
  12  22   4         87.84        184.72        46.75 o                         
  14  22   4          0.10        147.04        48.68 o                         
  16  22   4       3900.96       3759.62        91.13 o                         
  18  22   4      13850.26      13724.72       150.51 o                         
  20  22   4      13497.43      13905.08       149.42 o                         
  22  22   4        224.94        302.89        58.96 o                         
 -21  23   4       7026.52       6218.42       114.05 o                         
 -19  23   4         61.58         27.66        69.27 o                         
 -17  23   4       1121.67       1459.45        68.49 o                         
 -15  23   4      13840.59      13934.57       154.76 o                         
 -13  23   4      12056.51      11884.94       140.80 o                         
 -11  23   4       9304.01       8109.27       124.44 o                         
  -9  23   4        303.62        341.09        53.35 o                         
  -7  23   4       6762.01       5809.55       107.00 o                         
  -5  23   4      14275.59      14284.68       142.17 o                         
  -3  23   4       2031.31       2231.69        65.53 o                         
  -1  23   4       5090.95       5686.31        87.31 o                         
   1  23   4         14.46         32.71        42.44 o                         
   3  23   4      10047.79       9343.54       107.31 o                         
   5  23   4      15141.98      15434.80       142.11 o                         
   7  23   4      14969.33      15439.37       142.57 o                         
   9  23   4       2817.10       2478.29        65.67 o                         
  11  23   4       4759.14       4804.25        89.68 o                         
  13  23   4       7018.22       6608.67       103.99 o                         
  15  23   4       1185.79       1149.22        60.20 o                         
  17  23   4        782.68        518.97        55.94 o                         
  19  23   4       3371.73       3004.10        86.68 o                         
  21  23   4       3193.75       3028.07        88.29 o                         
  23  23   4      11737.44      11404.91       150.33 o                         
 -22  24   4       1579.46       1978.39        78.96 o                         
 -20  24   4        193.37         87.97        83.24 o                         
 -18  24   4          1.03        -15.49        55.98 o                         
 -16  24   4        245.67        255.17        56.03 o                         
 -14  24   4      30111.13      31519.66       261.27 o                         
 -12  24   4        109.06         93.59        54.98 o                         
 -10  24   4      16691.88      15549.84       174.73 o                         
  -8  24   4       2783.20       2154.75        75.64 o                         
  -6  24   4       5137.58       5720.56       105.36 o                         
  -4  24   4       3459.36       2853.67        81.27 o                         
  -2  24   4       3422.77       3089.93        75.43 o                         
   0  24   4        728.30        825.55        49.01 o                         
   2  24   4        392.43        550.98        45.02 o                         
   4  24   4      20205.55      20097.72       169.84 o                         
   6  24   4      42069.27      38976.98       277.49 o                         
   8  24   4      21361.72      21705.83       188.54 o                         
  10  24   4         30.27         92.64        50.00 o                         
  12  24   4        606.05        631.26        58.01 o                         
  14  24   4      13313.58      13237.46       151.96 o                         
  16  24   4        784.32        778.87        60.71 o                         
  18  24   4        680.79        494.57        62.62 o                         
  20  24   4       2326.68       2650.08        86.75 o                         
  22  24   4        366.71        267.13        65.03 o                         
  24  24   4       8830.18       8608.61       161.18 o                         
 -23  25   4       6977.47       6824.55       148.54 o                         
 -21  25   4       3639.02       3973.54       115.71 o                         
 -19  25   4       9607.30      10321.62       147.89 o                         
 -17  25   4       4599.28       4398.37       110.71 o                         
 -15  25   4      15216.37      14830.01       164.50 o                         
 -13  25   4        212.89        212.63        59.34 o                         
 -11  25   4       4639.09       3944.25       124.54 o                         
  -9  25   4        105.56        163.23        59.02 o                         
  -7  25   4      46158.63      48254.37       373.40 o                         
  -5  25   4         13.55         63.01        50.59 o                         
  -3  25   4       4844.23       3916.25        94.25 o                         
  -1  25   4       6853.01       7078.26       101.56 o                         
   1  25   4       1344.90       1195.77        55.49 o                         
   3  25   4       5190.22       4471.61        86.28 o                         
   5  25   4       2128.35       2741.73        73.98 o                         
   7  25   4       4313.06       4240.41       107.61 o                         
   9  25   4      10883.00      10985.00       142.98 o                         
  11  25   4      11053.36      10525.59       134.95 o                         
  13  25   4       5096.01       5421.26       106.05 o                         
  15  25   4      16016.19      15954.02       171.20 o                         
  17  25   4      17662.16      18402.47       189.20 o                         
  19  25   4          1.06        -41.30        59.84 o                         
  21  25   4        240.14         93.14        63.84 o                         
  23  25   4       7082.50       6363.54       149.20 o                         
  25  25   4      11158.46      11112.35       191.89 o                         
 -24  26   4        600.50        521.86        84.44 o                         
 -22  26   4        147.64        149.58        78.97 o                         
 -20  26   4       6134.59       5519.92       133.31 o                         
 -18  26   4       5350.77       5679.02       120.21 o                         
 -16  26   4       5398.96       4913.27       112.31 o                         
 -14  26   4       1278.87       1112.94        83.26 o                         
 -12  26   4         18.04         -0.14        61.50 o                         
 -10  26   4        315.86        415.15        62.51 o                         
  -8  26   4      10403.98      11125.10       151.46 o                         
  -6  26   4       3909.76       4035.54        97.76 o                         
  -4  26   4       4462.30       4260.89        95.59 o                         
  -2  26   4       8890.66       8473.41       119.59 o                         
   0  26   4       2289.98       1859.19        65.01 o                         
   2  26   4        108.80         37.05        44.58 o                         
   4  26   4       1207.34       1427.49        56.68 o                         
   6  26   4       2907.08       2886.05        75.56 o                         
   8  26   4        293.92        216.93        55.39 o                         
  10  26   4      14339.02      15057.51       163.94 o                         
  12  26   4       9047.72       9231.33       130.87 o                         
  14  26   4      13137.40      12608.55       152.94 o                         
  16  26   4        161.98        215.05        59.49 o                         
  18  26   4       6656.32       7003.22       126.53 o                         
  20  26   4       3350.97       2988.52        97.86 o                         
  22  26   4        617.37        472.23        81.88 o                         
  24  26   4        686.08        624.30       136.76 o                         
  26  26   4       1190.81       1106.13        97.39 o                         
 -25  27   4          2.33        -38.30        84.39 o                         
 -23  27   4       4830.70       4536.73       130.26 o                         
 -21  27   4       1660.79       1921.71       101.52 o                         
 -19  27   4       2610.63       2011.81        96.56 o                         
 -17  27   4        405.88        396.30        75.90 o                         
 -15  27   4        567.51        948.77        72.96 o                         
 -13  27   4         19.23        -13.61        64.55 o                         
 -11  27   4       2322.62       2628.58        96.13 o                         
  -9  27   4        287.26        469.08        64.78 o                         
  -7  27   4      26050.47      25373.41       227.55 o                         
  -5  27   4       3356.50       3132.66        91.50 o                         
  -3  27   4      36385.39      32922.88       270.51 o                         
  -1  27   4      36471.58      35584.02       285.59 o                         
   1  27   4       2377.52       1772.62        65.96 o                         
   3  27   4      14953.03      12954.17       132.30 o                         
   5  27   4         42.10        174.23        47.67 o                         
   7  27   4       3598.36       3488.52        88.79 o                         
   9  27   4        990.41       1417.89        67.14 o                         
  11  27   4       2099.49       1589.92        71.55 o                         
  13  27   4      24096.56      23902.05       221.43 o                         
  15  27   4       7600.07       7469.40       127.86 o                         
  17  27   4       6956.48       6117.16       123.50 o                         
  19  27   4       3031.29       3770.35       111.75 o                         
  21  27   4       4445.94       4245.07       127.27 o                         
  23  27   4       2877.60       2369.77       108.52 o                         
  25  27   4       1187.03        970.28        95.17 o                         
  27  27   4        269.89        394.71       133.05 o                         
 -26  28   4       4802.34       5025.21       174.56 o                         
 -24  28   4        899.22       1088.39        99.08 o                         
 -22  28   4       1604.19       1339.33       135.20 o                         
 -20  28   4         28.09        -22.99        80.30 o                         
 -18  28   4       1874.46       2064.73       105.67 o                         
 -16  28   4      12587.23      12345.42       181.84 o                         
 -14  28   4      16985.62      17068.47       210.02 o                         
 -12  28   4       8836.84       9741.30       157.64 o                         
 -10  28   4          0.08        -50.04        65.75 o                         
  -8  28   4       2006.87       2626.93       107.03 o                         
  -6  28   4         12.68        -56.54        56.54 o                         
  -4  28   4       2166.33       2200.09        77.29 o                         
  -2  28   4       2539.36       2856.37        88.06 o                         
   0  28   4        236.78        303.73        60.39 o                         
   2  28   4        208.42        176.87        51.45 o                         
   4  28   4       2067.88       1833.64        64.47 o                         
   6  28   4       3782.44       3582.91        92.02 o                         
   8  28   4       3081.83       3414.74        93.52 o                         
  10  28   4        530.09        547.86        60.37 o                         
  12  28   4      12633.63      12504.74       154.42 o                         
  14  28   4      22081.42      21903.43       214.14 o                         
  16  28   4       2740.37       3616.72       105.58 o                         
  18  28   4       1407.58       1285.05       100.63 o                         
  20  28   4       9421.38       9413.78       156.22 o                         
  22  28   4       2087.89       1746.29        92.87 o                         
  24  28   4       3075.31       3381.96       125.58 o                         
  26  28   4       4501.86       5199.88       160.54 o                         
  28  28   4       9207.00       9522.53       187.26 o                         
 -27  29   4          0.38        -98.22        98.22 o                         
 -25  29   4       2125.04       3411.16       128.48 o                         
 -23  29   4      22896.78      22336.11       268.16 o                         
 -21  29   4       1536.24       1491.18       116.96 o                         
 -19  29   4       1485.51       1182.82        92.52 o                         
 -17  29   4        578.68        717.67        95.09 o                         
 -15  29   4          5.66        -65.18        79.41 o                         
 -13  29   4        461.38        543.07        93.09 o                         
 -11  29   4        258.29         57.52        74.08 o                         
  -9  29   4      18900.94      19606.90       225.40 o                         
  -7  29   4      23216.50      21504.40       218.38 o                         
  -5  29   4       1092.32       1524.11        70.83 o                         
  -3  29   4          0.25        129.36        58.42 o                         
  -1  29   4         46.02        192.48        57.78 o                         
   1  29   4       5166.54       4453.34       100.92 o                         
   3  29   4       1269.76        981.94        59.72 o                         
   5  29   4       8056.61       6902.20       112.02 o                         
   7  29   4      13954.33      13887.75       155.56 o                         
   9  29   4      11913.89      10532.15       143.99 o                         
  11  29   4       5963.63       6102.94       117.88 o                         
  13  29   4      23375.12      23377.12       223.74 o                         
  15  29   4      19186.61      19799.95       205.13 o                         
  17  29   4       3710.02       3361.12       123.19 o                         
  19  29   4          0.51        -41.74        69.52 o                         
  21  29   4        950.31       1266.96        82.43 o                         
  23  29   4       6183.91       6325.28       159.36 o                         
  25  29   4       2124.05       3141.28       125.83 o                         
  27  29   4       1725.33       1739.68       111.16 o                         
  29  29   4        359.76        269.84       112.08 o                         
 -28  30   4        275.91        126.07       101.59 o                         
 -26  30   4       1518.39       1840.05       112.65 o                         
 -24  30   4        808.01        765.79       107.61 o                         
 -22  30   4       7980.77       7769.21       183.43 o                         
 -20  30   4       1282.45       1058.56        96.80 o                         
 -18  30   4       8725.99       7729.12       164.83 o                         
 -16  30   4       9874.19       8977.12       179.79 o                         
 -14  30   4      11603.83      11486.94       195.51 o                         
 -12  30   4      10847.04      11699.80       177.56 o                         
 -10  30   4       2098.02       1495.83        85.92 o                         
  -8  30   4         33.96        258.13        84.54 o                         
  -6  30   4       2438.32       2098.18        84.73 o                         
  -4  30   4        252.05        153.53        63.00 o                         
  -2  30   4        675.74        618.83        77.00 o                         
   0  30   4        860.99        723.67        66.34 o                         
   2  30   4       1595.76       1713.36        70.31 o                         
   4  30   4       5462.82       5313.31       115.28 o                         
   6  30   4       2089.96       1927.06        75.45 o                         
   8  30   4       2500.61       2931.17        87.94 o                         
  10  30   4       1965.15       1616.48        75.10 o                         
  12  30   4       7659.44       8905.30       139.58 o                         
  14  30   4       4189.56       3829.63       117.14 o                         
  16  30   4       6121.19       5392.44       129.41 o                         
  18  30   4       5387.59       5592.04       133.43 o                         
  20  30   4        929.49        742.09        95.69 o                         
  22  30   4         35.47        109.35        85.53 o                         
  24  30   4        860.58       1194.01       103.26 o                         
  26  30   4        438.76        601.12        96.00 o                         
  28  30   4        406.21        453.10       129.53 o                         
  30  30   4       1185.73       1133.23       124.58 o                         
 -29  31   4       3208.76       3122.30       135.83 o                         
 -27  31   4       1846.06       2146.22       121.43 o                         
 -25  31   4         26.46         39.53       109.46 o                         
 -23  31   4        168.40        273.06       101.64 o                         
 -21  31   4      14973.48      13560.59       235.61 o                         
 -19  31   4       4681.57       4598.73       150.47 o                         
 -17  31   4       8477.31       6445.12       158.14 o                         
 -15  31   4       1977.24       1931.41       114.94 o                         
 -13  31   4       3922.61       3670.08       139.91 o                         
 -11  31   4       1935.31       1611.78        95.51 o                         
  -9  31   4      13806.05      13645.13       190.28 o                         
  -7  31   4       6895.12       7688.55       150.38 o                         
  -5  31   4       3391.78       3561.03       107.96 o                         
  -3  31   4       6803.58       6433.08       129.86 o                         
  -1  31   4       4165.11       3674.77       110.47 o                         
   1  31   4      15144.15      15474.45       166.85 o                         
   3  31   4          4.23         -9.56        59.06 o                         
   5  31   4      17755.53      16918.70       182.99 o                         
   7  31   4      11003.58      11087.97       143.95 o                         
   9  31   4      13844.51      11994.72       152.04 o                         
  11  31   4       4660.83       4653.45       119.06 o                         
  13  31   4      51582.98      49548.70       433.63 o                         
  15  31   4      17688.66      18023.28       206.81 o                         
  17  31   4         56.66        -69.34        69.34 o                         
  19  31   4       1082.97        956.33        81.99 o                         
  21  31   4         87.22          9.52        78.72 o                         
  23  31   4        103.69        157.34        94.05 o                         
  25  31   4       1100.61       1375.31       114.40 o                         
  27  31   4       2377.67       2078.63       123.88 o                         
  29  31   4       4802.16       4973.41       163.37 o                         
  31  31   4       4776.96       5150.42       179.69 o                         
 -30  32   4       4628.34       4861.64       232.45 o                         
 -28  32   4       8333.20       8121.57       288.04 o                         
 -26  32   4       5923.95       5304.02       219.11 o                         
 -24  32   4        422.91        539.87        98.31 o                         
 -22  32   4       9182.23       8797.30       185.98 o                         
 -20  32   4        450.08        367.00       107.58 o                         
 -18  32   4      21073.68      21758.67       260.96 o                         
 -16  32   4       8761.79       8847.19       196.81 o                         
 -14  32   4       2278.30       2312.76       107.48 o                         
 -12  32   4       2251.75       1906.55       103.29 o                         
 -10  32   4        472.22        509.89       107.90 o                         
  -8  32   4        346.30        513.38        84.67 o                         
  -6  32   4      24004.02      24237.43       263.99 o                         
  -4  32   4       7066.98       6496.81       138.93 o                         
  -2  32   4       9462.25       9911.11       153.80 o                         
   0  32   4        787.58        588.17        70.33 o                         
   2  32   4         32.27         70.16        67.80 o                         
   4  32   4      34000.05      36601.59       309.35 o                         
   6  32   4      18463.82      16841.41       185.48 o                         
   8  32   4         57.84        180.59        65.84 o                         
  10  32   4         40.58        144.61       101.00 o                         
  12  32   4       1499.65       1480.73        82.43 o                         
  14  32   4       7658.70       8411.40       146.59 o                         
  16  32   4        787.23        731.12        78.82 o                         
  18  32   4       6060.53       5486.26       133.73 o                         
  20  32   4        924.21       1278.58        98.68 o                         
  22  32   4         10.29        -62.28        92.45 o                         
  24  32   4        531.00        550.15        97.07 o                         
  26  32   4        376.94        852.68       106.22 o                         
  28  32   4       1953.67       2222.92       145.10 o                         
  30  32   4        516.38        480.77       115.01 o                         
  32  32   4       1440.68       1245.53       128.41 o                         
 -31  33   4        157.60        -33.37       117.99 o                         
 -29  33   4       3367.75       3473.11       147.50 o                         
 -27  33   4       4374.57       4281.48       223.60 o                         
 -25  33   4       2024.33       1765.56       122.75 o                         
 -23  33   4        915.19       1292.36       104.20 o                         
 -21  33   4       7232.76       7839.92       213.08 o                         
 -19  33   4      17362.96      17212.87       249.38 o                         
 -17  33   4      24154.76      24062.12       280.87 o                         
 -15  33   4       6837.53       7379.30       168.01 o                         
 -13  33   4      12240.84      12018.81       194.68 o                         
 -11  33   4       3853.88       3258.79       121.22 o                         
  -9  33   4        835.35        746.29       117.24 o                         
  -7  33   4       1791.89       1568.35       154.81 o                         
  -5  33   4      13974.45      12833.62       277.17 o                         
  -3  33   4        173.77        216.32        82.10 o                         
  -1  33   4       1216.40       1190.73        89.32 o                         
   1  33   4       1868.30       2417.22        95.69 o                         
   3  33   4       7808.59       7502.87       164.80 o                         
   5  33   4        641.42       1270.27       125.75 o                         
   7  33   4          0.94         30.70        71.14 o                         
   9  33   4        153.69         97.54        67.32 o                         
  11  33   4      19268.27      19358.89       201.45 o                         
  13  33   4       1500.95       1711.23        89.41 o                         
  15  33   4         14.61        -35.35        74.36 o                         
  17  33   4       1583.60       1747.77        99.52 o                         
  19  33   4       5103.89       5258.05       137.24 o                         
  21  33   4        858.30        853.70        98.48 o                         
  23  33   4       1016.15        491.79       107.27 o                         
  25  33   4        679.40        571.61       103.28 o                         
  27  33   4        192.03        -25.50       106.00 o                         
  29  33   4       1308.91       1568.33       158.94 o                         
  31  33   4        363.11        265.86       139.41 o                         
  33  33   4      14923.57      16583.67       423.14 o                         
 -32  34   4       4389.24       4315.11       193.82 o                         
 -30  34   4        253.15        373.21       143.41 o                         
 -28  34   4       1172.60       1174.22       154.99 o                         
 -26  34   4         46.11        204.11       142.33 o                         
 -24  34   4       2549.08       2597.54       152.73 o                         
 -22  34   4       2838.47       2651.22       129.28 o                         
 -20  34   4        579.80        655.40       134.35 o                         
 -18  34   4        542.00        710.36       112.16 o                         
 -16  34   4        692.34        747.59       133.74 o                         
 -14  34   4         69.00         18.46        90.59 o                         
 -12  34   4       1092.35        749.57        97.79 o                         
 -10  34   4        944.22       1382.72       102.11 o                         
  -8  34   4       1875.70       1929.79       106.45 o                         
  -6  34   4         71.36          7.91       108.52 o                         
  -4  34   4       2142.89       1892.21       102.82 o                         
  -2  34   4       1835.81       2019.35       112.54 o                         
   0  34   4      13558.67      14768.45       218.23 o                         
   2  34   4       1103.66        988.13        91.84 o                         
   4  34   4      20348.53      19939.66       233.30 o                         
   6  34   4      10992.54      10315.92       172.55 o                         
   8  34   4       4719.89       4698.72       129.63 o                         
  10  34   4       1317.51       1580.85        84.60 o                         
  12  34   4       3150.71       3506.48       110.40 o                         
  14  34   4       3711.81       3817.70       117.44 o                         
  16  34   4       6766.47       4968.66       129.11 o                         
  18  34   4       2098.28       2251.40       100.49 o                         
  20  34   4      16076.11      15307.60       217.10 o                         
  22  34   4       1937.06       2321.99       124.10 o                         
  24  34   4        613.65        769.69       130.51 o                         
  26  34   4       6270.64       5973.66       179.59 o                         
  28  34   4        129.33        119.90       151.37 o                         
  30  34   4        176.24        266.70       118.50 o                         
  32  34   4       3119.88       3294.87       155.09 o                         
  34  34   4       1156.22       1473.11       168.88 o                         
 -33  35   4      16168.97      17188.36       437.13 o                         
 -31  35   4       9996.49      10401.69       316.11 o                         
 -29  35   4       7374.34       7270.78       228.76 o                         
 -27  35   4       7614.10       8987.04       219.52 o                         
 -25  35   4      13423.80      14726.36       274.45 o                         
 -23  35   4          6.12         11.42       134.47 o                         
 -21  35   4          3.45        -50.09       103.69 o                         
 -19  35   4       1414.00       1360.47       113.08 o                         
 -17  35   4        205.34        351.81       111.98 o                         
 -15  35   4         37.90        -41.36        98.84 o                         
 -13  35   4       2578.14       2928.59       140.90 o                         
 -11  35   4       3431.07       3046.11       150.64 o                         
  -9  35   4       8452.21       7861.99       180.33 o                         
  -7  35   4        845.61        807.81       109.31 o                         
  -5  35   4       1815.27       1559.53       101.48 o                         
  -3  35   4      38643.91      38949.04       357.09 o                         
  -1  35   4      14769.61      14025.90       198.40 o                         
   1  35   4       4517.42       5089.94       151.88 o                         
   3  35   4       1425.88        861.54        98.59 o                         
   5  35   4      13312.83      13194.67       198.71 o                         
   7  35   4       3379.35       3659.30       123.08 o                         
   9  35   4       4460.79       4110.52       126.28 o                         
  11  35   4        349.37        291.50        79.22 o                         
  13  35   4         48.08        129.53        76.23 o                         
  15  35   4       6984.43       6250.91       145.01 o                         
  17  35   4        179.51        316.65        81.83 o                         
  19  35   4       1641.78       1394.89        94.47 o                         
  21  35   4       3316.47       3292.61       153.92 o                         
  23  35   4       2902.38       3159.74       136.97 o                         
  25  35   4       1631.14       1873.83       152.51 o                         
  27  35   4        213.76        352.48       144.36 o                         
  29  35   4         53.31         29.57       117.51 o                         
  31  35   4        156.82          9.31       125.05 o                         
  33  35   4      10813.68      11281.35       287.99 o                         
  35  35   4       5414.58       4959.24       241.44 o                         
 -34  36   4        583.00       1081.31       298.88 o                         
 -32  36   4         60.20         43.88       160.63 o                         
 -30  36   4       1146.66        844.88       139.11 o                         
 -28  36   4         13.24        -46.76       143.47 o                         
 -26  36   4       1052.89       1217.00       164.57 o                         
 -24  36   4       1471.07       1630.85       154.79 o                         
 -22  36   4       4816.87       4805.21       168.37 o                         
 -20  36   4       1423.56       1546.95       119.29 o                         
 -18  36   4         79.51        299.91       151.52 o                         
 -16  36   4        689.16        630.83       115.67 o                         
 -14  36   4        462.06        774.21       117.07 o                         
 -12  36   4       1360.44       2120.41       116.92 o                         
 -10  36   4        645.22        573.17        97.74 o                         
  -8  36   4       4035.75       3813.14       134.33 o                         
  -6  36   4       1238.72       1236.62       110.94 o                         
  -4  36   4       4298.25       3200.83       127.27 o                         
  -2  36   4      11394.35      10576.78       176.82 o                         
   0  36   4       1034.10       1228.17        93.58 o                         
   2  36   4      21240.24      20144.29       258.31 o                         
   4  36   4       4751.06       4805.54       153.64 o                         
   6  36   4        239.20        266.27        95.29 o                         
   8  36   4       1278.05       1390.58       101.68 o                         
  10  36   4       1170.21       1122.08        95.39 o                         
  12  36   4       9175.99       8533.07       166.67 o                         
  14  36   4       1354.02       1627.57       101.22 o                         
  16  36   4       5645.49       5778.78       155.71 o                         
  18  36   4       5075.53       5282.57       175.54 o                         
  20  36   4       6628.94       7890.45       183.00 o                         
  22  36   4        799.03        763.20       108.19 o                         
  24  36   4       4790.68       5035.18       158.78 o                         
  26  36   4      13484.72      14293.19       254.04 o                         
  28  36   4       1357.17        862.17       133.05 o                         
  30  36   4          6.40         54.73       127.21 o                         
  32  36   4        821.54        924.13       172.11 o                         
  34  36   4         39.38        120.94       268.46 o                         
 -33  37   4        648.26        730.74       205.66 o                         
 -31  37   4        498.76        701.91       160.38 o                         
 -29  37   4          1.10       -163.39       163.39 o                         
 -27  37   4        616.79        768.92       180.11 o                         
 -25  37   4        685.59        635.70       122.98 o                         
 -23  37   4       6228.94       5652.00       216.98 o                         
 -21  37   4       2469.09       2047.47       152.51 o                         
 -19  37   4      19227.04      17071.59       255.60 o                         
 -17  37   4       5034.51       4563.45       159.87 o                         
 -15  37   4         28.64       -113.47       113.47 o                         
 -13  37   4       4486.05       3684.75       143.93 o                         
 -11  37   4       1615.06       2003.83       113.82 o                         
  -9  37   4        325.33        392.73        94.88 o                         
  -7  37   4       1390.47       1495.82       105.86 o                         
  -5  37   4       1483.81       1454.14       103.83 o                         
  -3  37   4       4015.44       3905.75       130.22 o                         
  -1  37   4       9163.44       9113.58       184.10 o                         
   1  37   4      15181.39      12598.21       204.19 o                         
   3  37   4       3327.81       2345.29       112.42 o                         
   5  37   4       6080.25       6267.08       183.79 o                         
   7  37   4        777.76        699.74       104.07 o                         
   9  37   4         74.77        204.63        95.36 o                         
  11  37   4         23.71        124.52       104.81 o                         
  13  37   4       2574.02       3068.54       121.71 o                         
  15  37   4        138.94        153.31       110.70 o                         
  17  37   4       1342.89       1302.48       105.05 o                         
  19  37   4       8959.39       7707.43       183.50 o                         
  21  37   4        626.49        550.73       128.30 o                         
  23  37   4        124.42        448.81       109.81 o                         
  25  37   4        551.46        589.89       123.69 o                         
  27  37   4       1489.74       1696.67       133.06 o                         
  29  37   4       2679.03       2313.58       163.64 o                         
  31  37   4       2012.69       1697.87       181.75 o                         
  33  37   4       1078.62       1056.39       206.96 o                         
 -32  38   4       3641.07       4046.02       328.65 o                         
 -30  38   4       5211.95       4929.20       297.98 o                         
 -28  38   4          5.76        125.59       148.88 o                         
 -26  38   4          6.66        177.72       129.13 o                         
 -24  38   4       3596.99       3894.99       195.61 o                         
 -22  38   4        446.43        754.57       128.70 o                         
 -20  38   4       4567.48       4833.92       175.85 o                         
 -18  38   4        211.05        227.25       142.58 o                         
 -16  38   4         11.21       -102.97       102.97 o                         
 -14  38   4       1142.33       1227.82       121.64 o                         
 -12  38   4       2557.65       2136.39       124.54 o                         
 -10  38   4        117.04         39.28       112.97 o                         
  -8  38   4          0.63        -30.48        95.21 o                         
  -6  38   4       1462.01       2025.13       110.76 o                         
  -4  38   4       1597.42       2177.64       154.49 o                         
  -2  38   4         10.19       -106.33       106.33 o                         
   0  38   4       2113.07       2569.03       125.39 o                         
   2  38   4       4095.91       3912.11       218.75 o                         
   4  38   4          7.72         23.44        88.20 o                         
   6  38   4        236.64        337.59        91.99 o                         
   8  38   4         57.26        139.41        93.42 o                         
  10  38   4        119.93         61.73       104.20 o                         
  12  38   4        515.54        648.92       104.72 o                         
  14  38   4        936.69       1072.79       139.13 o                         
  16  38   4         39.47        193.62       135.95 o                         
  18  38   4        292.72        565.30       109.29 o                         
  20  38   4       4846.13       5725.32       226.88 o                         
  22  38   4       1476.74       1633.46       126.60 o                         
  24  38   4       8997.54       8536.61       209.01 o                         
  26  38   4      12246.54      11107.45       266.29 o                         
  28  38   4       6181.50       5797.07       190.66 o                         
  30  38   4       3099.13       3605.62       395.13 o                         
  32  38   4       1801.17       1679.17       225.13 o                         
 -31  39   4       1399.33       2101.04       309.58 o                         
 -29  39   4         67.75        230.81       197.69 o                         
 -27  39   4       1102.22       1092.78       144.72 o                         
 -25  39   4          7.83         -3.47       126.69 o                         
 -23  39   4       6530.96       8051.15       233.18 o                         
 -21  39   4       2659.72       2894.63       151.62 o                         
 -19  39   4       7957.22       7970.25       322.20 o                         
 -17  39   4        472.95        531.79       125.60 o                         
 -15  39   4          0.77         40.26       120.13 o                         
 -13  39   4       2096.28       2696.38       145.10 o                         
 -11  39   4       2225.91       2485.77       134.64 o                         
  -9  39   4        630.65        447.67       113.46 o                         
  -7  39   4       5654.35       6030.93       190.58 o                         
  -5  39   4       9435.11       9210.91       192.74 o                         
  -3  39   4       1664.02       2538.52       146.25 o                         
  -1  39   4       6124.69       5268.30       161.60 o                         
   1  39   4       1549.02       1331.88       121.94 o                         
   3  39   4        506.96        637.82        97.66 o                         
   5  39   4        181.56        450.80        99.00 o                         
   7  39   4       8369.48       9075.21       203.96 o                         
   9  39   4        662.21        694.88       102.76 o                         
  11  39   4        858.24        967.52       119.56 o                         
  13  39   4       1400.78       1863.62       118.00 o                         
  15  39   4       1180.15       1067.92       113.58 o                         
  17  39   4       6414.46       5315.00       172.92 o                         
  19  39   4      22934.82      23720.20       305.61 o                         
  21  39   4       3477.57       3286.43       163.49 o                         
  23  39   4      10028.35      11197.42       298.74 o                         
  25  39   4       2983.24       2795.40       152.30 o                         
  27  39   4       3147.98       3077.41       159.23 o                         
  29  39   4        199.55        237.80       241.71 o                         
  31  39   4        158.30        428.08       308.39 o                         
 -30  40   4       4707.03       5616.48       914.93 o                         
 -28  40   4         66.18        260.04       186.84 o                         
 -26  40   4         46.80        231.25       164.74 o                         
 -24  40   4       1492.85       1472.42       189.87 o                         
 -22  40   4        256.07        342.52       126.17 o                         
 -20  40   4       6540.73       6321.43       210.16 o                         
 -18  40   4       7170.99       7139.70       212.17 o                         
 -16  40   4       3462.34       3929.17       153.65 o                         
 -14  40   4        166.19        558.64       114.15 o                         
 -12  40   4        114.87        252.81       108.72 o                         
 -10  40   4       2075.97       2363.63       143.99 o                         
  -8  40   4        880.36        735.11       113.15 o                         
  -6  40   4       4699.05       4191.94       172.14 o                         
  -4  40   4       8015.59       7772.28       206.18 o                         
  -2  40   4         74.69         29.80       117.25 o                         
   0  40   4       2833.19       2448.06       122.80 o                         
   2  40   4       2255.86       1769.35       131.08 o                         
   4  40   4        369.58        201.81        99.71 o                         
   6  40   4         83.76        131.09        97.49 o                         
   8  40   4          7.57        185.94       102.64 o                         
  10  40   4       1842.03       1847.95       120.20 o                         
  12  40   4       9615.33       9547.63       206.40 o                         
  14  40   4        706.17        830.31       112.56 o                         
  16  40   4        748.20        891.72       134.16 o                         
  18  40   4       2560.99       2155.49       166.33 o                         
  20  40   4       1980.81       2125.57       142.62 o                         
  22  40   4        322.67        205.61       129.47 o                         
  24  40   4       3175.14       3198.03       163.67 o                         
  26  40   4         75.96       -141.33       150.74 o                         
  28  40   4        417.31        478.03       265.99 o                         
  30  40   4         54.32        393.04       458.23 o                         
 -27  41   4        190.07        493.27       222.47 o                         
 -25  41   4          0.88         60.11       194.35 o                         
 -23  41   4       3603.72       2781.13       205.48 o                         
 -21  41   4        914.14        589.12       190.59 o                         
 -19  41   4        185.07        170.24       128.82 o                         
 -17  41   4         11.01         79.12       120.29 o                         
 -15  41   4        576.55        771.36       123.40 o                         
 -13  41   4       1626.58       1360.42       122.92 o                         
 -11  41   4        459.35        642.73       119.80 o                         
  -9  41   4       2426.16       2503.75       178.88 o                         
  -7  41   4       9583.97      10110.60       226.42 o                         
  -5  41   4      18291.70      18459.99       287.23 o                         
  -3  41   4       3556.06       3549.34       156.87 o                         
  -1  41   4      18560.96      17860.17       266.55 o                         
   1  41   4      13066.55      12942.37       220.78 o                         
   3  41   4       8109.79       8944.41       197.38 o                         
   5  41   4       7510.96       7142.08       185.54 o                         
   7  41   4         37.74        173.11       108.42 o                         
   9  41   4       1029.12        962.66       115.51 o                         
  11  41   4       3945.91       3762.53       144.48 o                         
  13  41   4          0.66        -85.27       109.75 o                         
  15  41   4       1341.37       1427.51       128.35 o                         
  17  41   4       1311.33       1255.11       148.93 o                         
  19  41   4       6222.33       6452.33       215.74 o                         
  21  41   4         53.80        119.96       138.67 o                         
  23  41   4        496.32        745.26       141.97 o                         
  25  41   4        717.23        471.69       193.66 o                         
  27  41   4          7.00        -85.18       236.65 o                         
  29  41   4        913.84       1565.47      1305.21 o                         
 -26  42   4        181.54        236.48       226.86 o                         
 -24  42   4        278.91        304.68       210.09 o                         
 -22  42   4       1869.86       1732.93       160.89 o                         
 -20  42   4      10688.76      10434.04       256.77 o                         
 -18  42   4      10140.19       9303.18       245.07 o                         
 -16  42   4         72.09         70.40       133.07 o                         
 -14  42   4       3253.11       2988.01       154.69 o                         
 -12  42   4       6756.24       7376.46       220.18 o                         
 -10  42   4      11577.19      11578.17       239.97 o                         
  -8  42   4       2734.46       2773.24       144.54 o                         
  -6  42   4       1288.17       1747.11       159.45 o                         
  -4  42   4       3592.66       3406.33       310.20 o                         
  -2  42   4        623.49        583.29       126.08 o                         
   0  42   4       1201.93       1257.32       137.51 o                         
   2  42   4       5611.18       5362.16       226.61 o                         
   4  42   4        154.39        189.69       118.30 o                         
   6  42   4       1059.47       1409.48       123.03 o                         
   8  42   4       2665.47       2747.40       133.52 o                         
  10  42   4       2114.35       1873.46       129.92 o                         
  12  42   4          4.88       -110.99       110.99 o                         
  14  42   4       2142.99       2048.05       130.25 o                         
  16  42   4       3518.16       3838.00       238.37 o                         
  18  42   4       3322.86       2863.84       161.53 o                         
  20  42   4          9.56       -117.74       141.79 o                         
  22  42   4        429.73        448.39       152.31 o                         
  24  42   4        366.30        545.08       276.05 o                         
  26  42   4        209.38        167.24       501.73 o                         
 -25  43   4        729.58        357.06       271.22 o                         
 -23  43   4       6146.47       5454.41       333.02 o                         
 -21  43   4       9009.59       8089.03       272.73 o                         
 -19  43   4       3881.04       3365.43       207.05 o                         
 -17  43   4       4614.27       4005.82       176.44 o                         
 -15  43   4       4106.31       3453.92       174.67 o                         
 -13  43   4        524.44        375.99       147.57 o                         
 -11  43   4       5788.97       6445.90       218.71 o                         
  -9  43   4        297.46        707.65       129.60 o                         
  -7  43   4        256.38        305.12       146.85 o                         
  -5  43   4       1976.04       1811.50       178.60 o                         
  -3  43   4       3698.56       3679.02       211.35 o                         
  -1  43   4       5381.77       4778.98       181.88 o                         
   1  43   4       4601.14       4803.85       181.96 o                         
   3  43   4        121.43         42.10       115.30 o                         
   5  43   4        711.94        852.72       121.22 o                         
   7  43   4        739.66        705.64       128.61 o                         
   9  43   4        446.46        366.25       118.14 o                         
  11  43   4        496.90        492.70       123.90 o                         
  13  43   4        591.73        642.52       141.89 o                         
  15  43   4       2584.31       1874.93       142.47 o                         
  17  43   4        915.93        741.70       144.06 o                         
  19  43   4      12114.35      10954.88       281.87 o                         
  21  43   4        935.10        804.91       238.11 o                         
  23  43   4        297.65        626.68       438.95 o                         
 -24  44   4        630.15        815.89       668.98 o                         
 -22  44   4        192.46        447.72       237.87 o                         
 -20  44   4       4399.45       4461.86       479.34 o                         
 -18  44   4       6852.47       7695.65       242.34 o                         
 -16  44   4        229.05        498.16       145.57 o                         
 -14  44   4       1398.49       1542.10       150.15 o                         
 -12  44   4        347.24        444.08       140.19 o                         
 -10  44   4       3050.49       3494.29       169.77 o                         
  -8  44   4       2682.23       3125.53       176.36 o                         
  -6  44   4         15.03        158.69       139.47 o                         
  -4  44   4       1825.57       1758.04       175.57 o                         
  -2  44   4        464.31        386.87       128.94 o                         
   0  44   4       2347.42       2047.00       158.06 o                         
   2  44   4      18901.21      18521.97       295.91 o                         
   4  44   4       4376.49       4292.99       166.63 o                         
   6  44   4        596.37        723.55       125.59 o                         
   8  44   4         35.46        299.32       151.39 o                         
  10  44   4       1223.51       1005.41       131.91 o                         
  12  44   4       1346.75       1656.32       148.24 o                         
  14  44   4        644.48        600.27       131.53 o                         
  16  44   4       4015.88       3851.74       263.70 o                         
  18  44   4       2633.28       2054.36       171.62 o                         
  20  44   4        118.01        -58.24       387.06 o                         
 -21  45   4       4498.74       4355.21       290.26 o                         
 -19  45   4        218.02        458.17       240.47 o                         
 -17  45   4       1553.07       2113.11       356.80 o                         
 -15  45   4       2577.84       3588.56       178.49 o                         
 -13  45   4        556.22        844.73       150.78 o                         
 -11  45   4        127.00        196.64       146.18 o                         
  -9  45   4       1117.55       1062.10       214.86 o                         
  -7  45   4       1079.74       1255.94       161.32 o                         
  -5  45   4        823.30        891.62       166.22 o                         
  -3  45   4      11138.89      10534.64       270.26 o                         
  -1  45   4      11682.31      11318.87       255.92 o                         
   1  45   4       1946.45       1982.66       147.47 o                         
   3  45   4        391.19        478.47       130.02 o                         
   5  45   4       2717.13       3464.96       198.43 o                         
   7  45   4        185.81        233.13       128.41 o                         
   9  45   4        573.58        648.34       132.23 o                         
  11  45   4        125.59        192.08       127.23 o                         
  13  45   4        185.73        180.31       191.28 o                         
  15  45   4       4264.46       4128.27       183.73 o                         
  17  45   4         87.82       -282.83       282.83 o                         
  19  45   4       7269.87       7155.33       789.35 o                         
 -20  46   4        935.87        759.12       300.40 o                         
 -18  46   4       1560.54       1601.80       253.44 o                         
 -16  46   4       1599.56       2056.88       245.84 o                         
 -14  46   4       1261.42       1082.20       256.65 o                         
 -12  46   4         19.69         83.43       159.54 o                         
 -10  46   4        238.31        271.62       162.00 o                         
  -8  46   4         63.64        166.53       153.27 o                         
  -6  46   4       2422.92       2436.64       195.04 o                         
  -4  46   4        588.41        311.25       155.31 o                         
  -2  46   4         26.75        -82.47       173.48 o                         
   0  46   4       8907.51       8506.47       239.15 o                         
   2  46   4      15746.17      14924.90       404.65 o                         
   4  46   4       2299.05       2285.50       149.79 o                         
   6  46   4        258.77        277.84       134.22 o                         
   8  46   4        344.42        347.77       142.44 o                         
  10  46   4       1974.53       2043.17       155.77 o                         
  12  46   4       3287.09       2967.70       172.32 o                         
  14  46   4        581.01        509.87       308.49 o                         
  16  46   4         30.09         13.00       782.12 o                         
  18  46   4        755.43        634.55       625.96 o                         
 -17  47   4        676.85        556.55       407.54 o                         
 -15  47   4       2215.10       2271.10       265.94 o                         
 -13  47   4         41.04        104.48       326.07 o                         
 -11  47   4        380.55         -4.11       273.71 o                         
  -9  47   4         36.57        128.94       303.73 o                         
  -7  47   4        163.67        256.30       239.98 o                         
  -5  47   4       1844.21       1616.61       306.00 o                         
  -3  47   4       4180.32       3695.84       227.34 o                         
  -1  47   4       7796.76       6432.69       223.02 o                         
   1  47   4        182.32        -25.96       220.79 o                         
   3  47   4        219.47        328.47       157.73 o                         
   5  47   4       6073.24       5361.80       303.20 o                         
   7  47   4        302.84        -64.47       146.06 o                         
   9  47   4        562.70        348.25       241.70 o                         
  11  47   4        800.86        688.11       266.73 o                         
  13  47   4          6.94       -532.11       532.11 o                         
  15  47   4       4691.59       4850.64       615.62 o                         
  17  47   4         99.54        713.99       556.39 o                         
 -14  48   4         55.67        382.83       482.54 o                         
 -12  48   4        187.66       -145.42       531.25 o                         
 -10  48   4         81.18       -280.63       332.53 o                         
  -8  48   4          1.24       -394.84       394.84 o                         
  -6  48   4       1684.02       1588.18       340.24 o                         
  -4  48   4        773.26        704.05       347.57 o                         
  -2  48   4       2243.29       2248.19       228.84 o                         
   0  48   4        422.54        839.38       375.63 o                         
   2  48   4        169.04        541.36       291.12 o                         
   4  48   4        723.71        908.58       283.23 o                         
   6  48   4         97.06        191.29       318.03 o
[truncated: 248,266 more chars]
